# Supplementary material for: Finding exonic islands in a sea of non-coding sequence: splicing related constraints on protein composition and evolution are common in intron-rich genomes
Source: Genome Biol. 2008 Feb 7;9(2):R29. doi: 10.1186/gb-2008-9-2-r29 (PMC2374712; doi:10.1186/gb-2008-9-2-r29)
Supplement: Additional data file 1 — Amino acid trends for all species and associated statistics. [file gb-2008-9-2-r29-S1.xls]

## Sheet: Sheet1
Supplementary Table 1
Species	exon end	amino acid	R$	R^2	Pval	df	Rho$$	Rho^2	Pval	Slope$$$	significant (y/n) after Bonferroni correction for multiple testing
A. gambiae	3'	A	0.38331	0.146927	0.02767	31	0.400735	0.160589	0.02149	0.0170709	n	(N=46 tests, P=0.05/46=0.00108695622)
		C	-0.417098	0.173971	0.01574	31	-0.375668	0.141127	0.03193	-0.00987112	n
		D	-0.436095	0.190179	0.01118	31	-0.434492	0.188783	0.01216	-0.0193454	n
		E	0.118586	0.0140627	0.511	31	0.110294	0.0121648	0.5391	0.00512566	n	$: R denotes the Pearson product moment correlation coefficient
		F	-0.520956	0.271395	0.001881	31	-0.490976	0.241057	0.004122	-0.022737	n	$$: Rho denotes Spearman's rank correlation coefficient
		G	0.548465	0.300813	0.0009509	31	0.518048	0.268374	0.002299	0.0260301	n	$$$: the slope of the line of best fit
		H	0.17712	0.0313714	0.3241	31	0.129011	0.0166438	0.4722	0.0044805	n	(unweighted unless otherwise stated)
		I	-0.615599	0.378963	0.0001372	31	-0.586564	0.344058	0.0004276	-0.0308252	y
		K	-0.416649	0.173596	0.01586	31	-0.432487	0.187045	0.0126	-0.0147404	n
		L4	0.560948	0.314662	0.0006842	31	0.54512	0.297156	0.001229	0.0343535	n
		L2	-0.608548	0.370331	0.0001716	31	-0.578543	0.334712	0.0005304	-0.0193672	y
		M	-0.208223	0.0433569	0.2449	31	-0.156417	0.0244663	0.3832	-0.00583238	n
		N	-0.58069	0.3372	0.0003956	31	-0.594586	0.353532	0.0003429	-0.019433	y
		P	0.536029	0.287327	0.001304	31	0.552139	0.304858	0.001036	0.017777	y
		Q	0.533995	0.285151	0.001371	31	0.505682	0.255714	0.003013	0.0176119	n
		R4	0.556117	0.309266	0.0007783	31	0.554479	0.307447	0.000978	0.0258717	y
		R2	-0.675975	0.456942	1.58e-05	31	-0.64639	0.417821	7.13e-05	-0.00993402	y
		S4	0.227923	0.0519488	0.2021	31	0.216912	0.0470507	0.224	0.00884021	n
		S2	-0.098481	0.0096985	0.5856	31	-0.145053	0.0210405	0.419	-0.00222345	n
		T	0.120401	0.0144963	0.5045	31	0.109626	0.0120178	0.5416	0.0048171	n
		V	0.253509	0.0642671	0.1546	31	0.265374	0.0704235	0.1351	0.0097468	n
		W	-0.118023	0.0139293	0.513	31	-0.0304144	0.000925038	0.8665	-0.00223538	n
		Y	-0.459297	0.210954	0.007171	31	-0.467246	0.218319	0.006625	-0.0151808	n
A. gambiae	5'	A	0.532408	0.283458	0.001426	31	0.516711	0.26699	0.002368	0.0268091	n
		C	-0.422347	0.178377	0.01435	31	-0.346257	0.119894	0.04902	-0.00963644	n
		D	-0.0357902	0.00128094	0.8433	31	-0.0250668	0.000628347	0.89	-0.00136294	n
		E	-0.323479	0.104639	0.06631	31	-0.34893	0.121752	0.04721	-0.0149932	n
		F	-0.458688	0.210395	0.007258	31	-0.394385	0.15554	0.02387	-0.018788	n
		G	0.542202	0.293983	0.001116	31	0.517045	0.267336	0.00235	0.0331242	n
		H	0.319707	0.102212	0.06972	31	0.371324	0.137881	0.034	0.00756262	n
		I	-0.298662	0.0891992	0.09135	31	-0.263035	0.0691873	0.1389	-0.0105539	n
		K	-0.33416	0.111663	0.05735	31	-0.322861	0.104239	0.06733	-0.0118919	n
		L4	0.525414	0.27606	0.00169	31	0.507687	0.257746	0.002885	0.0267557	n
		L2	-0.825576	0.681576	3.36e-09	31	-0.833222	0.694259	3.27e-07	-0.0260096	y
		M	0.065042	0.00423046	0.7191	31	0.0340909	0.00116219	0.8497	0.0015924	n
		N	0.0869119	0.00755368	0.6306	31	0.161096	0.025952	0.3685	0.00297047	n
		P	0.255196	0.065125	0.1518	31	0.185829	0.0345324	0.2987	0.010544	n
		Q	0.495201	0.245224	0.003389	31	0.462567	0.213968	0.007226	0.0180922	n
		R4	0.46627	0.217407	0.006238	31	0.443516	0.196706	0.01031	0.0219947	n
		R2	-0.526834	0.277554	0.001633	31	-0.522393	0.272894	0.002093	-0.00678157	n
		S4	-0.407483	0.166042	0.01859	31	-0.377674	0.142637	0.03097	-0.0184381	n
		S2	0.134015	0.0179599	0.4572	31	0.0775401	0.00601247	0.6663	0.00379121	n
		T	-0.33538	0.11248	0.05639	31	-0.335896	0.112826	0.05656	-0.0160845	n
		V	-0.304834	0.0929238	0.08454	31	-0.264706	0.0700692	0.1364	-0.0139094	n
		W	-0.164498	0.0270597	0.3603	31	-0.0658422	0.0043352	0.715	-0.00240785	n
		Y	-0.0802337	0.00643744	0.6571	31	-0.122995	0.0151277	0.4938	-0.0023792	n
A. mellifera	3'	A	0.498371	0.248374	0.00316	31	0.377005	0.142133	0.03121	0.0122723	n
		C	0.154627	0.0239094	0.3902	31	0.181818	0.0330579	0.3094	0.00253694	n
		D	-0.54312	0.294979	0.001091	31	-0.52607	0.276749	0.001926	-0.0121014	n
		E	-0.151086	0.022827	0.4013	31	-0.177473	0.0314968	0.3217	-0.00274256	n
		F	-0.758117	0.574742	3.22e-07	31	-0.841578	0.708253	2.73e-07	-0.023168	y
		G	0.760102	0.577754	2.88e-07	31	0.775735	0.601765	8.98e-07	0.0271145	y
		H	-0.653473	0.427026	3.74e-05	31	-0.637032	0.40581	9.66e-05	-0.00800576	y
		I	-0.698308	0.487634	6.23e-06	31	-0.783757	0.614275	7.71e-07	-0.024376	y
		K	-0.417616	0.174403	0.0156	31	-0.372326	0.138627	0.03358	-0.00889236	n
		L4	-0.657797	0.432697	3.18e-05	31	-0.661096	0.437048	4.34e-05	-0.0120609	y
		L2	0.486839	0.237012	0.004064	31	0.647059	0.418685	6.94e-05	0.0126677	y
		M	-0.204117	0.0416637	0.2545	31	-0.188837	0.0356594	0.2913	-0.00168361	n
		N	-0.316793	0.100358	0.07245	31	-0.225936	0.051047	0.2053	-0.00598507	n
		P	0.722833	0.522488	2.03e-06	31	0.707888	0.501105	7.76e-06	0.0139692	y
		Q	0.123104	0.0151545	0.4949	31	0.136364	0.018595	0.4471	0.00148535	n
		R4	0.369301	0.136383	0.03442	31	0.265374	0.0704235	0.1351	0.00488628	n
		R2	0.902787	0.815024	6.83e-13	31	0.927473	0.860207	0	0.0204798	y
		S4	-0.00913181	8.34e-05	0.9598	31	0.0127005	0.000161304	0.9437	-0.000145827	n
		S2	0.683169	0.46672	1.18e-05	31	0.627005	0.393136	0.0001317	0.0125941	y
		T	-0.217845	0.0474564	0.2233	31	-0.180147	0.032453	0.3144	-0.00374174	n
		V	0.606944	0.36838	0.0001805	31	0.581217	0.337813	0.0004918	0.0130119	y
		W	0.0678522	0.00460392	0.7075	31	-0.13135	0.0172529	0.4647	0.000658155	n
		Y	-0.809079	0.654609	1.21e-08	31	-0.820521	0.673255	4.16e-07	-0.018773	y
A. mellifera	5'	A	0.826888	0.683745	3.02e-09	31	0.919452	0.845392	0	0.0221399	y
		C	-0.333119	0.110968	0.05818	31	-0.271056	0.0734714	0.1269	-0.00425634	n
		D	-0.596055	0.355282	0.000252	31	-0.562166	0.31603	0.0008105	-0.0126422	y
		E	-0.647838	0.419694	4.59e-05	31	-0.612299	0.374911	0.0002064	-0.0167307	y
		F	-0.0186846	0.000349114	0.9178	31	0.0250668	0.000628347	0.8892	-0.000274714	n
		G	0.397364	0.157898	0.02203	31	0.374332	0.140124	0.0325	0.00715941	n
		H	0.628066	0.394467	9.11e-05	31	0.651404	0.424327	6.01e-05	0.00659465	y
		I	-0.326963	0.106905	0.06328	31	-0.254679	0.0648615	0.1523	-0.0069282	n
		K	-0.666876	0.444724	2.26e-05	31	-0.674465	0.454903	2.71e-05	-0.0171433	y
		L4	0.345749	0.119542	0.04874	31	0.206551	0.0426632	0.2474	0.0055937	n
		L2	0.0437503	0.00191409	0.809	31	0.0377674	0.00142637	0.8338	0.000793824	n
		M	-0.738558	0.545467	9.25e-07	31	-0.757019	0.573077	1.41e-06	-0.0105406	y
		N	-0.139137	0.0193592	0.44	31	-0.150401	0.0226205	0.4019	-0.00246987	n
		P	0.600351	0.360422	0.0002212	31	0.541778	0.293523	0.001331	0.0140856	n
		Q	0.321216	0.10318	0.06834	31	0.274733	0.075478	0.1215	0.00438519	n
		R4	0.715174	0.511473	2.91e-06	31	0.727607	0.529412	3.69e-06	0.0108281	y
		R2	0.00764945	5.85e-05	0.9663	31	-0.0635027	0.00403259	0.7247	7.96e-05	n
		S4	0.724067	0.524273	1.91e-06	31	0.735963	0.541641	2.74e-06	0.0160238	y
		S2	0.296828	0.0881066	0.09346	31	0.30615	0.0937277	0.08328	0.00343629	n
		T	0.0952565	0.00907381	0.598	31	0.0959225	0.00920112	0.5935	0.00126576	n
		V	-0.589788	0.34785	0.0003037	31	-0.595588	0.354725	0.0003334	-0.00915904	y
		W	-0.729302	0.531881	1.48e-06	31	-0.707219	0.500159	8.01e-06	-0.008057	y
		Y	-0.328989	0.108234	0.06156	31	-0.207219	0.0429398	0.2462	-0.00418387	n
A. thaliana	3'	A	-0.218075	0.0475566	0.2228	31	-0.257687	0.0664027	0.1474	-0.00396688	n
		C	-0.102891	0.0105866	0.5688	31	-0.10996	0.0120912	0.541	-0.000943142	n
		D	-0.138097	0.0190707	0.4434	31	-0.18516	0.0342844	0.301	-0.00214311	n
		E	0.526598	0.277306	0.001643	31	0.545455	0.297521	0.001219	0.0108303	n
		F	-0.560996	0.314716	0.0006833	31	-0.529078	0.279923	0.001798	-0.0110166	n
		G	0.609501	0.371491	0.0001665	31	0.56016	0.31378	0.000849	0.0134878	y
		H	-0.478783	0.229233	0.004822	31	-0.434492	0.188783	0.01216	-0.00694763	n
		I	-0.594893	0.353897	0.0002609	31	-0.580214	0.336648	0.0005074	-0.01374	y
		K	0.424454	0.180161	0.01382	31	0.469251	0.220197	0.006351	0.00674312	n
		L4	-0.868849	0.754898	5.55e-11	31	-0.874332	0.764456	9.84e-08	-0.0298737	y
		L2	0.141682	0.0200738	0.4316	31	0.171123	0.0292831	0.3391	0.00218957	n
		M	0.456027	0.20796	0.007648	31	0.440174	0.193753	0.01095	0.00426647	n
		N	0.189292	0.0358316	0.2914	31	0.252005	0.0635067	0.1565	0.00284517	n
		P	0.356342	0.126979	0.0418	31	0.35127	0.123391	0.04556	0.00602153	n
		Q	0.0812488	0.00660137	0.6531	31	-0.0013369	1.79e-06	0.9948	0.00101645	n
		R4	-0.72283	0.522483	2.03e-06	31	-0.724599	0.525044	4.15e-06	-0.0108661	y
		R2	0.836568	0.699846	1.33e-09	31	0.846257	0.71615	2.44e-07	0.0134521	y
		S4	0.276758	0.0765953	0.119	31	0.355281	0.126224	0.04303	0.00531999	n
		S2	0.554434	0.307397	0.0008137	31	0.422794	0.178755	0.01487	0.00893072	n
		T	-0.162986	0.0265644	0.3648	31	-0.119652	0.0143167	0.5057	-0.00212569	n
		V	0.567771	0.322364	0.0005684	31	0.599265	0.359118	0.0002993	0.0143632	y
		W	0.00497045	2.47e-05	0.9781	31	-0.0274064	0.000751112	0.8797	4.27e-05	n
		Y	-0.495397	0.245418	0.003375	31	-0.510695	0.26081	0.002713	-0.00788628	n
A. thaliana	5'	A	-0.0765722	0.0058633	0.6719	31	-0.0645053	0.00416094	0.7206	-0.00138354	n
		C	-0.273332	0.0747106	0.1238	31	-0.200535	0.0402142	0.262	-0.00241909	n
		D	-0.184433	0.0340155	0.3042	31	-0.251337	0.0631702	0.1579	-0.00346912	n
		E	-0.450146	0.202632	0.008574	31	-0.428142	0.183305	0.01359	-0.00917139	n
		F	0.117558	0.0138198	0.5147	31	0.075869	0.0057561	0.673	0.00183627	n
		G	-0.480756	0.231127	0.004626	31	-0.489973	0.240074	0.004208	-0.0089916	n
		H	0.269529	0.0726458	0.1293	31	0.227941	0.0519572	0.2009	0.00241614	n
		I	-0.0154889	0.000239907	0.9318	31	-0.0738636	0.00545584	0.6819	-0.000211534	n
		K	0.00499476	2.49e-05	0.978	31	-0.12734	0.0162154	0.4785	9.61e-05	n
		L4	-0.141052	0.0198956	0.4336	31	-0.210561	0.0443361	0.2385	-0.00196386	n
		L2	-0.570763	0.32577	0.0005233	31	-0.540775	0.292438	0.001368	-0.00963497	n
		M	-0.407735	0.166248	0.01851	31	-0.405749	0.164632	0.01986	-0.00408342	n
		N	0.456468	0.208363	0.007582	31	0.46357	0.214897	0.007089	0.00651704	n
		P	0.334766	0.112068	0.05687	31	0.413102	0.170653	0.01753	0.0051921	n
		Q	0.571761	0.326911	0.000509	31	0.544786	0.296792	0.001239	0.00775983	n
		R4	-0.365684	0.133725	0.03637	31	-0.317513	0.100815	0.0722	-0.00339588	n
		R2	-0.477386	0.227897	0.004965	31	-0.487634	0.237787	0.004415	-0.00423017	n
		S4	0.759296	0.57653	3.01e-07	31	0.732286	0.536243	3.12e-06	0.0194461	y
		S2	0.638216	0.407319	6.44e-05	31	0.607955	0.369609	0.0002332	0.00871658	y
		T	0.651796	0.424838	3.97e-05	31	0.654078	0.427817	5.49e-05	0.0103423	y
		V	-0.375598	0.141074	0.03124	31	-0.292781	0.0857206	0.0984	-0.00668594	n
		W	-0.396514	0.157223	0.02234	31	-0.427139	0.182448	0.01383	-0.00328554	n
		Y	-0.279532	0.0781383	0.1151	31	-0.257353	0.0662305	0.1479	-0.00339646	n
C. briggsae	3'	A	0.339722	0.115411	0.05308	31	0.22861	0.0522624	0.1996	0.00733022	n
		C	-0.531008	0.281969	0.001476	31	-0.516043	0.2663	0.002412	-0.00704211	n
		D	-0.410879	0.168822	0.01754	31	-0.344586	0.118739	0.05017	-0.00765592	n
		E	0.724595	0.525037	1.86e-06	31	0.700869	0.491217	1.01e-05	0.0247096	y
		F	-0.705258	0.497389	4.58e-06	31	-0.718583	0.516361	5.2e-06	-0.0207226	y
		G	0.704886	0.496864	4.66e-06	31	0.755348	0.57055	1.47e-06	0.022022	y
		H	-0.590911	0.349176	0.0002938	31	-0.57988	0.33626	0.0005119	-0.00726915	y
		I	-0.550867	0.303455	0.0008934	31	-0.55381	0.306706	0.0009984	-0.0182511	y
		K	0.0930443	0.00865723	0.6065	31	0.105949	0.0112252	0.5553	0.00187719	n
		L4	0.625825	0.391657	9.82e-05	31	0.559158	0.312657	0.0008706	0.0155312	y
		L2	-0.622148	0.387068	0.0001109	31	-0.715575	0.512047	5.83e-06	-0.015845	y
		M	0.197464	0.038992	0.2707	31	0.133356	0.0177837	0.4573	0.00209926	n
		N	-0.797683	0.636299	2.72e-08	31	-0.797126	0.635409	6.13e-07	-0.0220333	y
		P	0.627215	0.393398	9.37e-05	31	0.615307	0.378603	0.0001878	0.0111154	y
		Q	-0.141701	0.0200793	0.4315	31	-0.0905749	0.00820381	0.6149	-0.00167711	n
		R4	0.853222	0.727988	2.84e-10	31	0.883356	0.780317	6.12e-08	0.0268159	y
		R2	-0.747299	0.558455	5.84e-07	31	-0.724933	0.525528	4.1e-06	-0.015517	y
		S4	0.835546	0.698137	1.45e-09	31	0.815508	0.665053	4.52e-07	0.0288099	y
		S2	-0.837782	0.701878	1.2e-09	31	-0.837567	0.701518	2.99e-07	-0.0160732	y
		T	0.0448643	0.0020128	0.8042	31	-0.0360963	0.00130294	0.8417	0.000640871	y
		V	0.193627	0.0374914	0.2803	31	0.152406	0.0232277	0.3951	0.00323419	n
		W	0.40678	0.16547	0.01881	31	0.290107	0.084162	0.1014	0.00367537	n
		Y	-0.646123	0.417475	4.88e-05	31	-0.623663	0.388956	0.0001467	-0.0157746	y
C. briggsae	5'	A	-0.0173974	0.000302671	0.9234	31	-0.158088	0.0249919	0.3781	-0.000321004	n
		C	-0.775422	0.601279	1.16e-07	31	-0.791778	0.626913	6.7e-07	-0.00952121	y
		D	0.375569	0.141052	0.03125	31	0.222928	0.0496968	0.2112	0.00633419	n
		E	0.794037	0.630495	3.5e-08	31	0.815174	0.664508	4.55e-07	0.0224458	y
		F	0.332856	0.110793	0.05839	31	0.315842	0.0997563	0.07361	0.00660218	n
		G	0.314823	0.0991133	0.07435	31	0.213235	0.0454693	0.2321	0.00611946	n
		H	-0.144878	0.0209896	0.4212	31	-0.0912433	0.00832534	0.6123	-0.00125713	n
		I	-0.143108	0.0204798	0.4269	31	-0.0989305	0.00978724	0.5825	-0.00196595	n
		K	0.934558	0.873398	1.78e-15	31	0.921791	0.849699	0	0.0333637	y
		L4	-0.85136	0.724814	3.4e-10	31	-0.891043	0.793957	3.49e-08	-0.03964	y
		L2	0.909065	0.826399	2.54e-13	31	0.951872	0.90606	0	0.0339171	y
		M	-0.102522	0.0105108	0.5702	31	-0.0912433	0.00832534	0.6123	-0.000564143	n
		N	0.279462	0.0780992	0.1152	31	0.277741	0.0771399	0.1173	0.00371492	n
		P	-0.58724	0.344851	0.0003273	31	-0.511364	0.261493	0.002673	-0.0125575	n
		Q	0.851169	0.724489	3.47e-10	31	0.834559	0.696488	3.17e-07	0.01467	y
		R4	-0.977946	0.956377	1.2e-22	31	-0.979278	0.958986	0	-0.0455002	y
		R2	0.977538	0.95558	0	31	0.983957	0.968172	0	0.034649	y
		S4	-0.935065	0.874346	1.65e-15	31	-0.945521	0.894011	0	-0.0380798	y
		S2	0.445044	0.198064	0.009453	31	0.313168	0.0980745	0.07619	0.00446397	n
		T	-0.689388	0.475256	9.12e-06	31	-0.670789	0.449958	3.09e-05	-0.0123808	y
		V	0.0104793	0.000109815	0.9538	31	0.0618316	0.00382314	0.731	0.000144844	n
		W	-0.554524	0.307497	0.0008118	31	-0.551805	0.304489	0.001049	-0.00451569	y
		Y	-0.00934344	8.73e-05	0.9588	31	0.120655	0.0145576	0.5015	-0.00012177	n
C. elegans	3'	A	0.332008	0.110229	0.05907	31	0.194853	0.0379677	0.2756	0.00712949	n
		C	-0.37667	0.14188	0.03072	31	-0.362968	0.131746	0.03858	-0.00517213	n
		D	-0.37461	0.140333	0.03172	31	-0.274398	0.0752945	0.1222	-0.00898771	n
		E	0.747882	0.559328	5.66e-07	31	0.754345	0.569036	1.52e-06	0.0223518	y
		F	-0.629319	0.396042	8.73e-05	31	-0.631016	0.398181	0.0001169	-0.0224269	y
		G	0.642692	0.413053	5.51e-05	31	0.650401	0.423022	6.21e-05	0.0240204	y
		H	-0.681095	0.46389	1.29e-05	31	-0.665107	0.442367	3.78e-05	-0.00823135	y
		I	-0.606013	0.367251	0.0001858	31	-0.656417	0.430883	5.1e-05	-0.0208919	y
		K	-0.0774549	0.00599926	0.6683	31	-0.072861	0.00530872	0.686	-0.00167945	n
		L4	0.628193	0.394626	9.07e-05	31	0.602941	0.363538	0.0002695	0.0164619	y
		L2	-0.489186	0.239303	0.003864	31	-0.431818	0.186467	0.01275	-0.0119853	n
		M	0.456133	0.208057	0.007632	31	0.434492	0.188783	0.01212	0.00595822	n
		N	-0.74662	0.557441	6.06e-07	31	-0.729278	0.531847	3.5e-06	-0.0192549	y
		P	0.520973	0.271413	0.00188	31	0.497995	0.247999	0.003549	0.0090172	n
		Q	-0.259309	0.0672409	0.1451	31	-0.22627	0.0511981	0.2047	-0.00445457	n
		R4	0.833449	0.694637	1.74e-09	31	0.921457	0.849083	0	0.0277264	y
		R2	-0.825796	0.681939	3.3e-09	31	-0.846925	0.717282	2.41e-07	-0.017081	y
		S4	0.801795	0.642875	2.04e-08	31	0.772393	0.596591	9.63e-07	0.0275743	y
		S2	-0.812286	0.659809	9.51e-09	31	-0.809492	0.655277	5.01e-07	-0.0153449	y
		T	-0.120012	0.014403	0.5059	31	-0.105615	0.0111545	0.5572	-0.00226452	n
		V	0.418074	0.174786	0.01547	31	0.486631	0.23681	0.004491	0.00732021	n
		W	0.408146	0.166583	0.01838	31	0.358957	0.12885	0.0408	0.00524062	n
		Y	-0.56594	0.320288	0.0005976	31	-0.528075	0.278863	0.00184	-0.0150259	n
C. elegans	5'	A	0.12129	0.0147112	0.5013	31	0.108623	0.011799	0.5453	0.00210696	n
		C	-0.864776	0.747837	8.66e-11	31	-0.861965	0.742984	1.57e-07	-0.0155249	y
		D	0.280999	0.0789604	0.1132	31	0.27139	0.0736527	0.1262	0.00512384	n
		E	0.796225	0.633975	3.01e-08	31	0.816176	0.666144	4.47e-07	0.0216693	y
		F	-0.176209	0.0310494	0.3266	31	-0.18516	0.0342844	0.301	-0.00361995	n
		G	0.779965	0.608346	8.76e-08	31	0.789104	0.622686	6.99e-07	0.0179961	y
		H	-0.301304	0.0907839	0.08839	31	-0.282086	0.0795723	0.1118	-0.00317878	n
		I	0.17024	0.0289817	0.3435	31	0.225936	0.051047	0.205	0.00377278	n
		K	0.874538	0.764817	2.91e-11	31	0.885695	0.784456	5.26e-08	0.0304321	y
		L4	-0.530111	0.281017	0.001508	31	-0.516043	0.2663	0.002412	-0.015296	n
		L2	0.375689	0.141142	0.03119	31	0.173128	0.0299734	0.3334	0.00813031	n
		M	0.158015	0.0249688	0.3798	31	0.0895722	0.00802318	0.6182	0.0015893	n
		N	-0.245223	0.0601345	0.169	31	-0.252674	0.063844	0.1556	-0.00461602	n
		P	-0.0424275	0.00180009	0.8146	31	-0.0167112	0.000279265	0.9268	-0.000923611	n
		Q	0.644061	0.414814	5.25e-05	31	0.664439	0.441479	3.85e-05	0.0115891	y
		R4	-0.856094	0.732897	2.13e-10	31	-0.833556	0.694816	3.25e-07	-0.027174	y
		R2	0.903069	0.815533	6.54e-13	31	0.902406	0.814337	1.54e-09	0.0195283	y
		S4	-0.830792	0.690216	2.18e-09	31	-0.834893	0.697046	3.16e-07	-0.0263517	y
		S2	-0.111134	0.0123507	0.5381	31	-0.117313	0.0137623	0.5141	-0.00109907	n
		T	-0.642737	0.413111	5.5e-05	31	-0.638035	0.407088	9.36e-05	-0.00929922	y
		V	-0.207864	0.0432076	0.2457	31	-0.165107	0.0272603	0.357	-0.00374614	n
		W	-0.387137	0.149875	0.02603	31	-0.339906	0.115536	0.05353	-0.00307238	n
		Y	-0.604037	0.364861	0.0001975	31	-0.566845	0.321313	0.0007196	-0.00803631	y
C.neoformans	3'	A	0.354091	0.125381	0.04321	31	0.245989	0.0605107	0.1668	0.0105814	n
		C	-0.867326	0.752254	6.57e-11	31	-0.882019	0.777957	6.69e-08	-0.0189504	y
		D	-0.036986	0.00136796	0.838	31	-0.0618316	0.00382314	0.7317	-0.000788228	n
		E	0.854581	0.730309	2.48e-10	31	0.871992	0.76037	1.08e-07	0.0715295	y
		F	-0.829537	0.688132	2.43e-09	31	-0.831551	0.691477	3.39e-07	-0.0408603	y
		G	0.687316	0.472404	9.95e-06	31	0.707553	0.500632	7.86e-06	0.0401023	y
		H	-0.567352	0.321889	0.000575	31	-0.557487	0.310791	0.0009115	-0.0111259	y
		I	-0.868995	0.755152	5.46e-11	31	-0.897727	0.805914	1.45e-08	-0.0468701	y
		K	0.738303	0.545092	9.37e-07	31	0.701203	0.491686	1e-05	0.0406801	y
		L4	-0.71011	0.504256	3.68e-06	31	-0.64873	0.420851	6.6e-05	-0.0367306	y
		L2	0.387945	0.150501	0.02569	31	0.267714	0.0716707	0.1316	0.0113878	n
		M	-0.388259	0.150745	0.02556	31	-0.30615	0.0937277	0.08345	-0.00586494	n
		N	-0.525183	0.275817	0.0017	31	-0.472259	0.223029	0.006008	-0.00973997	n
		P	0.335934	0.112852	0.05596	31	0.405414	0.164361	0.01991	0.00728199	n
		Q	0.556209	0.309368	0.0007764	31	0.599265	0.359118	0.0002993	0.0117692	y
		R4	-0.837043	0.700641	1.28e-09	31	-0.815842	0.665599	4.51e-07	-0.0227724	y
		R2	0.830575	0.689856	2.22e-09	31	0.852941	0.727509	2.05e-07	0.0500454	y
		S4	-0.507212	0.257264	0.00259	31	-0.468583	0.21957	0.006456	-0.0134547	n
		S2	0.675496	0.456294	1.61e-05	31	0.692513	0.479575	1.39e-05	0.0165969	y
		T	-0.315714	0.0996754	0.07349	31	-0.351939	0.123861	0.04524	-0.00750723	n
		V	-0.305822	0.0935268	0.08349	31	-0.324866	0.105538	0.06558	-0.008842	n
		W	-0.467995	0.219019	0.006023	31	-0.521056	0.2715	0.002157	-0.00699417	n
		Y	-0.758621	0.575506	3.13e-07	31	-0.820187	0.672707	4.19e-07	-0.0294736	y
C.neoformans	5'	A	0.467745	0.218786	0.006054	31	0.494652	0.244681	0.003806	0.0126005	n
		C	-0.7576	0.573958	3.32e-07	31	-0.763703	0.583243	1.18e-06	-0.0149007	y
		D	-0.206731	0.0427377	0.2484	31	-0.159425	0.0254164	0.374	-0.00411844	n
		E	0.0967943	0.00936914	0.592	31	0.0574866	0.00330471	0.7493	0.00159064	n
		F	-0.679732	0.462036	1.36e-05	31	-0.617313	0.381075	0.0001778	-0.019749	y
		G	-0.579488	0.335806	0.0004094	31	-0.556484	0.309674	0.0009345	-0.0191981	y
		H	-0.0134282	0.000180316	0.9409	31	-0.0477941	0.00228428	0.7912	-0.000182398	n
		I	-0.739014	0.546141	9.04e-07	31	-0.764706	0.584775	1.16e-06	-0.0249483	y
		K	-0.524204	0.27479	0.00174	31	-0.521056	0.2715	0.002157	-0.012855	n
		L4	0.535054	0.286283	0.001335	31	0.415107	0.172314	0.01695	0.0271433	n
		L2	-0.897089	0.804769	1.59e-12	31	-0.912099	0.831924	0	-0.0322664	y
		M	-0.805107	0.648198	1.61e-08	31	-0.790775	0.625326	6.81e-07	-0.0195938	y
		N	-0.517222	0.267518	0.002054	31	-0.524064	0.274643	0.002016	-0.0111141	n
		P	0.932256	0.869101	3.11e-15	31	0.947861	0.89844	0	0.0517328	y
		Q	0.299738	0.0898431	0.09013	31	0.270722	0.0732904	0.1272	0.00579974	n
		R4	0.888563	0.789544	5.12e-12	31	0.887366	0.787419	4.67e-08	0.0370475	y
		R2	-0.846159	0.715984	5.59e-10	31	-0.853275	0.728079	2.04e-07	-0.0215333	y
		S4	0.966557	0.934232	0	31	0.972594	0.945938	0	0.10095	y
		S2	-0.083042	0.00689597	0.6459	31	-0.0855615	0.00732077	0.6347	-0.0010662	n
		T	0.10917	0.011918	0.5453	31	0.202206	0.0408872	0.2576	0.00267408	n
		V	-0.700691	0.490968	5.61e-06	31	-0.701872	0.492624	9.82e-06	-0.0191272	y
		W	-0.68508	0.469334	1.09e-05	31	-0.634358	0.40241	0.0001052	-0.0114486	y
		Y	-0.882844	0.779413	1.07e-11	31	-0.924799	0.855254	0	-0.0274372	y
D. melanogaster	3'	A	0.486818	0.236992	0.004066	31	0.367647	0.135164	0.03592	0.0205159	n
		C	-0.136348	0.0185908	0.4493	31	-0.133356	0.0177837	0.4578	-0.00240465	n
		D	-0.42639	0.181808	0.01335	31	-0.380013	0.14441	0.02988	-0.0111897	n
		E	-0.272781	0.0744097	0.1246	31	-0.17246	0.0297424	0.3358	-0.00825724	n
		F	-0.614767	0.377938	0.0001409	31	-0.624332	0.38979	0.0001437	-0.0221477	y
		G	0.730937	0.534269	1.36e-06	31	0.73262	0.536733	3.08e-06	0.0431449	y
		H	-0.222597	0.0495496	0.2131	31	-0.205548	0.04225	0.2501	-0.00382652	n
		I	-0.557625	0.310946	0.0007478	31	-0.565508	0.319799	0.0007446	-0.0236719	y
		K	-0.567672	0.322251	0.0005699	31	-0.460561	0.212117	0.007532	-0.0212898	n
		L4	0.531976	0.282999	0.001441	31	0.521056	0.2715	0.002149	0.018157	n
		L2	-0.677713	0.459295	1.47e-05	31	-0.691845	0.478649	1.43e-05	-0.0160403	y
		M	-0.00644008	4.15e-05	0.9716	31	-0.0110294	0.000121648	0.9519	-0.000115467	n
		N	-0.474068	0.22474	0.005319	31	-0.36865	0.135903	0.03548	-0.0137892	n
		P	0.545325	0.29738	0.001031	31	0.537433	0.288834	0.001475	0.0125552	n
		Q	0.587312	0.344936	0.0003266	31	0.573529	0.328936	0.0006027	0.0214016	y
		R4	0.351112	0.123279	0.04512	31	0.261029	0.0681364	0.1418	0.0103607	n
		R2	-0.566435	0.320848	0.0005896	31	-0.511698	0.261835	0.002654	-0.00818278	n
		S4	0.548162	0.300481	0.0009584	31	0.514372	0.264578	0.002494	0.0163654	n
		S2	-0.206441	0.042618	0.2491	31	-0.156083	0.0243619	0.3842	-0.00331803	n
		T	-0.145084	0.0210495	0.4205	31	-0.157754	0.0248863	0.3791	-0.00403747	n
		V	0.359086	0.128943	0.04014	31	0.358957	0.12885	0.0408	0.011417	n
		W	-0.159526	0.0254486	0.3752	31	-0.228275	0.0521097	0.2006	-0.00154499	n
		Y	-0.466543	0.217662	0.006203	31	-0.463235	0.214587	0.007157	-0.0141018	n
D. melanogaster	5'	A	0.726185	0.527345	1.72e-06	31	0.709225	0.503	7.37e-06	0.0342657	y
		C	-0.0930237	0.00865341	0.6066	31	-0.115307	0.0132958	0.5213	-0.00155537	n
		D	-0.478615	0.229073	0.004839	31	-0.444519	0.197597	0.01015	-0.0124324	n
		E	-0.426647	0.182027	0.01329	31	-0.475602	0.226197	0.005625	-0.0156395	n
		F	-0.231002	0.0533621	0.1959	31	-0.200535	0.0402142	0.262	-0.00518865	n
		G	0.489383	0.239495	0.003848	31	0.499666	0.249666	0.003426	0.0207495	n
		H	0.60457	0.365505	0.0001943	31	0.597594	0.357118	0.0003137	0.0121878	y
		I	-0.260463	0.0678409	0.1432	31	-0.268382	0.0720291	0.1308	-0.0083163	n
		K	-0.619005	0.383167	0.0001229	31	-0.65107	0.423892	6.11e-05	-0.0202596	y
		L4	0.358038	0.128191	0.04077	31	0.294452	0.0867019	0.09622	0.0131429	n
		L2	-0.792638	0.628275	3.84e-08	31	-0.817848	0.668875	4.36e-07	-0.0177121	y
		M	0.0433229	0.00187687	0.8108	31	0.0962567	0.00926535	0.5922	0.000484295	n
		N	-0.0988562	0.00977256	0.5842	31	-0.176805	0.0312599	0.3236	-0.00238159	n
		P	0.0557146	0.00310411	0.7581	31	0.0611631	0.00374092	0.7338	0.00178357	n
		Q	0.84242	0.709671	7.89e-10	31	0.856618	0.733794	1.84e-07	0.0285083	y
		R4	-0.50311	0.25312	0.002842	31	-0.507353	0.257407	0.002917	-0.0126871	n
		R2	-0.0896431	0.00803588	0.6198	31	-0.15742	0.024781	0.3801	-0.000848732	n
		S4	-0.755254	0.570409	3.78e-07	31	-0.777072	0.603841	8.77e-07	-0.0197857	y
		S2	0.227944	0.0519586	0.202	31	0.188168	0.0354074	0.2926	0.00378042	n
		T	0.323857	0.104883	0.06598	31	0.305147	0.0931147	0.08433	0.00828937	n
		V	0.116689	0.0136164	0.5178	31	0.0437834	0.00191699	0.8077	0.00330901	n
		W	-0.635655	0.404057	7.04e-05	31	-0.690842	0.477263	1.49e-05	-0.00632797	y
		Y	-0.149004	0.0222023	0.4079	31	-0.17246	0.0297424	0.3358	-0.0033657	n
D. rerio	3'	A	0.226616	0.0513548	0.2047	31	0.157754	0.0248863	0.3786	0.00594797	n
		C	-0.191549	0.0366911	0.2856	31	-0.149733	0.0224199	0.404	-0.00419367	n
		D	-0.661769	0.437938	2.74e-05	31	-0.694853	0.482821	1.28e-05	-0.0190136	y
		E	0.483587	0.233856	0.004357	31	0.480949	0.231312	0.005039	0.0177228	n
		F	-0.721159	0.520071	2.2e-06	31	-0.705882	0.49827	8.43e-06	-0.0184198	y
		G	0.600445	0.360534	0.0002206	31	0.578877	0.335099	0.0005234	0.0217259	y
		H	0.146924	0.0215866	0.4146	31	0.109291	0.0119446	0.5428	0.00296268	n
		I	-0.839177	0.704218	1.06e-09	31	-0.862968	0.744714	1.52e-07	-0.0404695	y
		K	-0.789085	0.622655	4.87e-08	31	-0.782754	0.612704	7.85e-07	-0.0350742	y
		L4	0.475359	0.225967	0.005178	31	0.466243	0.217383	0.006733	0.0173019	n
		L2	-0.562023	0.31587	0.0006647	31	-0.485963	0.23616	0.004568	-0.0109218	n
		M	-0.204783	0.0419363	0.253	31	0.0187166	0.00035031	0.9172	-0.00389941	n
		N	-0.717094	0.514223	2.66e-06	31	-0.688837	0.474496	1.6e-05	-0.016051	y
		P	0.767917	0.589697	1.83e-07	31	0.579545	0.335873	0.0005142	0.0412223	y
		Q	0.507781	0.257841	0.002556	31	0.436163	0.190238	0.01177	0.0164126	n
		R4	0.915244	0.837671	8.9e-14	31	0.942513	0.888331	0	0.0412271	y
		R2	-0.775508	0.601413	1.16e-07	31	-0.757019	0.573077	1.41e-06	-0.0191523	y
		S4	0.445335	0.198324	0.009401	31	0.471591	0.222398	0.006068	0.0118604	n
		S2	0.729471	0.532128	1.47e-06	31	0.710227	0.504423	7.1e-06	0.0164894	y
		T	-0.464411	0.215678	0.006475	31	-0.449532	0.202079	0.00926	-0.0122868	n
		V	-0.090567	0.00820237	0.6162	31	-0.0143717	0.000206545	0.9371	-0.00290638	n
		W	-0.217232	0.0471896	0.2246	31	-0.212233	0.0450427	0.2348	-0.0038823	n
		Y	-0.307202	0.0943729	0.08203	31	-0.305481	0.0933188	0.08415	-0.00665502	n
D. rerio	5'	A	0.46554	0.216727	0.00633	31	0.399398	0.159519	0.02196	0.011868	n
		C	0.189284	0.0358284	0.2914	31	0.195187	0.038098	0.2747	0.00318853	n
		D	-0.52534	0.275983	0.001693	31	-0.504011	0.254027	0.003134	-0.0151164	n
		E	-0.50075	0.25075	0.002997	31	-0.500668	0.250669	0.003365	-0.0149238	n
		F	-0.515909	0.266162	0.002118	31	-0.388035	0.150571	0.02639	-0.0183333	n
		G	0.112548	0.0126671	0.5329	31	0.127005	0.0161304	0.4791	0.00339041	n
		H	0.428927	0.183979	0.01275	31	0.379011	0.143649	0.03026	0.00768959	n
		I	-0.45535	0.207344	0.00775	31	-0.472259	0.223029	0.006008	-0.0121159	n
		K	-0.77375	0.598689	1.29e-07	31	-0.793449	0.629562	6.51e-07	-0.0345917	y
		L4	0.494383	0.244415	0.003451	31	0.527406	0.278158	0.001861	0.0229162	n
		L2	-0.901103	0.811987	8.81e-13	31	-0.933489	0.871402	0	-0.036979	y
		M	-0.399089	0.159272	0.02141	31	-0.35127	0.123391	0.04567	-0.00711632	n
		N	-0.375894	0.141296	0.0311	31	-0.340909	0.116219	0.0528	-0.0080811	n
		P	0.717937	0.515434	2.56e-06	31	0.690508	0.476801	1.5e-05	0.0295869	y
		Q	0.712854	0.508161	3.24e-06	31	0.712901	0.508228	6.41e-06	0.0271174	y
		R4	0.878484	0.771735	1.82e-11	31	0.91143	0.830706	0	0.0408164	y
		R2	-0.405769	0.164648	0.01914	31	-0.404078	0.163279	0.02041	-0.0063741	n
		S4	0.454236	0.20633	0.00792	31	0.460227	0.211809	0.007556	0.0154271	n
		S2	0.531949	0.28297	0.001442	31	0.606952	0.368391	0.0002401	0.0110087	y
		T	0.537838	0.28927	0.001246	31	0.554479	0.307447	0.000978	0.0169178	y
		V	-0.741571	0.549927	7.91e-07	31	-0.692848	0.480038	1.38e-05	-0.0225772	y
		W	-0.168252	0.0283088	0.3493	31	-0.150067	0.0225201	0.403	-0.00227321	n
		Y	-0.484522	0.234762	0.004271	31	-0.388703	0.15109	0.02611	-0.011445	n
H. sapiens	3'	A	0.741381	0.549646	7.99e-07	31	0.717246	0.514442	5.44e-06	0.0220968	y
		C	-0.0189115	0.000357645	0.9168	31	0.136364	0.018595	0.4471	-0.000462071	n
		D	-0.564624	0.3188	0.0006194	31	-0.571524	0.32664	0.0006378	-0.0122739	y
		E	0.255129	0.0650908	0.1519	31	0.113636	0.0129132	0.5268	0.00595664	n
		F	-0.797417	0.635873	2.78e-08	31	-0.792781	0.628501	6.59e-07	-0.0193785	y
		G	0.345047	0.119057	0.04923	31	0.324866	0.105538	0.06543	0.0140031	n
		H	-0.0832703	0.00693394	0.645	31	-0.129679	0.0168167	0.4704	-0.00101389	n
		I	-0.856716	0.733962	2e-10	31	-0.870321	0.757458	1.16e-07	-0.0366243	y
		K	-0.922341	0.850713	2.42e-14	31	-0.935495	0.87515	0	-0.0386946	y
		L4	0.488626	0.238755	0.003911	31	0.463235	0.214587	0.007134	0.0130176	n
		L2	-0.736618	0.542606	1.02e-06	31	-0.718249	0.515881	5.27e-06	-0.0146738	y
		M	-0.549418	0.30186	0.0009277	31	-0.497326	0.247333	0.003611	-0.00838535	n
		N	-0.662961	0.439517	2.62e-05	31	-0.626337	0.392298	0.0001351	-0.0138082	y
		P	0.748782	0.560675	5.39e-07	31	0.722928	0.522625	4.39e-06	0.0358236	y
		Q	0.5307	0.281643	0.001487	31	0.492313	0.242372	0.003996	0.00958601	n
		R4	0.922292	0.850622	2.44e-14	31	0.942513	0.888331	0	0.0405647	y
		R2	-0.798306	0.637292	2.61e-08	31	-0.825201	0.680956	3.82e-07	-0.0167489	y
		S4	0.561902	0.315734	0.0006668	31	0.501337	0.251339	0.003306	0.0109248	n
		S2	0.775822	0.6019	1.13e-07	31	0.757353	0.573583	1.39e-06	0.0174976	y
		T	-0.15414	0.0237593	0.3917	31	-0.208556	0.0434957	0.2431	-0.00339279	n
		V	0.377002	0.142131	0.03056	31	0.334225	0.111706	0.05772	0.00904831	n
		W	-0.193433	0.0374165	0.2808	31	-0.184158	0.0339141	0.3036	-0.00270061	n
		Y	-0.459542	0.211179	0.007136	31	-0.414104	0.171482	0.01728	-0.0103623	n
H. sapiens	5'	A	0.879645	0.773776	1.59e-11	31	0.86865	0.754552	1.23e-07	0.0299779	y
		C	0.193644	0.0374981	0.2802	31	0.168783	0.0284878	0.3458	0.00256819	n
		D	-0.481087	0.231445	0.004594	31	-0.465241	0.216449	0.006887	-0.0123838	n
		E	-0.638969	0.408282	6.28e-05	31	-0.671791	0.451304	2.99e-05	-0.0179822	y
		F	-0.576534	0.332392	0.0004452	31	-0.551136	0.303751	0.001066	-0.0142672	y
		G	0.0111055	0.000123332	0.951	31	0.0972594	0.00945938	0.5883	0.000355755	n
		H	0.672629	0.452429	1.8e-05	31	0.666778	0.444593	3.54e-05	0.0089196	y
		I	-0.813623	0.661983	8.6e-09	31	-0.813503	0.661787	4.69e-07	-0.0214927	y
		K	-0.910164	0.828398	2.12e-13	31	-0.901738	0.813131	3.67e-09	-0.0412519	y
		L4	0.242372	0.0587444	0.1741	31	0.258021	0.066575	0.1466	0.0099512	n
		L2	-0.900242	0.810436	1e-12	31	-0.936497	0.877027	0	-0.0264676	y
		M	-0.694013	0.481654	7.5e-06	31	-0.687834	0.473116	1.66e-05	-0.00904625	y
		N	-0.612261	0.374864	0.0001526	31	-0.643048	0.413511	7.96e-05	-0.0123546	y
		P	0.708863	0.502487	3.89e-06	31	0.673797	0.454002	2.76e-05	0.0356401	y
		Q	0.837079	0.700701	1.27e-09	31	0.859626	0.738956	1.68e-07	0.0223207	y
		R4	0.875551	0.76659	2.59e-11	31	0.866979	0.751652	1.31e-07	0.0261866	y
		R2	-0.642582	0.412912	5.53e-05	31	-0.645722	0.416957	7.29e-05	-0.00996529	y
		S4	0.404836	0.163892	0.01944	31	0.468917	0.219883	0.006393	0.00871751	n
		S2	0.802211	0.643543	1.98e-08	31	0.792781	0.628501	6.57e-07	0.0180804	y
		T	0.815785	0.665505	7.29e-09	31	0.801136	0.641819	5.73e-07	0.013906	y
		V	-0.264162	0.0697813	0.1374	31	-0.312834	0.0978653	0.07668	-0.0048251	n
		W	-0.0556128	0.00309279	0.7585	31	-0.10127	0.0102556	0.5736	-0.000678307	n
		Y	-0.298175	0.0889085	0.0919	31	-0.0635027	0.00403259	0.7247	-0.00590904	n
M. musculus	3'	A	0.67075	0.449906	1.94e-05	31	0.663436	0.440147	3.98e-05	0.0187412	y
		C	-0.0848853	0.00720552	0.6386	31	-0.0190508	0.000362933	0.9164	-0.00216775	n
		D	-0.588971	0.346886	0.0003111	31	-0.577874	0.333939	0.0005399	-0.0119646	y
		E	0.128979	0.0166355	0.4744	31	0.0444519	0.00197597	0.8049	0.00289914	n
		F	-0.803436	0.64551	1.82e-08	31	-0.808489	0.653655	5.1e-07	-0.0194644	y
		G	0.368848	0.136049	0.03466	31	0.300468	0.090281	0.08938	0.0149193	n
		H	-0.13821	0.019102	0.4431	31	-0.152741	0.0233297	0.3946	-0.00166263	n
		I	-0.790303	0.624579	4.49e-08	31	-0.808155	0.653115	5.13e-07	-0.0315787	y
		K	-0.903136	0.815654	6.48e-13	31	-0.895722	0.802318	2.03e-08	-0.0419146	y
		L4	0.281649	0.0793261	0.1123	31	0.211564	0.0447594	0.2359	0.00879011	n
		L2	-0.738145	0.544859	9.45e-07	31	-0.813168	0.661243	4.72e-07	-0.0129097	y
		M	-0.552309	0.305045	0.0008604	31	-0.511029	0.261151	0.002693	-0.00759762	n
		N	-0.699919	0.489886	5.8e-06	31	-0.685829	0.470361	1.79e-05	-0.014038	y
		P	0.755597	0.570926	3.71e-07	31	0.695187	0.483285	1.26e-05	0.0371225	y
		Q	0.60513	0.366183	0.0001909	31	0.540107	0.291716	0.001385	0.0111346	n
		R4	0.875725	0.766895	2.53e-11	31	0.901404	0.812529	4.1e-09	0.0331743	y
		R2	-0.705777	0.498121	4.48e-06	31	-0.716578	0.513483	5.61e-06	-0.0102617	y
		S4	0.559364	0.312888	0.0007139	31	0.576203	0.33201	0.0005618	0.0137955	y
		S2	0.854296	0.729822	2.55e-10	31	0.887032	0.786826	4.78e-08	0.0163802	y
		T	-0.195926	0.0383869	0.2745	31	-0.193516	0.0374485	0.2794	-0.00332646	n
		V	0.46167	0.213139	0.00684	31	0.452874	0.205095	0.008677	0.0110865	n
		W	-0.181804	0.0330527	0.3113	31	-0.221925	0.0492508	0.2137	-0.00254767	n
		Y	-0.334633	0.111979	0.05698	31	-0.203209	0.0412937	0.2556	-0.00860955	n
M. musculus	5'	A	0.832832	0.693609	1.84e-09	31	0.849933	0.722386	2.22e-07	0.0287863	y
		C	0.00326705	1.07e-05	0.9856	31	-0.0705214	0.00497327	0.6956	4.86e-05	n
		D	-0.46818	0.219192	0.006001	31	-0.52373	0.274293	0.002031	-0.0108424	n
		E	-0.609702	0.371737	0.0001655	31	-0.576537	0.332395	0.0005593	-0.0211406	y
		F	-0.638048	0.407106	6.48e-05	31	-0.613971	0.37696	0.0001964	-0.0161028	y
		G	0.203159	0.0412735	0.2568	31	0.167781	0.0281504	0.3487	0.00635152	n
		H	0.652575	0.425855	3.86e-05	31	0.658757	0.43396	4.68e-05	0.00932135	y
		I	-0.755077	0.570141	3.82e-07	31	-0.763703	0.583243	1.18e-06	-0.0166043	y
		K	-0.899758	0.809565	1.08e-12	31	-0.898061	0.806514	1.36e-08	-0.0391731	y
		L4	0.166523	0.02773	0.3543	31	0.153075	0.0234319	0.393	0.00614683	n
		L2	-0.924718	0.855103	1.52e-14	31	-0.940508	0.884555	0	-0.0259792	y
		M	-0.724703	0.525195	1.85e-06	31	-0.671457	0.450855	3.02e-05	-0.00992801	y
		N	-0.676563	0.457738	1.54e-05	31	-0.733289	0.537712	3.03e-06	-0.0138928	y
		P	0.712985	0.508348	3.22e-06	31	0.661765	0.437933	4.22e-05	0.0376189	y
		Q	0.774374	0.599655	1.24e-07	31	0.784091	0.614799	7.64e-07	0.0201883	y
		R4	0.893419	0.798197	2.66e-12	31	0.893717	0.798729	2.59e-08	0.0239474	y
		R2	-0.485545	0.235753	0.004179	31	-0.52607	0.276749	0.001926	-0.00681868	n
		S4	0.451906	0.204219	0.008288	31	0.449532	0.202079	0.009232	0.0104831	n
		S2	0.820395	0.673048	5.09e-09	31	0.793115	0.629031	6.53e-07	0.0216745	y
		T	0.695967	0.48437	6.89e-06	31	0.675802	0.456709	2.57e-05	0.012085	y
		V	-0.281621	0.0793106	0.1123	31	-0.398061	0.158453	0.0225	-0.0063788	n
		W	-0.025034	0.000626699	0.89	31	-0.294118	0.0865052	0.09681	-0.000393002	n
		Y	-0.594331	0.35323	0.0002653	31	-0.425802	0.181307	0.01416	-0.00939803	n
S. cerevisiae	3'	A	-0.230044	0.0529201	0.1978	31	-0.14681	0.0215531	0.2297	-0.0884999	n	slopes for S. cerevisae have been weighted by
		C	0.18381	0.033786	0.3059	31	0.11363	0.0129117	0.3526	0.0471057	n	sample size at position x in order to account for
		D	-0.0617269	0.00381021	0.7329	31	-0.0247386	0.000612	0.8396	-0.0223487	n	greatly diminished sample size of amino acids further
		E	0.0337411	0.00113846	0.8521	31	0.041986	0.00176282	0.7312	0.0171924	n	away from the exon-intron boundary
		F	-0.102308	0.0104669	0.571	31	-0.0974248	0.00949159	0.4254	-0.0362476	n
		G	-0.0429742	0.00184678	0.8123	31	0	0	1	-0.011973	n
		H	0.184648	0.034095	0.3036	31	-0.0390224	0.00152274	0.7495	0.0504996	n
		I	0.0725042	0.00525686	0.6884	31	0.0474836	0.00225469	0.6977	0.0344755	n
		K	0.155502	0.0241809	0.3875	31	0.0739337	0.00546619	0.5453	0.0851287	n
		L4	0.132375	0.0175231	0.4627	31	0.0667317	0.00445312	0.5851	0.0481376	n
		L2	-0.543062	0.294917	0.001092	31	-0.44824	0.200919	0.0002453	-0.196421	y
		M	0.168698	0.0284589	0.348	31	-0.0127412	0.000162338	0.917	0.0552152	n
		N	0.0246176	0.000606029	0.8918	31	0.0307729	0.00094697	0.8012	0.00833326	n
		P	0.23221	0.0539215	0.1935	31	0.152971	0.0234	0.2108	0.0766144	n
		Q	-0.345815	0.119588	0.0487	31	-0.284095	0.0807098	0.02012	-0.118685	n
		R4	0.340559	0.11598	0.05246	31	0.10445	0.0109098	0.3928	0.147121	n
		R2	-0.244407	0.0597348	0.1704	31	-0.168818	0.0284995	0.1672	-0.067748	n
		S4	-0.224375	0.050344	0.2094	31	-0.168921	0.0285344	0.167	-0.105279	n
		S2	-0.191954	0.0368465	0.2845	31	-0.00407597	1.66e-05	0.9734	-0.0253207	n
		T	0.0864615	0.00747559	0.6323	31	0.09886	0.00977331	0.4186	0.0305319	n
		V	-0.026576	0.000706282	0.8833	31	-0.066477	0.00441919	0.5865	-0.010748	n
		W	0.400626	0.160501	0.02087	31	0.15316	0.0234579	0.2102	0.123086	n
		Y	-0.15804	0.0249767	0.3797	31	-0.236133	0.055759	0.05338	-0.0506888	n
S. cerevisiae	5'	A	0.200705	0.0402823	0.2627	31	0.106262	0.0112916	0.3847	0.0475228	n
		C	-0.0902188	0.00813943	0.6176	31	0.0456277	0.00208189	0.709	-0.00948492	n
		D	-0.0781127	0.00610159	0.6657	31	-0.0473934	0.00224613	0.6982	-0.0152315	n
		E	0.283708	0.0804904	0.1096	31	0.214626	0.0460642	0.07911	0.062156	n
		F	-0.184655	0.0340973	0.3036	31	-0.100474	0.010095	0.4111	-0.028934	n
		G	0.141967	0.0201547	0.4306	31	0.0909091	0.00826446	0.4695	0.0334245	n
		H	-0.216761	0.0469855	0.2256	31	-0.119431	0.0142638	0.3285	-0.0275846	n
		I	0.078312	0.00613276	0.6649	31	0.0872867	0.00761897	0.4752	0.0171925	n
		K	-0.131505	0.0172937	0.4657	31	-0.0208531	0.000434851	0.8645	-0.0307952	n
		L4	-0.0430762	0.00185556	0.8119	31	0.0113852	0.000129623	0.9258	-0.00659794	n
		L2	0.317159	0.10059	0.0721	31	0.221801	0.0491957	0.06959	0.0667834	n
		M	0.304425	0.0926747	0.08498	31	0.26972	0.0727491	0.02734	0.0251002	n
		N	-0.276615	0.0765159	0.1192	31	-0.171104	0.0292765	0.1616	-0.0488542	n
		P	-0.0267892	0.00071766	0.8824	31	0.0133208	0.000177444	0.9132	-0.00383849	n
		Q	-0.228888	0.0523899	0.2001	31	-0.0986719	0.00973614	0.4195	-0.0370257	n
		R4	-0.350963	0.123175	0.04522	31	-0.151803	0.0230441	0.2143	-0.0490965	n
		R2	0.0260823	0.000680287	0.8854	31	0.0587678	0.00345365	0.6307	0.00388515	n
		S4	0.0752989	0.00566993	0.677	31	-0.00568721	3.23e-05	0.9629	0.0198049	n
		S2	-0.0485108	0.0023533	0.7886	31	0.146529	0.0214707	0.2306	-0.0051646	n
		T	-0.149522	0.022357	0.4063	31	-0.0871212	0.00759011	0.4886	-0.0334285	n
		V	0.10668	0.0113807	0.5546	31	0.092891	0.00862875	0.4473	0.0276288	n
		W	0.0560252	0.00313882	0.7568	31	0.0964328	0.00929928	0.4302	0.00556678	n
		Y	-0.142117	0.0201972	0.4301	31	-0.0456277	0.00208189	0.709	-0.0241185	n
S. pombe	3'	A	0.0915798	0.00838687	0.6122	31	0.0591578	0.00349964	0.7422	0.00724735	n
		C	-0.0904067	0.00817337	0.6168	31	-0.0157086	0.000246759	0.9312	-0.00366366	n
		D	-0.104362	0.0108915	0.5633	31	-0.103275	0.0106658	0.566	-0.00547936	n
		E	0.120916	0.0146206	0.5027	31	0.145053	0.0210405	0.4185	0.00823437	n
		F	0.0855994	0.00732726	0.6358	31	0.0638369	0.00407515	0.7226	0.006751	n
		G	0.0399336	0.00159469	0.8254	31	0.0574866	0.00330471	0.7493	0.00236439	n
		H	0.164737	0.0271382	0.3596	31	0.126337	0.015961	0.4814	0.00716077	n
		I	-0.155011	0.0240285	0.389	31	-0.165775	0.0274815	0.3551	-0.0110446	n
		K	0.21008	0.0441335	0.2406	31	0.200217	0.040087	0.2624	0.0147771	n
		L4	-0.0752237	0.00565861	0.6774	31	-0.0641711	0.00411793	0.722	-0.00546338	n
		L2	-0.333323	0.111104	0.05802	31	-0.275735	0.07603	0.1203	-0.0217182	n
		M	-0.188797	0.0356441	0.2927	31	-0.219251	0.0480711	0.2194	-0.00712521	n
		N	-0.0185299	0.000343359	0.9185	31	-0.0675134	0.00455806	0.708	-0.00132791	n
		P	0.0928995	0.00863032	0.6071	31	0.152406	0.0232277	0.3951	0.00401044	n
		Q	-0.0598774	0.0035853	0.7406	31	-0.0187166	0.00035031	0.918	-0.00337438	n
		R4	0.205763	0.0423385	0.2506	31	0.103944	0.0108043	0.5628	0.0105434	n
		R2	0.0442266	0.00195599	0.807	31	0.0748663	0.00560496	0.6771	0.00154531	n
		S4	0.185387	0.0343682	0.3017	31	0.200535	0.0402142	0.2616	0.0120973	n
		S2	0.378808	0.143496	0.02971	31	0.382019	0.145938	0.0289	0.0164661	n
		T	-0.290978	0.0846684	0.1004	31	-0.326872	0.106845	0.06386	-0.013228	n
		V	-0.175706	0.0308726	0.328	31	-0.104612	0.0109437	0.5609	-0.0126145	n
		W	0.113336	0.012845	0.53	31	0.144051	0.0207506	0.4217	0.00400466	n
		Y	-0.150496	0.0226491	0.4032	31	-0.0902406	0.00814337	0.6162	-0.0101631	n
S. pombe	5'	A	-0.0371317	0.00137876	0.8375	31	-0.0905749	0.00820381	0.6149	-0.00229047	n
		C	-0.0680924	0.00463658	0.7065	31	-0.0812166	0.00659613	0.6521	-0.00216478	n
		D	0.0536606	0.00287946	0.7668	31	0.0487968	0.00238113	0.7862	0.00421553	n
		E	0.309789	0.0959694	0.07936	31	0.298797	0.0892795	0.09125	0.0217863	n
		F	-0.299795	0.089877	0.09007	31	-0.299799	0.0898797	0.09031	-0.0153885	n
		G	-0.426164	0.181616	0.0134	31	-0.455548	0.207524	0.00828	-0.0314264	n
		H	0.504553	0.254574	0.002751	31	0.476939	0.22747	0.00546	0.0187076	n
		I	-0.16241	0.0263772	0.3665	31	-0.111631	0.0124615	0.5348	-0.0139069	n
		K	0.0898774	0.00807795	0.6189	31	0.0568182	0.00322831	0.7521	0.00717706	n
		L4	0.0855752	0.00732312	0.6359	31	0.0701872	0.00492624	0.6963	0.00461809	n
		L2	0.0923049	0.00852019	0.6094	31	0.0852273	0.00726369	0.6354	0.00522993	n
		M	0.0399242	0.00159394	0.8254	31	-0.0454545	0.00206612	0.8013	0.00170345	n
		N	-0.0847992	0.0071909	0.6389	31	-0.0631684	0.00399025	0.7261	-0.0051261	n
		P	0.238694	0.0569749	0.181	31	0.235628	0.0555207	0.1859	0.0149333	n
		Q	0.372515	0.138767	0.03277	31	0.362634	0.131503	0.03867	0.0196924	n
		R4	-0.141116	0.0199138	0.4334	31	-0.24131	0.0582306	0.1755	-0.00929965	n
		R2	-0.0680027	0.00462437	0.7069	31	-0.112634	0.0126863	0.5311	-0.00266676	n
		S4	-0.0445034	0.00198056	0.8057	31	-0.00601604	3.62e-05	0.974	-0.00383755	n
		S2	0.195577	0.0382505	0.2754	31	0.0721985	0.00521263	0.6881	0.00941065	n
		T	-0.315958	0.0998296	0.07325	31	-0.285428	0.081469	0.1074	-0.0206538	n
		V	-0.0772598	0.00596908	0.6691	31	0.0264037	0.000697158	0.8834	-0.00507522	n
		W	0.014313	0.000204861	0.937	31	0.0718583	0.00516361	0.6894	0.000562433	n
		Y	0.0585781	0.00343139	0.7461	31	-0.0397727	0.00158187	0.8258	0.00379926	n
