# Supplementary material for: Finding exonic islands in a sea of non-coding sequence: splicing related constraints on protein composition and evolution are common in intron-rich genomes
Source: Genome Biol. 2008 Feb 7;9(2):R29. doi: 10.1186/gb-2008-9-2-r29 (PMC2374712; doi:10.1186/gb-2008-9-2-r29)
Supplement: Additional data file 2 — Amino acid trends and associated statistics for homology-reduced gene sets of D. melanogaster and C. elegans. [file gb-2008-9-2-r29-S2.xls]

## Sheet: Sheet1
Supplementary Table 2: Trends in relative amino acid abundance for sets of homology-reduced genes
A) D. melanogaster
3'
Amino Acid	R	R^2	Pval	df	Rho	Rho^2	Pval	Slope
A	0.450605	0.203045	0.008499	31	0.335896	0.112826	0.05643	0.0224949
C	-0.139142	0.0193604	0.44	31	-0.149733	0.0224199	0.404	-0.00287661
D	-0.437246	0.191184	0.01094	31	-0.406417	0.165175	0.01964	-0.0131957
E	-0.205736	0.0423272	0.2507	31	-0.098262	0.00965543	0.5851	-0.00708752
F	-0.592292	0.35081	0.000282	31	-0.558489	0.31191	0.000889	-0.0206806
G	0.692313	0.479298	8.059e-06	31	0.683489	0.467158	1.942e-05	0.0437835
H	-0.194179	0.0377053	0.2789	31	-0.212233	0.0450427	0.2348	-0.00354971
I	-0.533345	0.284457	0.001393	31	-0.533422	0.28454	0.001626	-0.0235832
K	-0.539792	0.291376	0.001186	31	-0.456551	0.208439	0.008125	-0.0219162
L	0.489979	0.240079	0.003798	31	0.499332	0.249332	0.00345	0.0165125
L*	-0.649706	0.422118	4.286e-05	31	-0.645053	0.416094	7.452e-05	-0.0158887
M	-0.0769578	0.0059225	0.6703	31	-0.0772059	0.00596075	0.6683	-0.00148339
N	-0.451907	0.20422	0.008287	31	-0.414439	0.171759	0.01719	-0.0150647
P	0.419932	0.176343	0.01498	31	0.359291	0.12909	0.04061	0.00959751
Q	0.521926	0.272406	0.001838	31	0.49766	0.247666	0.003574	0.0203518
R	0.34046	0.115913	0.05253	31	0.246658	0.06084	0.1657	0.0112928
R*	-0.582109	0.338851	0.0003798	31	-0.53008	0.280985	0.001757	-0.0088248
S	0.578941	0.335173	0.0004159	31	0.574198	0.329703	0.0005922	0.0187152
S*	-0.143513	0.0205958	0.4256	31	-0.143717	0.0206545	0.4234	-0.00252766
T	-0.0684355	0.00468342	0.7051	31	-0.120321	0.0144771	0.5033	-0.00206944
V	0.348565	0.121498	0.04681	31	0.33623	0.113051	0.05617	0.0124665
W	-0.20163	0.0406546	0.2605	31	-0.259693	0.0674402	0.1442	-0.00222367
Y	-0.449466	0.20202	0.008687	31	-0.453877	0.206004	0.008543	-0.0142427
5'
A	0.694873	0.482848	7.224e-06	31	0.67012	0.449061	3.149e-05	0.0338413
C	-0.0646045	0.00417375	0.721	31	-0.104278	0.0108739	0.5622	-0.0011622
D	-0.396351	0.157094	0.0224	31	-0.324198	0.105104	0.06616	-0.0101893
E	-0.389225	0.151496	0.02517	31	-0.404746	0.163819	0.02019	-0.0152739
F	-0.230255	0.0530174	0.1974	31	-0.164104	0.0269302	0.36	-0.0056033
G	0.439276	0.192963	0.01054	31	0.374666	0.140374	0.03233	0.0195274
H	0.587878	0.345601	0.0003212	31	0.601604	0.361928	0.00028	0.011258
I	-0.28	0.0783999	0.1145	31	-0.276738	0.0765839	0.1189	-0.00900911
K	-0.567464	0.322015	0.0005732	31	-0.537767	0.289194	0.001469	-0.0197548
L	0.390238	0.152286	0.02476	31	0.35127	0.123391	0.04556	0.0156066
l	-0.734029	0.538799	1.166e-06	31	-0.744987	0.555005	2.03e-06	-0.0179695
M	0.0788198	0.00621256	0.6628	31	0.110628	0.0122386	0.5379	0.00101343
N	-0.148389	0.0220192	0.4099	31	-0.263369	0.0693632	0.1384	-0.00417381
P	-0.0815799	0.00665529	0.6518	31	-0.0317513	0.00100815	0.8607	-0.00293548
Q	0.829542	0.688139	2.424e-09	31	0.85762	0.735513	1.79e-07	0.0299844
R	-0.48239	0.2327	0.004469	31	-0.496324	0.246337	0.003688	-0.0134948
r	-0.0182093	0.000331577	0.9199	31	-0.0932487	0.00869531	0.6045	-0.000169925
S	-0.689839	0.475877	8.948e-06	31	-0.68115	0.463965	2.129e-05	-0.0172797
s	0.233294	0.054426	0.1913	31	0.143382	0.0205585	0.4239	0.004611
T	0.270228	0.073023	0.1283	31	0.246992	0.061005	0.1651	0.00753116
V	0.0829748	0.00688482	0.6462	31	0.114305	0.0130656	0.5244	0.00269183
W	-0.470989	0.221831	0.005667	31	-0.506684	0.256729	0.002959	-0.00551094
Y	-0.144947	0.0210095	0.4209	31	-0.173128	0.0299734	0.3339	-0.00353824
B) C. elegans
3'
A	0.350842	0.12309	0.0453	31	0.244652	0.0598548	0.1692	0.00796377
C	-0.395823	0.156676	0.0226	31	-0.397393	0.157921	0.02275	-0.00537823
D	-0.313038	0.0979928	0.0761	31	-0.285428	0.081469	0.1074	-0.00824321
E	0.745091	0.555161	6.572e-07	31	0.753676	0.568028	1.546e-06	0.0223521
F	-0.639138	0.408498	6.238e-05	31	-0.60996	0.372051	0.000221	-0.0231873
G	0.636745	0.405444	6.779e-05	31	0.650067	0.422587	6.28e-05	0.0242278
H	-0.637781	0.406764	6.54e-05	31	-0.616979	0.380663	0.0001796	-0.00726779
I	-0.613044	0.375823	0.0001489	31	-0.695521	0.48375	1.248e-05	-0.0217572
K	-0.072931	0.00531892	0.6867	31	-0.0250668	0.000628347	0.89	-0.00162832
L	0.616687	0.380303	0.0001325	31	0.627674	0.393974	0.000129	0.0166589
l	-0.492663	0.242717	0.003583	31	-0.434492	0.188783	0.01216	-0.0123078
M	0.391117	0.152973	0.02441	31	0.380013	0.14441	0.0298	0.00565634
N	-0.701764	0.492473	5.352e-06	31	-0.66377	0.440591	3.96e-05	-0.018633
P	0.520057	0.270459	0.001921	31	0.470922	0.221768	0.006148	0.00943694
Q	-0.191466	0.0366594	0.2858	31	-0.207553	0.0430784	0.2454	-0.00378453
R	0.808435	0.653568	1.266e-08	31	0.86631	0.750493	1.346e-07	0.0268622
r	-0.827354	0.684515	2.906e-09	31	-0.83389	0.695373	3.229e-07	-0.0178228
S	0.799795	0.639671	2.352e-08	31	0.771056	0.594528	9.918e-07	0.0276705
s	-0.761952	0.580571	2.588e-07	31	-0.755682	0.571055	1.466e-06	-0.015968
T	-0.135578	0.0183815	0.4519	31	-0.123329	0.01521	0.4926	-0.00288631
V	0.385103	0.148304	0.02689	31	0.436497	0.19053	0.0117	0.00764594
W	0.386897	0.149689	0.02613	31	0.320521	0.102734	0.06928	0.00519157
Y	-0.541903	0.293659	0.001125	31	-0.498329	0.248332	0.003536	-0.0148014
5'
A	0.00316274	1.00029e-05	0.986	31	-0.00868984	7.55133e-05	0.9622	5.48906e-05
C	-0.841486	0.708099	8.582e-10	31	-0.846591	0.716716	2.427e-07	-0.0158354
D	0.227978	0.0519741	0.2019	31	0.234291	0.0548925	0.1884	0.00435617
E	0.76526	0.585623	2.136e-07	31	0.775067	0.600729	9.101e-07	0.0216175
F	-0.211163	0.0445897	0.2381	31	-0.171791	0.0295123	0.3377	-0.00443227
G	0.686775	0.47166	1.017e-05	31	0.665107	0.442367	3.757e-05	0.0157251
H	-0.183988	0.0338516	0.3054	31	-0.196858	0.0387532	0.271	-0.00213487
I	0.203142	0.0412668	0.2569	31	0.238302	0.0567879	0.1808	0.0043746
K	0.862186	0.743365	1.141e-10	31	0.868316	0.753972	1.25e-07	0.0301048
L	-0.506486	0.256528	0.002633	31	-0.455214	0.20722	0.008332	-0.0153199
l	0.385931	0.148942	0.02654	31	0.253008	0.0640131	0.1548	0.00880799
M	0.1083	0.0117289	0.5486	31	0.102273	0.0104597	0.5691	0.00118886
N	-0.218218	0.0476192	0.2225	31	-0.262366	0.0688361	0.14	-0.00441392
P	-0.0915653	0.00838421	0.6123	31	-0.068516	0.00469445	0.7039	-0.00216673
Q	0.691031	0.477523	8.509e-06	31	0.729278	0.531847	3.474e-06	0.0133254
R	-0.838555	0.703175	1.116e-09	31	-0.823529	0.678201	3.943e-07	-0.0282157
r	0.878409	0.771602	1.841e-11	31	0.87734	0.769725	8.492e-08	0.018806
S	-0.790128	0.624302	4.544e-08	31	-0.766043	0.586822	1.118e-06	-0.0250757
s	-0.014067	0.000197881	0.938	31	-0.00233957	5.4736e-06	0.9904	-0.000146921
T	-0.510726	0.260841	0.002389	31	-0.550802	0.303383	0.001075	-0.00845783
V	-0.107116	0.0114739	0.553	31	-0.0638369	0.00407515	0.7233	-0.00190925
W	-0.352691	0.124391	0.0441	31	-0.329211	0.10838	0.0619	-0.00302601
Y	-0.532672	0.28374	0.001416	31	-0.50234	0.252345	0.003248	-0.00722682
