# Supplementary material for: Finding exonic islands in a sea of non-coding sequence: splicing related constraints on protein composition and evolution are common in intron-rich genomes
Source: Genome Biol. 2008 Feb 7;9(2):R29. doi: 10.1186/gb-2008-9-2-r29 (PMC2374712; doi:10.1186/gb-2008-9-2-r29)
Supplement: Additional data file 5 — Covariates of amino acid trends by species. [file gb-2008-9-2-r29-S5.xls]

## Sheet: Warnecke_SupplTabl3.txt
Supplementary Table 3 - Gene structure descriptives
Species	Number of significant trends 5'	Number of significant trends 3'	Number of significant trends (pooled 5'+3')	Number of exons in the analysis	Size of SR family [13]	Size of SR family without dubious [13]	Genomic intron number (protein coding genes)	% sequence intronic	Intron density per kb CDS [54]	Mean introns per gene	Median introns per gene	IQR introns per gene	5' splice site IC*	5' ss IC (+3 to +6)*	3' ss IC*	3' ss IC (-3 to -6)*	Intron length mean	Intron length median	Intron length IQR	Exon length mean	Exon length median	Exon length IQR	Mean CDS length	Median CDS length	IQR CDS length	Mean gene length	Median gene length	IQR gene length	Mean CDS per gene	Median CDS per gene	IQR CDS per gene
Anopheles gambiae	1	6	7	7930	12	10	27450	0.819885	1.23	2.40437	2	2	6.99353	1.81263	8.8404	3.01102	551.8	253	340	299.204	174	248.25	1086.02	828	831	6043.21	1968.5	5052.75	0.538346	0.615169	0.714587
Arabidopsis thaliana	3	6	9	109900	20	20	149676	0.34321	4.99	4.14457	3	5	6.89423	1.47376	6.09378	1.59691	158.586	98	72	211.852	131	147	1254.33	1062	954	1911.35	1577	1465	0.714601	0.705759	0.388954
C. elegans	10	11	21	79958	11	11	101907	0.563219	2.54	5.38624	4	5	7.04565	2.33041	9.0471	4.79831	319.043	67	283	208	148	140	1332.05	1035	942	3053.55	1937	2410.75	0.570457	0.57932	0.374656
C.neoformans	13	13	26	28446	NA	NA	34746	0.172261	3.75	5.3875	4	4	7.70535	3.59736	4.86226	0.80363	62.7725	55	12	231.172	140	186	1625.79	1367	1170	1964.76	1677	1318	0.808164	0.825668	0.149693
D. melanogaster	7	5	12	48933	12	12	69581	0.730111	1.28	3.50773	2	4	8.17198	3.3896	5.90875	1.79264	1309.7	76	349	355.276	197	273	1698.17	1281	1317	6300.23	1916	3384	0.680327	0.791298	0.479677
D. rerio	8	10	18	41264	22	18	62945	0.943809	6.16	7.01603	6	7	7.28222	1.9845	5.90546	1.75253	2934.84	904	2275	146.044	119	81	1223.23	1032	804	21819.6	9485	15636	0.205282	0.109472	0.145311
Homo sapiens	15	11	26	178438	16	16	220929	0.968225	5.94	9.18626	7	9	8.02636	2.4944	5.96627	1.7081	5565.13	1533.5	3499	157.802	122	82	1676.28	1275	1257	52845.5	18712	47688	0.181515	0.0683659	0.15143
Mus musculus	14	12	26	126268	15	15	167896	0.959977	5.28	8.68509	6	9	8.08721	2.55707	5.9982	1.73662	4539.2	1298	2706	160.467	123	83	1641.7	1254	1221	41090.8	14335.5	33773	0.217419	0.0890833	0.186886
Saccharomyces cerevisiae	0	1	1	417	0	0	251	0.00753841	0.03	0.0452331	0	0	9.79013	5.85811	5.32535	1.52345	246.208	152	305.25	440.018	243	515	1463.2	1206	1167	1474.33	1212	1143.75	0.987678	1	0
Schizosaccharomyces pombe	0	0	0	2403	2	2	4724	0.052148	0.75	0.951921	0	2	8.5528	3.90244	5.83617	1.63976	81.9907	56	40	424.663	171	383	1415.63	1152	1075.5	1493.68	1232	1071	0.930239	1	0.104058
* in bits
