# Supplementary material for: Finding exonic islands in a sea of non-coding sequence: splicing related constraints on protein composition and evolution are common in intron-rich genomes
Source: Genome Biol. 2008 Feb 7;9(2):R29. doi: 10.1186/gb-2008-9-2-r29 (PMC2374712; doi:10.1186/gb-2008-9-2-r29)
Supplement: Additional data file 6 — By-species cross-correlations for covariates of amino acid trends. [file gb-2008-9-2-r29-S6.xls]

## Sheet: Warnecke_SupplTabl4.txt
Supplementary Table 4 - Cross-correlations of putative splicing covariates
Spearman's rank correlation coefficients are shown
^^ : significant at P<0.001
^ : P<0.005
** : P<0.01
* : P<0.05
see Additional data files 4&5 for details
A) without C. neoformans
	Number of significant trends - total	Number of exons in the analysis	Size of SR family [13]	Size of SR family without dubious [13]	Genomic intron number (protein coding genes)	% sequence intronic	Intron density per kb CDS [54]	Mean introns per gene	Median introns per gene	IQR introns per gene	5' splice site score	5' ss score (+3 to +6)	3' ss score	3' ss score (-3 to -6)	Intron length mean	Intron length median	Intron length IQR	Exon length mean	Exon length median	Exon length IQR	Mean CDS length	Median CDS length	IQR CDS length	Mean gene length	Median gene length	IQR gene length	Mean CDS per gene	Median CDS per gene	IQR CDS per gene
Number of significant trends (pooled 5'+3')	1^^	0.86^	0.55	0.6	0.86^	0.81**	0.81**	0.95^^	0.93^^	0.92^^	-0.26	-0.24	0.43	0.38	0.83**	0.6	0.74*	-0.83**	-0.68*	-0.83**	0.33	0.28	0.23	0.85^	0.85^	0.83**	-0.8**	-0.9^^	0.18
Number of exons in the analysis	0.86^	1^^	0.62	0.73*	1^^	0.68	0.75*	0.88^	0.84**	0.89^	-0.42	-0.38	0.53	0.15	0.6	0.47	0.52	-0.7*	-0.65	-0.7*	0.33	0.35	0.33	0.72*	0.7*	0.67	-0.63	-0.78*	0.33
Size of SR family	0.55	0.62	1^^	0.95^^	0.62	0.66	0.9^	0.73*	0.75*	0.75*	-0.6	-0.7*	0.25	0.075	0.53	0.58	0.49	-0.81**	-0.81**	-0.81**	-0.2	-0.12	-0.19	0.66	0.64	0.64	-0.69*	-0.66	0.26
Size of SR family without dubious	0.6	0.73*	0.95^^	1^^	0.73*	0.55	0.88^	0.75*	0.75*	0.78*	-0.58	-0.65	0.3	0.017	0.43	0.43	0.38	-0.77*	-0.78*	-0.77*	-0.067	0.017	-0.067	0.58	0.53	0.53	-0.57	-0.61	0.27
Genomic intron number (protein coding genes)	0.86^	1^^	0.62	0.73*	1^^	0.68	0.75*	0.88^	0.84**	0.89^	-0.42	-0.38	0.53	0.15	0.6	0.47	0.52	-0.7*	-0.65	-0.7*	0.33	0.35	0.33	0.72*	0.7*	0.67	-0.63	-0.78*	0.33
% sequence intronic	0.81**	0.68	0.66	0.55	0.68	1^^	0.78*	0.85**	0.85^	0.81**	-0.28	-0.33	0.32	0.42	0.93^^	0.78*	0.88^	-0.82*	-0.68	-0.82*	0.15	0.13	0.12	0.98^^	0.98^^	0.98^^	-0.97^^	-0.91^^	0.27
Intron density per kb CDS	0.81**	0.75*	0.9^	0.88^	0.75*	0.78*	1^^	0.93^^	0.95^^	0.94^^	-0.45	-0.52	0.27	0.2	0.7*	0.62	0.63	-0.97^^	-0.93^^	-0.97^^	-0.017	0	-0.1	0.8*	0.8*	0.77*	-0.83**	-0.86^	0.083
Mean introns per gene	0.95^^	0.88^	0.73*	0.75*	0.88^	0.85**	0.93^^	1^^	0.99^^	0.99^^	-0.37	-0.38	0.38	0.27	0.78*	0.63	0.7*	-0.93^^	-0.87^	-0.93^^	0.18	0.17	0.1	0.87^	0.88^	0.83**	-0.87^	-0.95^^	0.12
Median introns per gene	0.93^^	0.84**	0.75*	0.75*	0.84**	0.85^	0.95^^	0.99^^	1^^	0.96^^	-0.42	-0.45	0.39	0.27	0.8*	0.69*	0.72*	-0.96^^	-0.88^	-0.96^^	0.084	0.068	0	0.85^	0.9^	0.85^	-0.9^	-0.97^^	0.1
IQR introns per gene	0.92^^	0.89^	0.75*	0.78*	0.89^	0.81**	0.94^^	0.99^^	0.96^^	1^^	-0.33	-0.35	0.33	0.18	0.73*	0.61	0.66	-0.91^^	-0.89^	-0.91^^	0.2	0.2	0.13	0.84**	0.84**	0.78*	-0.81**	-0.9^^	0.076
5' splice site IC	-0.26	-0.42	-0.6	-0.58	-0.42	-0.28	-0.45	-0.37	-0.42	-0.33	1^^	0.98^^	-0.82*	-0.4	-0.05	-0.13	0.05	0.5	0.42	0.5	0.65	0.62	0.58	-0.2	-0.35	-0.27	0.38	0.43	-0.65
5' ss IC (+3 to +6)	-0.24	-0.38	-0.7*	-0.65	-0.38	-0.33	-0.52	-0.38	-0.45	-0.35	0.98^^	1^^	-0.72*	-0.35	-0.1	-0.22	-0.017	0.55	0.48	0.55	0.68	0.63	0.62	-0.25	-0.38	-0.32	0.43	0.44	-0.6
3' ss IC	0.43	0.53	0.25	0.3	0.53	0.32	0.27	0.38	0.39	0.33	-0.82*	-0.72*	1^^	0.62	0.13	0.033	0	-0.37	-0.2	-0.37	-0.33	-0.37	-0.28	0.25	0.4	0.3	-0.35	-0.46	0.77*
3' ss IC (-3 to -6)	0.38	0.15	0.075	0.017	0.15	0.42	0.2	0.27	0.27	0.18	-0.4	-0.35	0.62	1^^	0.35	-0.067	0.22	-0.33	-0.067	-0.33	-0.2	-0.32	-0.28	0.4	0.45	0.38	-0.47	-0.37	0.62
Intron length mean	0.83**	0.6	0.53	0.43	0.6	0.93^^	0.7*	0.78*	0.8*	0.73*	-0.05	-0.1	0.13	0.35	1^^	0.82*	0.98^^	-0.72*	-0.53	-0.72*	0.35	0.32	0.28	0.95^^	0.9^	0.97^^	-0.88^	-0.84^	0.13
Intron length median	0.6	0.47	0.58	0.43	0.47	0.78*	0.62	0.63	0.69*	0.61	-0.13	-0.22	0.033	-0.067	0.82*	1^^	0.87^	-0.63	-0.55	-0.63	0.083	0.12	0.1	0.73*	0.77*	0.85**	-0.75*	-0.75*	-0.05
Intron length IQR	0.74*	0.52	0.49	0.38	0.52	0.88^	0.63	0.7*	0.72*	0.66	0.05	-0.017	0	0.22	0.98^^	0.87^	1^^	-0.63	-0.47	-0.63	0.38	0.37	0.33	0.9^	0.83**	0.93^^	-0.82*	-0.76*	0.05
Exon length mean	-0.83**	-0.7*	-0.81**	-0.77*	-0.7*	-0.82*	-0.97^^	-0.93^^	-0.96^^	-0.91^^	0.5	0.55	-0.37	-0.33	-0.72*	-0.63	-0.63	1^^	0.93^^	1^^	0.13	0.15	0.23	-0.8*	-0.87^	-0.8*	0.9^	0.93^^	-0.083
Exon length median	-0.68*	-0.65	-0.81**	-0.78*	-0.65	-0.68	-0.93^^	-0.87^	-0.88^	-0.89^	0.42	0.48	-0.2	-0.067	-0.53	-0.55	-0.47	0.93^^	1^^	0.93^^	0.15	0.13	0.23	-0.67	-0.73*	-0.63	0.77*	0.81**	0.12
Exon length IQR	-0.83**	-0.7*	-0.81**	-0.77*	-0.7*	-0.82*	-0.97^^	-0.93^^	-0.96^^	-0.91^^	0.5	0.55	-0.37	-0.33	-0.72*	-0.63	-0.63	1^^	0.93^^	1^^	0.13	0.15	0.23	-0.8*	-0.87^	-0.8*	0.9^	0.93^^	-0.083
Mean CDS length	0.33	0.33	-0.2	-0.067	0.33	0.15	-0.017	0.18	0.084	0.2	0.65	0.68	-0.33	-0.2	0.35	0.083	0.38	0.13	0.15	0.13	1^^	0.98^^	0.97^^	0.28	0.067	0.17	0.017	-0.025	-0.17
Median CDS length	0.28	0.35	-0.12	0.017	0.35	0.13	0	0.17	0.068	0.2	0.62	0.63	-0.37	-0.32	0.32	0.12	0.37	0.15	0.13	0.15	0.98^^	1^^	0.98^^	0.27	0.033	0.15	0.05	0.0084	-0.15
IQR CDS length	0.23	0.33	-0.19	-0.067	0.33	0.12	-0.1	0.1	0	0.13	0.58	0.62	-0.28	-0.28	0.28	0.1	0.33	0.23	0.23	0.23	0.97^^	0.98^^	1^^	0.23	0.017	0.13	0.083	0.042	-0.05
Mean gene length	0.85^	0.72*	0.66	0.58	0.72*	0.98^^	0.8*	0.87^	0.85^	0.84**	-0.2	-0.25	0.25	0.4	0.95^^	0.73*	0.9^	-0.8*	-0.67	-0.8*	0.28	0.27	0.23	1^^	0.95^^	0.97^^	-0.93^^	-0.88^	0.25
Median gene length	0.85^	0.7*	0.64	0.53	0.7*	0.98^^	0.8*	0.88^	0.9^	0.84**	-0.35	-0.38	0.4	0.45	0.9^	0.77*	0.83**	-0.87^	-0.73*	-0.87^	0.067	0.033	0.017	0.95^^	1^^	0.97^^	-0.98^^	-0.96^^	0.23
IQR gene length	0.83**	0.67	0.64	0.53	0.67	0.98^^	0.77*	0.83**	0.85^	0.78*	-0.27	-0.32	0.3	0.38	0.97^^	0.85**	0.93^^	-0.8*	-0.63	-0.8*	0.17	0.15	0.13	0.97^^	0.97^^	1^^	-0.95^^	-0.91^^	0.25
Mean CDS per gene	-0.8**	-0.63	-0.69*	-0.57	-0.63	-0.97^^	-0.83**	-0.87^	-0.9^	-0.81**	0.38	0.43	-0.35	-0.47	-0.88^	-0.75*	-0.82*	0.9^	0.77*	0.9^	0.017	0.05	0.083	-0.93^^	-0.98^^	-0.95^^	1^^	0.95^^	-0.2
Median CDS per gene	-0.9^^	-0.78*	-0.66	-0.61	-0.78*	-0.91^^	-0.86^	-0.95^^	-0.97^^	-0.9^^	0.43	0.44	-0.46	-0.37	-0.84^	-0.75*	-0.76*	0.93^^	0.81**	0.93^^	-0.025	0.0084	0.042	-0.88^	-0.96^^	-0.91^^	0.95^^	1^^	-0.16
IQR CDS per gene	0.18	0.33	0.26	0.27	0.33	0.27	0.083	0.12	0.1	0.076	-0.65	-0.6	0.77*	0.62	0.13	-0.05	0.05	-0.083	0.12	-0.083	-0.17	-0.15	-0.05	0.25	0.23	0.25	-0.2	-0.16	1^^
B) with C. neoformans
	Number of significant trends - total	Number of exons in the analysis	Genomic intron number (protein coding genes)	% sequence intronic	Intron density per kb CDS [54]	Mean introns per gene	Median introns per gene	IQR introns per gene	5' splice site score	5' ss score (+3 to +6)	3' ss score	3' ss score (-3 to -6)	Intron length mean	Intron length median	Intron length IQR	Exon length mean	Exon length median	Exon length IQR	Mean CDS length	Median CDS length	IQR CDS length	Mean gene length	Median gene length	IQR gene length	Mean CDS per gene	Median CDS per gene	IQR CDS per gene
Number of significant trends (pooled 5'+3')	1^^	0.72*	0.72*	0.61	0.74*	0.91^^	0.89^^	0.78**	-0.2	-0.14	0.1	0.055	0.44	0.26	0.37	-0.73*	-0.64*	-0.73*	0.44	0.45	0.36	0.7*	0.7*	0.62	-0.6	-0.68*	0.13
Number of exons in the analysis	0.72*	1^^	1^^	0.72*	0.76*	0.8**	0.79**	0.9^^	-0.35	-0.48	0.53	0.24	0.6	0.47	0.53	-0.75*	-0.66*	-0.75*	0.35	0.2	0.33	0.71*	0.68*	0.71*	-0.68*	-0.8**	0.42
Genomic intron number (protein coding genes)	0.72*	1^^	1^^	0.72*	0.76*	0.8**	0.79**	0.9^^	-0.35	-0.48	0.53	0.24	0.6	0.47	0.53	-0.75*	-0.66*	-0.75*	0.35	0.2	0.33	0.71*	0.68*	0.71*	-0.68*	-0.8**	0.42
% sequence intronic	0.61	0.72*	0.72*	1^^	0.73*	0.77*	0.79**	0.79**	-0.28	-0.52	0.47	0.53	0.9^^	0.77*	0.85^	-0.78*	-0.64	-0.78*	0.14	-0.067	0.12	0.98^^	0.98^^	0.99^^	-0.98^^	-0.94^^	0.41
Intron density per kb CDS	0.74*	0.76*	0.76*	0.73*	1^^	0.93^^	0.93^^	0.93^^	-0.42	-0.52	0.18	0.079	0.55	0.52	0.5	-0.95^^	-0.95^^	-0.95^^	0.055	0.042	-0.006	0.73*	0.73*	0.72*	-0.77*	-0.8**	0.079
Mean introns per gene	0.91^^	0.8**	0.8**	0.77*	0.93^^	1^^	0.99^^	0.94^^	-0.28	-0.33	0.18	0.1	0.59	0.48	0.53	-0.92^^	-0.88^	-0.92^^	0.27	0.24	0.2	0.8**	0.82**	0.76*	-0.78*	-0.84^	0.079
Median introns per gene	0.89^^	0.79**	0.79**	0.79**	0.93^^	0.99^^	1^^	0.93^^	-0.35	-0.4	0.23	0.16	0.62	0.53	0.56	-0.95^^	-0.88^^	-0.95^^	0.17	0.12	0.092	0.8**	0.84^	0.79**	-0.82^	-0.88^^	0.08
IQR introns per gene	0.78**	0.9^^	0.9^^	0.79**	0.93^^	0.94^^	0.93^^	1^^	-0.31	-0.45	0.36	0.21	0.66*	0.55	0.6	-0.93^^	-0.88^^	-0.93^^	0.22	0.098	0.15	0.79**	0.79**	0.77**	-0.8**	-0.88^^	0.16
5' splice site IC	-0.2	-0.35	-0.35	-0.28	-0.42	-0.28	-0.35	-0.31	1^^	0.92^^	-0.65*	-0.32	0.018	-0.055	0.1	0.49	0.39	0.49	0.64	0.54	0.59	-0.16	-0.3	-0.27	0.38	0.41	-0.6
5' ss IC (+3 to +6)	-0.14	-0.48	-0.48	-0.52	-0.52	-0.33	-0.4	-0.45	0.92^^	1^^	-0.76*	-0.48	-0.3	-0.36	-0.22	0.59	0.47	0.59	0.59	0.62	0.54	-0.37	-0.47	-0.5	0.59	0.6	-0.65*
3' ss IC	0.1	0.53	0.53	0.47	0.18	0.18	0.23	0.36	-0.65*	-0.76*	1^^	0.72*	0.37	0.3	0.27	-0.36	-0.13	-0.36	-0.33	-0.54	-0.3	0.33	0.44	0.45	-0.49	-0.57	0.76*
3' ss IC (-3 to -6)	0.055	0.24	0.24	0.53	0.079	0.1	0.16	0.21	-0.32	-0.48	0.72*	1^^	0.53	0.22	0.43	-0.28	0.018	-0.28	-0.22	-0.5	-0.28	0.49	0.53	0.5	-0.56	-0.49	0.6
Intron length mean	0.44	0.6	0.6	0.9^^	0.55	0.59	0.62	0.66*	0.018	-0.3	0.37	0.53	1^^	0.87^	0.99^^	-0.61	-0.43	-0.61	0.26	-0.042	0.21	0.89^	0.85^	0.93^^	-0.87^	-0.83^	0.24
Intron length median	0.26	0.47	0.47	0.77*	0.52	0.48	0.53	0.55	-0.055	-0.36	0.3	0.22	0.87^	1^^	0.9^^	-0.55	-0.47	-0.55	0.03	-0.19	0.042	0.68*	0.71*	0.82**	-0.75*	-0.75*	0.079
Intron length IQR	0.37	0.53	0.53	0.85^	0.5	0.53	0.56	0.6	0.1	-0.22	0.27	0.43	0.99^^	0.9^^	1^^	-0.54	-0.38	-0.54	0.28	-0.006	0.25	0.84^	0.8**	0.89^	-0.8**	-0.77**	0.16
Exon length mean	-0.73*	-0.75*	-0.75*	-0.78*	-0.95^^	-0.92^^	-0.95^^	-0.93^^	0.49	0.59	-0.36	-0.28	-0.61	-0.55	-0.54	1^^	0.93^^	1^^	0.079	0.15	0.16	-0.76*	-0.82**	-0.77*	0.85^	0.9^^	-0.12
Exon length median	-0.64*	-0.66*	-0.66*	-0.64	-0.95^^	-0.88^	-0.88^^	-0.88^^	0.39	0.47	-0.13	0.018	-0.43	-0.47	-0.38	0.93^^	1^^	0.93^^	0.067	0.055	0.13	-0.61	-0.66*	-0.6	0.7*	0.74*	0.09
Exon length IQR	-0.73*	-0.75*	-0.75*	-0.78*	-0.95^^	-0.92^^	-0.95^^	-0.93^^	0.49	0.59	-0.36	-0.28	-0.61	-0.55	-0.54	1^^	0.93^^	1^^	0.079	0.15	0.16	-0.76*	-0.82**	-0.77*	0.85^	0.9^^	-0.12
Mean CDS length	0.44	0.35	0.35	0.14	0.055	0.27	0.17	0.22	0.64	0.59	-0.33	-0.22	0.26	0.03	0.28	0.079	0.067	0.079	1^^	0.92^^	0.98^^	0.3	0.12	0.15	0.006	-0.024	-0.09
Median CDS length	0.45	0.2	0.2	-0.067	0.042	0.24	0.12	0.098	0.54	0.62	-0.54	-0.5	-0.042	-0.19	-0.006	0.15	0.055	0.15	0.92^^	1^^	0.92^^	0.1	-0.067	-0.055	0.2	0.17	-0.18
IQR CDS length	0.36	0.33	0.33	0.12	-0.006	0.2	0.092	0.15	0.59	0.54	-0.3	-0.28	0.21	0.042	0.25	0.16	0.13	0.16	0.98^^	0.92^^	1^^	0.25	0.067	0.13	0.055	0.024	0.006
Mean gene length	0.7*	0.71*	0.71*	0.98^^	0.73*	0.8**	0.8**	0.79**	-0.16	-0.37	0.33	0.49	0.89^	0.68*	0.84^	-0.76*	-0.61	-0.76*	0.3	0.1	0.25	1^^	0.96^^	0.96^^	-0.94^^	-0.89^^	0.35
Median gene length	0.7*	0.68*	0.68*	0.98^^	0.73*	0.82**	0.84^	0.79**	-0.3	-0.47	0.44	0.53	0.85^	0.71*	0.8**	-0.82**	-0.66*	-0.82**	0.12	-0.067	0.067	0.96^^	1^^	0.96^^	-0.98^^	-0.95^^	0.33
IQR gene length	0.62	0.71*	0.71*	0.99^^	0.72*	0.76*	0.79**	0.77**	-0.27	-0.5	0.45	0.5	0.93^^	0.82**	0.89^	-0.77*	-0.6	-0.77*	0.15	-0.055	0.13	0.96^^	0.96^^	1^^	-0.96^^	-0.94^^	0.39
Mean CDS per gene	-0.6	-0.68*	-0.68*	-0.98^^	-0.77*	-0.78*	-0.82^	-0.8**	0.38	0.59	-0.49	-0.56	-0.87^	-0.75*	-0.8**	0.85^	0.7*	0.85^	0.006	0.2	0.055	-0.94^^	-0.98^^	-0.96^^	1^^	0.96^^	-0.35
Median CDS per gene	-0.68*	-0.8**	-0.8**	-0.94^^	-0.8**	-0.84^	-0.88^^	-0.88^^	0.41	0.6	-0.57	-0.49	-0.83^	-0.75*	-0.77**	0.9^^	0.74*	0.9^^	-0.024	0.17	0.024	-0.89^^	-0.95^^	-0.94^^	0.96^^	1^^	-0.33
IQR CDS per gene	0.13	0.42	0.42	0.41	0.079	0.079	0.08	0.16	-0.6	-0.65*	0.76*	0.6	0.24	0.079	0.16	-0.12	0.09	-0.12	-0.09	-0.18	0.006	0.35	0.33	0.39	-0.35	-0.33	1^^
