# Supplementary material for: Finding exonic islands in a sea of non-coding sequence: splicing related constraints on protein composition and evolution are common in intron-rich genomes
Source: Genome Biol. 2008 Feb 7;9(2):R29. doi: 10.1186/gb-2008-9-2-r29 (PMC2374712; doi:10.1186/gb-2008-9-2-r29)
Supplement: Additional data file 7 — Best blast hits of SR proteins against C. neoformans genes and Pfam domain scores in those genes. [file gb-2008-9-2-r29-S7.txt]

Supplementary Table 5							

Eukaryotic SR proteins [13] were blasted against all translated C. neoformans genes. Only reciprocal best hits were retained.							
C. neoformans genes identified as similar to SR genes were submitted to Pfam [59] searches under standard search parameters. Significant hits are given below. The number in parentheses denotes the number of occurences of the domain in the protein if >1							


Species and protein	C. neoformans gene	Pfam domain	Blast score	Expectation			
Spom_SRP2	cn10074	RRM_1 (2)	127	6.00E-34		Species abbreviations	
Agam_SR40	cn10074	RRM_1 (2)	125	2.00E-32			
Cint_SR40b	cn10074	RRM_1 (2)	123	5.00E-32		Agam	Anopheles gambiae
Rnor_SR40	cn10074	RRM_1 (2)	120	6.00E-31		Atha	Arabidopsis thaliana
Mmus_SR75	cn10074	RRM_1 (2)	120	8.00E-31		Cele	Caenorhabditis elegans
Hsap_SR40	cn10074	RRM_1 (2)	120	6.00E-31		Cint	Ciona intestinalis
Dmel_SR55	cn10074	RRM_1 (2)	120	6.00E-31		Dmel	Drosophila melanogaster
Drer_SR40a	cn10074	RRM_1 (2)	119	2.00E-30		Drer	Danio rerio
Drer_Tra2A	cn01241	RRM_1	118	1.00E-27		Dvir	Drosophila virilis
Agam_SR40	cn10074	RRM_1 (2)	117	3.00E-27		Frub	Fugu rubripes
Drer_SR40a	cn10074	RRM_1 (2)	116	5.00E-27		Ggal	Gallus gallus
Dmel_SR55	cn10074	RRM_1 (2)	116	8.00E-27		Hsap	Homo sapiens
Frub_SR40a	cn10074	RRM_1 (2)	115	2.00E-29		Mmus	Mus musculus
Rnor_Tra2A	cn01241	RRM_1	114	2.00E-26		Olat	Oryzias latipes
Mmus_Tra2A	cn01241	RRM_1	114	2.00E-26		Pfal	Plasmodium falciparum
Hsap_Tra2A	cn01241	RRM_1	114	2.00E-26		Rnor	Rattus norvegicus
Ggal_Tra2A	cn01241	RRM_1	113	5.00E-26		Sjap	Schistosoma japonicum 
Drer_Tra2A	cn01241	RRM_1	112	3.00E-28		Spom	Schizosaccharomyces pombe
Olat_Tra2B	cn01241	RRM_1	111	2.00E-25		Tbru	Trypanosoma brucei
Spom_SRP2	cn10074	RRM_1 (2)	110	4.00E-25		Tcru	Trypanosoma cruzi
Ggal_SR40b	cn10074	RRM_1 (2)	110	5.00E-28		Tnig	Tetraodon nigroviridis
Tnig_SR40a	cn10074	RRM_1 (2)	109	9.00E-28			
Mmus_SR75	cn10074	RRM_1 (2)	109	1.00E-24			
Rnor_Tra2A	cn01241	RRM_1	108	4.00E-27			
Mmus_Tra2A	cn01241	RRM_1	108	4.00E-27
Hsap_Tra2A	cn01241	RRM_1	108	5.00E-27
Ggal_Tra2A	cn01241	RRM_1	106	6.00E-27
Agam_Tra2b	cn01375	RRM_1	105	4.00E-24
Agam_Tra2b	cn01375	RRM_1	105	1.00E-26
Olat_Tra2B	cn01241	RRM_1	105	3.00E-27
Tnig_Tra2B	cn01241	RRM_1	104	2.00E-23
Frub_Tra2B	cn01241	RRM_1	104	2.00E-23
Cele_RSP2	cn10074	RRM_1 (2)	103	3.00E-23
Cele_RSP2	cn10074	RRM_1 (2)	103	3.00E-26
Cint_9G8b	cn04474	no hits	103	4.00E-23
Cint_Tra2	cn01375	RRM_1	103	2.00E-23
Cint_Tra2	cn01375	RRM_1	103	4.00E-26
Rnor_SR40	cn10074	RRM_1 (2)	102	6.00E-23
Hsap_SR40	cn10074	RRM_1 (2)	102	6.00E-23
Frub_SR40a	cn10074	RRM_1 (2)	101	2.00E-22
Ggal_SR40b	cn10074	RRM_1 (2)	100	2.00E-22
Cele_Tra2	cn01375	RRM_1	100	3.00E-25
Tnig_Tra2B	cn01241	RRM_1	99	1.00E-24
Frub_Tra2B	cn01241	RRM_1	99	3.00E-24
Cele_Tra2	cn01375	RRM_1	98	2.00E-21
Cint_9G8b	cn04474	no hits	97	4.00E-24
Tnig_SR40a	cn10074	RRM_1 (2)	96	8.00E-21
Dvir_Tra2	cn01375	RRM_1	94	2.00E-24
Dmel_Tra2	cn01375	RRM_1	92	2.00E-22
Dmel_Tra2	cn01375	RRM_1	87	2.00E-18
Cint_SR40b	cn10074	RRM_1 (2)	84	2.00E-17
Dvir_Tra2	cn01375	RRM_1	84	2.00E-17
Atha_SRp30	cn10074	RRM_1 (2)	80	8.00E-19
Cele_RY1	cn07088	DUF1777	73	7.00E-17
Atha_SRp30	cn10074	RRM_1 (2)	67	3.00E-12
Mmus_SC35	cn07183	RRM_1	67	7.00E-15
Ggal_SC35	cn07183	RRM_1	67	3.00E-15
Drer_SC35a	cn07183	RRM_1	65	3.00E-14
Drer_T1Ba	cn03025	zf-C3HC4	65	5.00E-11
Sjap_SC35	cn07183	RRM_1	64	1.00E-11
Sjap_SC35	cn07183	RRM_1	64	1.00E-15
Hsap_SC35	cn07183	RRM_1	64	6.00E-14
Frub_SC35b	cn07183	RRM_1	64	4.00E-14
Agam_SC35	cn07183	RRM_1	64	1.00E-11
Agam_SC35	cn07183	RRM_1	64	3.00E-14
Dmel_SC35	cn07183	RRM_1	62	7.00E-11
Dmel_SC35	cn07183	RRM_1	62	1.00E-13
Hsap_T1B	cn03025	zf-C3HC4	62	7.00E-10
Pfal_SR	cn01448	RRM_1 (2)	62	2.00E-10
Atha_SR45	cn01448	RRM_1 (2)	62	4.00E-13
Agam_RY1	cn07088	DUF1777	61	1.00E-10
Dmel_T1B	cn03025	zf-C3HC4	61	9.00E-10
Pfal_SF	cn10074	RRM_1 (2)	60	1.00E-13
Atha_SC35	cn07183	RRM_1	60	4.00E-10
Atha_SC35	cn07183	RRM_1	60	3.00E-13
Rnor_T1B	cn03025	zf-C3HC4	60	3.00E-09
Pfal_SR	cn01448	RRM_1 (2)	60	1.00E-13
Agam_RY1	cn07088	DUF1777	59	1.00E-12
Atha_SC28	cn03112	RRM_1 (4)	59	8.00E-10
Atha_SC28	cn03112	RRM_1 (4)	59	4.00E-12
Mmus_T1B	cn03025	zf-C3HC4	59	4.00E-09
Rnor_RY1	cn07088	DUF1777	58	6.00E-12
Mmus_RY1	cn07088	DUF1777	58	6.00E-12
Hsap_RY1	cn07088	DUF1777	58	7.00E-12
Dmel_RY1	cn07088	DUF1777	57	2.00E-09
Cint_RY1	cn07088	DUF1777	57	8.00E-12
Agam_T1B	cn03025	zf-C3HC4	57	2.00E-08
Atha_SR45	cn01448	RRM_1 (2)	57	8.00E-09
Dmel_RY1	cn07088	DUF1777	56	1.00E-11
Cele_SC35	cn08310	RRM_1	55	1.00E-08
Cele_SC35	cn08310	RRM_1	55	2.00E-11
Mmus_SC35	cn07183	RRM_1	55	1.00E-08
Ggal_SC35	cn07183	RRM_1	55	1.00E-08
Tnig_RY1	cn07088	DUF1777	55	3.00E-11
Rnor_RY1	cn07088	DUF1777	55	5.00E-09
Mmus_RY1	cn07088	DUF1777	55	5.00E-09
Hsap_RY1	cn07088	DUF1777	55	5.00E-09
Frub_RY1	cn07088	DUF1777	55	6.00E-09
Frub_RY1	cn07088	DUF1777	55	4.00E-11
Frub_T1Bb	cn03025	zf-C3HC4	54	2.00E-07
Pfal_SF	cn10074	RRM_1 (2)	53	5.00E-08
Cele_RY1	cn07088	DUF1777	53	2.00E-08
Hsap_SC35	cn07183	RRM_1	52	1.00E-07
Frub_T1Bb	cn03025	zf-C3HC4	52	1.00E-09
Frub_SR86	cn02197	RRM_1 (2)	52	2.00E-07
Frub_SR86	cn02197	RRM_1 (2)	52	1.00E-09
Frub_SC35b	cn07183	RRM_1	51	1.00E-07
Tnig_T1Bb	cn03025	zf-C3HC4	50	1.00E-06
Atha_RY1	cn07088	DUF1777	49	2.00E-09
Tnig_T1Bb	cn03025	zf-C3HC4	49	7.00E-09
Drer_T1Ba	cn03025	zf-C3HC4	48	1.00E-08
Mmus_SR86	cn02197	RRM_1 (2)	48	5.00E-06
Mmus_SR86	cn02197	RRM_1 (2)	48	3.00E-08
Tnig_RY1	cn07088	DUF1777	47	1.00E-06
Atha_RY1	cn07088	DUF1777	47	3.00E-06
Dmel_T1B	cn03025	zf-C3HC4	47	2.00E-08
Drer_SR86	cn02197	RRM_1 (2)	47	5.00E-06
Drer_SR86	cn02197	RRM_1 (2)	47	4.00E-08
Hsap_SR86	cn02063	RRM_1 (2)	47	6.00E-06
Drer_SC35a	cn07183	RRM_1	46	4.00E-06
Agam_T1B	cn03025	zf-C3HC4	46	4.00E-08
Dmel_RSF1	cn02197	RRM_1 (2)	46	5.00E-06
Dmel_RSF1	cn02197	RRM_1 (2)	46	7.00E-08
Rnor_T1B	cn03025	zf-C3HC4	45	1.00E-07
Mmus_T1B	cn03025	zf-C3HC4	45	1.00E-07
Hsap_T1B	cn03025	zf-C3HC4	45	1.00E-07
Cint_SR86a	cn02121	RRM_1	45	3.00E-05
Cint_SR86a	cn02121	RRM_1	45	2.00E-08
Hsap_SR86	cn02063	RRM_1 (2)	44	1.00E-07
Cint_SR300	cn01754	no hits	43	2.00E-04
Cele_RSPY	cn09254	RRM_1	40	1.00E-04
Cele_RSPY	cn09254	RRM_1	40	4.00E-07
Dmel_SR300	cn05158	DUF926	40	0.002
Atha_RS21	cn02085	RRM_1 (2)	40	3.00E-04
Atha_RS21	cn02085	RRM_1 (2)	40	3.00E-06
Cint_RY1	cn07088	DUF1777	37	0.001
Tbru_pTSR1	cn10074	RRM_1 (2)	35	2.00E-06
Tcru_SR1	cn09223	RRM_1 (2)	33	9.00E-06
Tcru_SR1	cn09223	RRM_1 (2)	32	0.11
Cele_SRRM2	cn06152	no hits	32	0.29
Frub_p45b	cn05065	"Metallophos, Mre_11_DNA_bind"	32	0.18
Cele_SRRM2	cn06152	no hits	31	0.001
Tbru_pTSR1	cn10074	RRM_1 (2)	30	0.78
Dmel_SR300	cn05158	DUF926	28	0.007
Cint_SR300	cn01754	no hits	27	0.008
Frub_p45b	cn05065	"Metallophos, Mre_11_DNA_bind"	24	0.21
