# Supplementary material for: Finding exonic islands in a sea of non-coding sequence: splicing related constraints on protein composition and evolution are common in intron-rich genomes
Source: Genome Biol. 2008 Feb 7;9(2):R29. doi: 10.1186/gb-2008-9-2-r29 (PMC2374712; doi:10.1186/gb-2008-9-2-r29)
Supplement: Additional data file 13 — Gene model IDs from which exons were derived. [file gb-2008-9-2-r29-S13.xls]

## Sheet: Sheet1
Supplementary Table 8
List of filtered protein-coding gene models/locus ids used in the analysis
*contains at least one intron
** contributed exons to the computation of amino acid abundance trends
												ORTHOLOGUES
A. gambiae	A. mellifera	A. thaliana	C. briggsae	C. elegans	C. neoformans	D. melanogaster	D. rerio	H. sapiens	M. musculus	S. cerevisiae	S. pombe	D. pseudoobscura - D. melanogaster	S. castellii - S. cerevisiae	C. elegans - C. briggsae
ENSANGT00000000001.2*	AmeLG10_WGA305_2.502523.502523.m**	AT1G01010**	cb25.fpc0002.0.001.a	NM_001025782**	cn01001**	NM_001007095**	NM_001001398**	NM_000014**	NM_001001130**	YAL001C**	aah2**	GA10001/NM_079820	Scas_444.2/YJL136C	NM_001025787/cb25.fpc4321.2.110.a
ENSANGT00000000002.2*	AmeLG10_WGA306_2.502857.502857.m**	AT1G01020**	cb25.fpc0002.0.002.a**	NM_001025783**	cn01002**	NM_001007096**	NM_001001399**	NM_000015	NM_001001144**	YAL002W	aah3	GA10003/NM_141880	Scas_551.5/YDL075W	NM_001025788/cb25.fpc2888.2.088.a
ENSANGT00000000003.2	AmeLG10_WGA306_2.503191.503191.m**	AT1G06925**	cb25.fpc0002.0.003.a*	NM_001025786**	cn01003**	NM_001014452**	NM_001001400**	NM_000016**	NM_001001152**	YAL003W**	aap1	GA10004/NM_140475	Scas_551.9/YDL064W	NM_001025795/cb25.fpc0071.3.023.a
ENSANGT00000000004.2	AmeLG10_WGA306_2.503692.503692.m**	AT1G06950**	cb25.fpc0002.0.004.a**	NM_001025787**	cn01004**	NM_001014453**	NM_001001401**	NM_000017**	NM_001001160**	YAL005C	aar2	GA10005/NM_141879	Scas_572.5/YER003C	NM_001025801/cb25.fpc0071.3.052.a
ENSANGT00000000019.2	AmeLG10_WGA306_2.503859.503859.m**	AT1G06960**	cb25.fpc0002.0.005.a*	NM_001025791**	cn01005**	NM_001014454**	NM_001001406*	NM_000018**	NM_001001176**	YAL007C	abc1	GA10009/NM_141907	Scas_587.6/YDR500C	NM_001025808/cb25.fpc0071.0.119.a
ENSANGT00000000025.2	AmeLG10_WGA307_2.504861.504861.m**	AT1G06960**	cb25.fpc0002.0.006.a**	NM_001025792**	cn01006**	NM_001014455**	NM_001001407**	NM_000019**	NM_001001177**	YAL008W	abp2	GA10012/NM_141291	Scas_592.4/YMR116C	NM_001025840/cb25.NA_213.0.001.a
ENSANGT00000000026.2*	AmeLG10_WGA307_2.505028.505028.m**	AT1G06970**	cb25.fpc0002.0.007.a**	NM_001025793**	cn01007*	NM_001014457**	NM_001001409**	NM_000020**	NM_001001179**	YAL009W	ace2	GA10013/NM_134961	Scas_599.2/YBL087C	NM_001025841/cb25.fpc4171.0.013.a
ENSANGT00000000030.2*	AmeLG10_WGA307_2.505696.505696.m**	AT1G06990**	cb25.fpc0002.0.008.a	NM_001025797**	cn01008**	NM_001014458*	NM_001001501**	NM_000021**	NM_001001180**	YAL010C	acp1**	GA10016/NM_165301	Scas_622.12/YLL050C	NM_001025842/cb25.fpc4071.0.014.a
ENSANGT00000000047.2	AmeLG10_WGA308_2.506865.506865.m*	AT1G07010**	cb25.fpc0002.0.009.a	NM_001025801**	cn01009**	NM_001014459*	NM_001001588**	NM_000022**	NM_001001181**	YAL011W	acp2**	GA10034/NM_137570	Scas_623.7/YDL083C	NM_001025846/cb25.fpc2852.0.095.a
ENSANGT00000000048.2	AmeLG10_WGA309_2.507533.507533.m**	AT1G07040**	cb25.fpc0002.0.010.a**	NM_001025802**	cn01010**	NM_001014460**	NM_001001589**	NM_000023**	NM_001001182**	YAL012W	act1	GA10039/NM_058154	Scas_626.2/YML124C	NM_001025863/cb25.NA_171.0.007.a
ENSANGT00000000049.2*	AmeLG10_WGA309_2.507867.507867.m**	AT1G07050**	cb25.fpc0002.0.011.a**	NM_001025804**	cn01011**	NM_001014461**	NM_001001590**	NM_000024	NM_001001183**	YAL013W	ada1**	GA10050/NM_057632	Scas_627.11/YER133W	NM_001025871/cb25.fpc0071.4.066.a
ENSANGT00000000050.2	AmeLG10_WGA310_2.509036.509036.m**	AT1G07060**	cb25.fpc0002.0.012.a*	NM_001025805**	cn01012**	NM_001014462**	NM_001001592**	NM_000025**	NM_001001184**	YAL014C	ade1	GA10052/NM_139807	Scas_632.7/YDR381W	NM_001025874/cb25.fpc2374.1.005.a
ENSANGT00000000052.2	AmeLG10_WGA311_2.503359.503359.m**	AT1G07070**	cb25.fpc0002.0.013.a**	NM_001025808**	cn01013**	NM_001014463**	NM_001001593**	NM_000026**	NM_001001185	YAL015C	ade10	GA10061/NM_136132	Scas_635.14/YBR082C	NM_001025881/cb25.fpc1402.1.014.a
ENSANGT00000000053.2*	AmeLG10_WGA311_2.504528.504528.m**	AT1G07080**	cb25.fpc0002.0.014.a**	NM_001025811	cn01014*	NM_001014464**	NM_001001596**	NM_000027*	NM_001001186*	YAL016C-B	ade2**	GA10062/NM_141479	Scas_636.15/YDR092W	NM_001025899/cb25.fpc4321.2.093.a
ENSANGT00000000064.2**	AmeLG10_WGA311_2.504862.504862.m**	AT1G07110**	cb25.fpc0002.0.015.a	NM_001025812**	cn01015**	NM_001014465**	NM_001001724**	NM_000028**	NM_001001187**	YAL016W	ade3	GA10064/NM_167885	Scas_637.21/YNL301C	NM_001025904/cb25.fpc2852.0.049.a
ENSANGT00000000072.2**	AmeLG10_WGA311_2.505029.505029.m*	AT1G07120**	cb25.fpc0002.0.016.a**	NM_001025814**	cn01016*	NM_001014466**	NM_001001725**	NM_000029**	NM_001001295**	YAL017W	ade4	GA10076/NM_078907	Scas_640.13/YOR234C	NM_001025905/cb25.fpc2695.0.047.a
ENSANGT00000000073.2	AmeLG10_WGA312_2.505697.505697.m**	AT1G07140**	cb25.fpc0002.0.017.a*	NM_001025817**	cn01017**	NM_001014467**	NM_001001726*	NM_000030**	NM_001001297	YAL018C	ade5	GA10080/NM_206111	Scas_641.10/YML025C	NM_001025909/cb25.fpc2887.2.037.a
ENSANGT00000000076.2**	AmeLG10_WGA312_2.506365.506365.m**	AT1G07160**	cb25.fpc0002.0.018.a**	NM_001025820**	cn01018**	NM_001014468**	NM_001001727**	NM_000031**	NM_001001309**	YAL019W	ade6	GA10083/NM_140395	Scas_641.11/YDR450W	NM_001025910/cb25.fpc2852.1.047.a
ENSANGT00000000080.2	AmeLG10_WGA312_2.506532.506532.m**	AT1G07180**	cb25.fpc0002.0.019.a**	NM_001025822**	cn01019**	NM_001014469**	NM_001001730**	NM_000032**	NM_001001318	YAL020C	ade7	GA10085/NM_057549	Scas_643.20d/YOL047C	NM_001025914/cb25.fpc2888.1.111.a
ENSANGT00000000106.2*	AmeLG10_WGA313_2.507534.507534.m**	AT1G07210**	cb25.fpc0002.0.020.a*	NM_001025823**	cn01020**	NM_001014474**	NM_001001811	NM_000033**	NM_001001319**	YAL021C	ade8	GA10086/NM_079018	Scas_647.21/YGR214W	NM_001025918/cb25.fpc1402.1.021.a
ENSANGT00000000107.2	AmeLG10_WGA313_2.508870.508870.m**	AT1G07220**	cb25.fpc0002.0.021.a**	NM_001025825**	cn01021**	NM_001014475**	NM_001001812*	NM_000034**	NM_001001320**	YAL022C	ade9*	GA10088/NM_168176	Scas_651.28/YJL177W	NM_001025921/cb25.fpc2888.2.044.a
ENSANGT00000000114.2	AmeLG10_WGA313_2.509037.509037.m**	AT1G07230**	cb25.fpc0002.0.022.a*	NM_001025827**	cn01022**	NM_001014476**	NM_001001813**	NM_000035**	NM_001001321**	YAL023C	adf1**	GA10089/NM_079019	Scas_652.13/YGL103W	NM_001025931/cb25.fpc4292.0.007.a
ENSANGT00000000124.2	AmeLG10_WGA313_2.509705.509705.m**	AT1G07270**	cb25.fpc0002.0.023.a**	NM_001025828**	cn01023**	NM_001014477**	NM_001001814*	NM_000036**	NM_001001322**	YAL024C	adg1	GA10092/NM_139792	Scas_653.19/YPL175W	NM_001025956/cb25.NA_102.0.002.a
ENSANGT00000000125.2	AmeLG10_WGA313_2.510039.510039.m**	AT1G07290**	cb25.fpc0002.0.024.a**	NM_001025830**	cn01024**	NM_001014478**	NM_001001815**	NM_000037**	NM_001001326**	YAL025C	adg3	GA10098/NM_136135	Scas_656.19/YFL034C-A	NM_001025958/cb25.NA_108.0.015.a
ENSANGT00000000129.2**	AmeLG10_WGA313_2.510206.510206.m**	AT1G07330**	cb25.fpc0002.0.025.a*	NM_001025833**	cn01025**	NM_001014479**	NM_001001816**	NM_000038**	NM_001001327*	YAL026C	adh1	GA10100/NM_141976	Scas_664.11/YBR191W	NM_001025966/cb25.fpc4030.1.028.a
ENSANGT00000000132.2	AmeLG10_WGA313_2.511041.511041.m**	AT1G07340**	cb25.fpc0002.0.026.a**	NM_001025834**	cn01026**	NM_001014480*	NM_001001817*	NM_000039*	NM_001001332**	YAL027W	adh4	GA10101/NM_136137	Scas_664.8/YBR186W	NM_001025967/cb25.NA_220.0.004.a
ENSANGT00000000133.2**	AmeLG10_WGA313_2.511375.511375.m**	AT1G07350**	cb25.fpc0002.0.027.a*	NM_001025836**	cn01027**	NM_001014481**	NM_001001819*	NM_000040**	NM_001001333**	YAL028W	adk1	GA10108/NM_166063	Scas_667.26/YPR063C	NM_001025971/cb25.fpc2234.1.062.a
ENSANGT00000000139.2	AmeLG10_WGA314_2.512544.512544.m**	AT1G07350**	cb25.fpc0002.0.028.a**	NM_001025837**	cn01028**	NM_001014482**	NM_001001820**	NM_000041**	NM_001001334**	YAL029C	aes1	GA10115/NM_137142	Scas_670.27/YAL003W	NM_001025979/cb25.fpc2187.0.015.a
ENSANGT00000000140.2	AmeLG10_WGA314_2.513212.513212.m**	AT1G07360**	cb25.fpc0002.0.029.a**	NM_001025840*	cn01029**	NM_001014484*	NM_001001822**	NM_000042**	NM_001001335**	YAL030W**	agl1	GA10121/NM_057233	Scas_677.12/YDL219W	NM_001025984/cb25.fpc2234.1.151.a
ENSANGT00000000148.2**	AmeLG10_WGA314_2.513546.513546.m**	AT1G07370**	cb25.fpc0002.0.030.a*	NM_001025841*	cn01030**	NM_001014485*	NM_001001823**	NM_000043**	NM_001001444**	YAL031C	agn1	GA10125/NM_136138	Scas_681.9/YER179W	NM_001025993/cb25.fpc2193.0.055.a
ENSANGT00000000151.2	AmeLG10_WGA316_2.503694.503694.m**	AT1G01210**	cb25.fpc0002.0.031.a**	NM_001025843**	cn01031**	NM_001014486**	NM_001001826**	NM_000044**	NM_001001446**	YAL032C	agn2	GA10126/NM_136136	Scas_683.24/YLR367W	NM_001025998/cb25.fpc2587.0.088.a
ENSANGT00000000173.2*	AmeLG10_WGA316_2.504195.504195.m**	AT1G07380**	cb25.fpc0002.0.032.a*	NM_001025845**	cn01032**	NM_001014487**	NM_001001829**	NM_000045**	NM_001001447**	YAL033W	ago1*	GA10132/NM_170077	Scas_689.10/YCR028C-A	NM_001026001/cb25.fpc4044.1.002.a
ENSANGT00000000178.2*	AmeLG10_WGA316_2.504362.504362.m**	AT1G07390**	cb25.fpc0002.0.033.a**	NM_001025846**	cn01033**	NM_001014488	NM_001001830**	NM_000046**	NM_001001450**	YAL034C	ags1	GA10133/NM_136036	Scas_689.8/YJL189W	NM_001026005/cb25.fpc4154.0.013.a
ENSANGT00000000220.2	AmeLG10_WGA316_2.504529.504529.m**	AT1G07420**	cb25.fpc0002.0.034.a*	NM_001025847**	cn01034**	NM_001014489**	NM_001001831*	NM_000047**	NM_001001452	YAL034W-A	ain1**	GA10135/NM_136038	Scas_696.30/YBL050W	NM_001026007/cb25.fpc2976.1.011.a
ENSANGT00000000267.2**	AmeLG10_WGA316_2.504696.504696.m**	AT1G07420**	cb25.fpc0002.0.035.a**	NM_001025850**	cn01035*	NM_001014490**	NM_001001832**	NM_000048**	NM_001001453	YAL035W	alg1**	GA10139/NM_142264	Scas_697.20/YNL147W	NM_001026013/cb25.fpc2976.0.066.a
ENSANGT00000000270.2**	AmeLG10_WGA316_2.504863.504863.m**	AT1G07430**	cb25.fpc0002.0.036.a**	NM_001025851**	cn01036**	NM_001014491**	NM_001001833**	NM_000049**	NM_001001454**	YAL036C	alg10*	GA10140/NM_136134	Scas_697.9/YFR024C-A	NM_001026014/cb25.fpc2187.0.090.a
ENSANGT00000000280.2	AmeLG10_WGA316_2.505197.505197.m**	AT1G07440**	cb25.fpc0002.0.037.a*	NM_001025852**	cn01037**	NM_001014492**	NM_001001834**	NM_000050**	NM_001001488**	YAL037C-A	alg11	GA10150/NM_166071	Scas_698.13/YIL148W	NM_001026022/cb25.fpc4154.0.043.a
ENSANGT00000000304.2*	AmeLG10_WGA316_2.505865.505865.m*	AT1G07440**	cb25.fpc0002.0.038.a**	NM_001025853**	cn01038**	NM_001014493*	NM_001001836**	NM_000051**	NM_001001489**	YAL037W	alg12**	GA10159/NM_079741	Scas_703.32/YLR448W	NM_001026025/cb25.fpc2234.0.047.a
ENSANGT00000000321.2*	AmeLG10_WGA316_2.506032.506032.m**	AT1G07450**	cb25.fpc0002.0.039.a**	NM_001025854**	cn01039**	NM_001014494*	NM_001001837*	NM_000052**	NM_001001490	YAL038W	alg13	GA10161/NM_137151	Scas_703.7/YHR203C	NM_001026039/cb25.fpc4079.0.038.a
ENSANGT00000000343.2**	AmeLG10_WGA316_2.508370.508370.m**	AT1G07470**	cb25.fpc0002.0.040.a**	NM_001025856**	cn01040**	NM_001014495*	NM_001001839**	NM_000053**	NM_001001491**	YAL039C	alg2**	GA10165/NM_142924	Scas_704.33/YER056C-A	NM_001026041/cb25.fpc4079.3.054.a
ENSANGT00000000365.2**	AmeLG10_WGA316_2.509372.509372.m**	AT1G07480**	cb25.fpc0002.0.041.a**	NM_001025857**	cn01041**	NM_001014496**	NM_001001840*	NM_000054**	NM_001001492*	YAL040C	alg3	GA10166/NM_001014529	Scas_705.36/YPR098C	NM_001026048/cb25.fpc2234.0.026.a
ENSANGT00000000370.2	AmeLG10_WGA316_2.509873.509873.m	AT1G07480**	cb25.fpc0002.0.042.a	NM_001025858**	cn01042**	NM_001014497**	NM_001001841**	NM_000055**	NM_001001493**	YAL041W	alg5*	GA10169/NM_057412	Scas_706.2/YPL218W	NM_001026051/cb25.fpc2234.0.004.a
ENSANGT00000000372.2*	AmeLG10_WGA317_2.511710.511710.m**	AT1G07510**	cb25.fpc0002.0.043.a**	NM_001025863**	cn01043**	NM_001014498**	NM_001001842*	NM_000056**	NM_001001495**	YAL042W	alg6**	GA10174/NM_142920	Scas_710.13/YDR064W	NM_001026052/cb25.fpc2234.2.033.a
ENSANGT00000000428.2**	AmeLG10_WGA318_2.512211.512211.m**	AT1G07540**	cb25.fpc0002.0.044.a**	NM_001025865**	cn01044**	NM_001014499**	NM_001001844**	NM_000057**	NM_001001496	YAL043C	alg8	GA10177/NM_141263	Scas_712.23d/YGL226C-A	NM_001026057/cb25.fpc2234.0.016.a
ENSANGT00000000445.2	AmeLG10_WGA319_2.512712.512712.m**	AT1G07550**	cb25.fpc0002.0.045.a**	NM_001025866**	cn01045**	NM_001014500**	NM_001001846	NM_000059**	NM_001001500	YAL044C	alg9	GA10192/NM_057302	Scas_713.21d/YDL029W	NM_001026069/cb25.fpc2187.0.113.a
ENSANGT00000000462.2	AmeLG10_WGA319_2.512879.512879.m*	AT1G07560**	cb25.fpc0002.0.046.a**	NM_001025867**	cn01046**	NM_001014501*	NM_001001847**	NM_000060**	NM_001001559**	YAL044W-A	alm1	GA10195/NM_137162	Scas_715.23/YLR199C	NM_001026083/cb25.fpc0066.0.075.a
ENSANGT00000000495.2**	AmeLG10_WGA319_2.513046.513046.m**	AT1G07570**	cb25.fpc0002.0.047.a**	NM_001025871**	cn01047**	NM_001014502**	NM_001001849**	NM_000061**	NM_001001565**	YAL046C	alp1**	GA10197/NM_137163	Scas_717.21/YHL001W	NM_001026121/cb25.fpc1570.0.080.a
ENSANGT00000000498.2	AmeLG10_WGA319_2.513213.513213.m**	AT1G07570**	cb25.fpc0002.0.048.a	NM_001025872**	cn01048**	NM_001014503**	NM_001001886**	NM_000062**	NM_001001566**	YAL047C	alp11	GA10198/NM_137164	Scas_718.75/YDL012C	NM_001026125/cb25.fpc4217.0.013.a
ENSANGT00000000514.2**	AmeLG10_WGA319_2.513380.513380.m	AT1G01220**	cb25.fpc0002.0.049.a*	NM_001025873**	cn01049**	NM_001014504**	NM_001001940**	NM_000063*	NM_001001602**	YAL048C	alp13*	GA10199/NM_130658	Scas_720.45/YGL137W	NM_001026142/cb25.fpc0143.2.040.a
ENSANGT00000000538.2**	AmeLG10_WGA319_2.513547.513547.m**	AT1G07620**	cb25.fpc0003.0.001.a**	NM_001025875*	cn01050**	NM_001014505**	NM_001001941**	NM_000064**	NM_001001650**	YAL049C	alp14	GA10200/NM_080153	Scas_720.61/YMR194W	NM_001026151/cb25.fpc4260.0.003.a
ENSANGT00000000595.2**	AmeLG10_WGA319_2.513714.513714.m**	AT1G07630**	cb25.fpc0003.0.002.a*	NM_001025876**	cn01051**	NM_001014506**	NM_001001942**	NM_000065**	NM_001001714**	YAL051W	alp16	GA10229/NM_142917	Scas_720.98d/YJL205C	NM_001026153/cb25.fpc4152.0.028.a
ENSANGT00000000608.2*	AmeLG10_WGA319_2.513881.513881.m**	AT1G07650**	cb25.fpc0003.0.003.a*	NM_001025877**	cn01052**	NM_001014507**	NM_001001943**	NM_000066**	NM_001001735*	YAL053W	alp21**	GA10231/NM_078872		NM_001026161/cb25.fpc4260.0.080.a
ENSANGT00000000609.2**	AmeLG10_WGA319_2.514215.514215.m**	AT1G07645**	cb25.fpc0003.0.004.a	NM_001025878**	cn01053**	NM_001014508**	NM_001001944**	NM_000067**	NM_001001738	YAL054C	alp31**	GA10238/NM_142279		NM_001026163/cb25.fpc4260.0.089.a
ENSANGT00000000622.2**	AmeLG10_WGA319_2.514883.514883.m**	AT1G07670**	cb25.fpc0003.0.005.a**	NM_001025879**	cn01054**	NM_001014509**	NM_001001946**	NM_000069*	NM_001001792	YAL055W	alp4**	GA10240/NM_142282		NM_001026164/cb25.fpc3857.9.037.a
ENSANGT00000000623.2*	AmeLG10_WGA319_2.515217.515217.m**	AT1G07680**	cb25.fpc0003.0.006.a**	NM_001025880**	cn01055**	NM_001014510**	NM_001001947**	NM_000070**	NM_001001796**	YAL056W	alp41**	GA10244/NM_142314		NM_001026165/cb25.fpc0143.3.044.a
ENSANGT00000000625.2*	AmeLG10_WGA319_2.515718.515718.m**	AT1G07690**	cb25.fpc0003.0.007.a**	NM_001025882**	cn01056**	NM_001014511**	NM_001001950*	NM_000071**	NM_001001798**	YAL058W	alp5	GA10246/NM_142313		NM_001026170/cb25.fpc2220.2.098.a
ENSANGT00000000640.2*	AmeLG10_WGA319_2.515885.515885.m**	AT1G07700**	cb25.fpc0003.0.008.a**	NM_001025883**	cn01057**	NM_001014512**	NM_001001951**	NM_000072**	NM_001001804*	YAL059W	alp6**	GA10247/NM_134318		NM_001026178/cb25.fpc2220.1.052.a
ENSANGT00000000682.2*	AmeLG10_WGA320_2.500856.500856.m**	AT1G07700**	cb25.fpc0003.0.009.a*	NM_001025884**	cn01058**	NM_001014513**	NM_001002013**	NM_000073**	NM_001001805	YAL060W	alp7	GA10253/NM_136053		NM_001026182/cb25.fpc2887.0.050.a
ENSANGT00000000699.2*	AmeLG10_WGA321_2.501691.501691.m**	AT1G07700**	cb25.fpc0003.0.010.a**	NM_001025889**	cn01059**	NM_001014514**	NM_001002037**	NM_000074**	NM_001001806*	YAL061W	alr1	GA10261/NM_142306		NM_001026185/cb25.fpc2501.0.029.a
ENSANGT00000000704.2**	AmeLG10_WGA321_2.503194.503194.m**	AT1G07705**	cb25.fpc0003.0.011.a**	NM_001025890	cn01060**	NM_001014515**	NM_001002039**	NM_000075**	NM_001001880**	YAL062W	alr2	GA10262/NM_136058		NM_001026207/cb25.fpc4470.0.058.a
ENSANGT00000000745.2**	AmeLG10_WGA322_2.504530.504530.m**	AT1G07745**	cb25.fpc0003.0.012.a**	NM_001025898	cn01061**	NM_001014516**	NM_001002040*	NM_000076*	NM_001001881**	YAL063C-A	amo1*	GA10267/NM_132534		NM_001026230/cb25.fpc4184.0.032.a
ENSANGT00000000780.2	AmeLG10_WGA322_2.504864.504864.m**	AT1G07750**	cb25.fpc0003.0.013.a*	NM_001025900**	cn01063*	NM_001014517**	NM_001002041*	NM_000077**	NM_001001882**	YAL063C	ams2*	GA10271/NM_057352		NM_001026233/cb25.fpc4184.0.012.a
ENSANGT00000000823.2	AmeLG10_WGA322_2.505365.505365.m**	AT1G07770**	cb25.fpc0003.0.014.a**	NM_001025901**	cn01064**	NM_001014518**	NM_001002042**	NM_000078**	NM_001001884**	YAL064C-A	amt1	GA10272/NM_140252		NM_001026247/cb25.fpc2887.1.082.a
ENSANGT00000000826.2*	AmeLG10_WGA323_2.506033.506033.m**	AT1G07770**	cb25.fpc0003.0.015.a**	NM_001025903**	cn01065**	NM_001014519**	NM_001002043**	NM_000079**	NM_001001885*	YAL064W	amt2	GA10273/NM_132543		NM_001026251/cb25.fpc0006.0.015.a
ENSANGT00000000827.2	AmeLG10_WGA323_2.506534.506534.m**	AT1G07780**	cb25.fpc0003.0.016.a**	NM_001025905**	cn01066**	NM_001014520**	NM_001002044*	NM_000080**	NM_001001892*	YAL064W-B	amt3	GA10274/NM_078879		NM_001026253/cb25.fpc1402.1.041.a
ENSANGT00000000838.2*	AmeLG10_WGA323_2.506701.506701.m**	AT1G07780**	cb25.fpc0003.0.017.a*	NM_001025906**	cn01067**	NM_001014521*	NM_001002046**	NM_000081**	NM_001001932**	YAL067C	anc1	GA10276/NM_142919		NM_001026255/cb25.fpc2852.1.069.a
ENSANGT00000000845.2*	AmeLG10_WGA324_2.500523.500523.m**	AT1G07780**	cb25.fpc0003.0.018.a**	NM_001025909**	cn01068**	NM_001014522**	NM_001002047**	NM_000082**	NM_001001979**	YAL067W-A	apc10**	GA10278/NM_170089		NM_001026258/cb25.NA_256.0.002.a
ENSANGT00000000849.2*	AmeLG10_WGA324_2.501358.501358.m**	AT1G07810**	cb25.fpc0003.0.019.a**	NM_001025910**	cn01069**	NM_001014523**	NM_001002048**	NM_000083**	NM_001001980*	YAL068C	apc11**	GA10280/NM_079740		NM_001026260/cb25.NA_034.0.010.a
ENSANGT00000000879.2	AmeLG10_WGA324_2.501859.501859.m**	AT1G07830**	cb25.fpc0003.0.020.a**	NM_001025911**	cn01070**	NM_001014524**	NM_001002049**	NM_000084**	NM_001001981	YAR002C-A	apc13	GA10281/NM_170090		NM_001026265/cb25.fpc4140.0.019.a
ENSANGT00000000882.2	AmeLG10_WGA324_2.503863.503863.m**	AT1G07840**	cb25.fpc0003.0.021.a*	NM_001025913**	cn01071*	NM_001014525**	NM_001002050**	NM_000085**	NM_001001982**	YAR002W	apc14	GA10282/NM_058040		NM_001026269/cb25.fpc0078.0.024.a
ENSANGT00000000897.2*	AmeLG10_WGA325_2.505199.505199.m**	AT1G07840**	cb25.fpc0003.0.022.a*	NM_001025914**	cn01072**	NM_001014526**	NM_001002052*	NM_000086**	NM_001001983*	YAR003W	apc15*	GA10285/NM_142928		NM_001026282/cb25.fpc4180.0.095.a
ENSANGT00000000908.2	AmeLG10_WGA325_2.505533.505533.m**	AT1G07840**	cb25.fpc0003.0.023.a**	NM_001025916**	cn01073**	NM_001014527**	NM_001002053**	NM_000087**	NM_001001984**	YAR007C	apc2**	GA10289/NM_058056		NM_001026284/cb25.fpc2887.2.090.a
ENSANGT00000000948.2**	AmeLG10_WGA325_2.505700.505700.m**	AT1G07870**	cb25.fpc0003.0.024.a**	NM_001025918**	cn01074**	NM_001014528**	NM_001002054**	NM_000088**	NM_001001985**	YAR008W	apc5**	GA10290/NM_136052		NM_001026285/cb25.fpc2887.2.095.a
ENSANGT00000000964.2**	AmeLG10_WGA325_2.506034.506034.m**	AT1G07880**	cb25.fpc0003.0.025.a**	NM_001025921**	cn01075**	NM_001014529**	NM_001002057**	NM_000089**	NM_001001986**	YAR014C	ape1	GA10291/NM_137829		NM_001026288/cb25.fpc4045.0.010.a
ENSANGT00000000991.2*	AmeLG10_WGA325_2.506201.506201.m**	AT1G07880**	cb25.fpc0003.0.026.a**	NM_001025922**	cn01076**	NM_001014530**	NM_001002058**	NM_000090**	NM_001001999	YAR015W	aph1**	GA10295/NM_136047		NM_001026290/cb25.fpc4045.0.011.a
ENSANGT00000000995.2*	AmeLG10_WGA325_2.506368.506368.m**	AT1G07890**	cb25.fpc0003.0.027.a**	NM_001025923**	cn01077**	NM_001014531*	NM_001002059*	NM_000091**	NM_001002004**	YAR018C	apl1**	GA10301/NM_142262		NM_001026295/cb25.fpc4238.0.019.a
ENSANGT00000000999.2**	AmeLG10_WGA325_2.506535.506535.m**	AT1G07890**	cb25.fpc0003.0.028.a**	NM_001025927**	cn01078**	NM_001014532*	NM_001002060**	NM_000092**	NM_001002005**	YAR019C	apl2	GA10302/NM_136043		NM_001026304/cb25.fpc2852.1.090.a
ENSANGT00000001050.2	AmeLG10_WGA325_2.506702.506702.m**	AT1G07890**	cb25.fpc0003.0.029.a*	NM_001025929**	cn01079*	NM_001014533*	NM_001002061**	NM_000093**	NM_001002008**	YAR020C	apl3	GA10305/NM_140313		NM_001026305/cb25.fpc2852.0.001.a
ENSANGT00000001054.2	AmeLG10_WGA327_2.507036.507036.m**	AT1G07890**	cb25.fpc0003.0.030.a*	NM_001025931*	cn01080**	NM_001014534	NM_001002062**	NM_000094**	NM_001002011**	YAR023C	apl4	GA10309/NM_057452		NM_001026311/cb25.fpc0071.1.078.a
ENSANGT00000001057.2	AmeLG10_WGA329_2.507704.507704.m**	AT1G07890**	cb25.fpc0003.0.031.a*	NM_001025933**	cn01081**	NM_001014535**	NM_001002064**	NM_000095**	NM_001002012	YAR027W	apl5**	GA10311/NM_143106		NM_001026317/cb25.fpc2852.0.104.a
ENSANGT00000001058.2	AmeLG10_WGA329_2.508205.508205.m**	AT1G07910**	cb25.fpc0003.0.032.a**	NM_001025935**	cn01082**	NM_001014536**	NM_001002066**	NM_000096**	NM_001002238**	YAR028W	apl6*	GA10315/NM_137746		NM_001026341/cb25.fpc2888.3.027.a
ENSANGT00000001066.2**	AmeLG10_WGA329_2.508706.508706.m**	AT1G01230**	cb25.fpc0003.0.033.a*	NM_001025936**	cn01083**	NM_001014537**	NM_001002067**	NM_000097**	NM_001002239**	YAR029W	apm1**	GA10319/NM_137744		NM_001026349/cb25.fpc4030.2.045.a
ENSANGT00000001083.2	AmeLG10_WGA330_2.501192.501192.m**	AT1G07950**	cb25.fpc0003.0.034.a*	NM_001025942**	cn01084**	NM_001014538**	NM_001002068*	NM_000098**	NM_001002240**	YAR031W	apm3**	GA10322/NM_078875		NM_001026355/cb25.fpc2090.0.013.a
ENSANGT00000001105.2**	AmeLG10_WGA331_2.501693.501693.m*	AT1G07960**	cb25.fpc0003.0.035.a	NM_001025943**	cn01085**	NM_001014539*	NM_001002069**	NM_000099**	NM_001002241**	YAR033W	apm4**	GA10323/NM_136153		NM_001026361/cb25.fpc2887.3.002.a
ENSANGT00000001113.2**	AmeLG10_WGA331_2.501860.501860.m**	AT1G07960**	cb25.fpc0003.0.036.a	NM_001025949**	cn01086**	NM_001014540**	NM_001002072**	NM_000100**	NM_001002267	YAR035C-A	apn1*	GA10334/NM_136092		NM_001026364/cb25.fpc3857.8.107.a
ENSANGT00000001120.2*	AmeLG10_WGA331_2.502027.502027.m**	AT1G07960**	cb25.fpc0003.0.037.a**	NM_001025950*	cn01087**	NM_001014541**	NM_001002073*	NM_000101**	NM_001002268**	YAR035W	apn2*	GA10335/NM_139760		NM_001026380/cb25.fpc0071.0.078.a
ENSANGT00000001137.2	AmeLG10_WGA332_2.502194.502194.m**	AT1G07970**	cb25.fpc0003.0.038.a*	NM_001025951**	cn01088*	NM_001014542**	NM_001002074**	NM_000102**	NM_001002272*	YAR042W	app1*	GA10343/NM_139743		NM_001026391/cb25.fpc0071.4.028.a
ENSANGT00000001165.2**	AmeLG10_WGA332_2.502862.502862.m**	AT1G07980**	cb25.fpc0003.0.039.a**	NM_001025952**	cn01089**	NM_001014543**	NM_001002075**	NM_000103**	NM_001002764**	YAR050W	aps1	GA10348/NM_139364		NM_001026410/cb25.fpc4292.0.052.a
ENSANGT00000001171.2*	AmeLG10_WGA335_2.505033.505033.m**	AT1G07990**	cb25.fpc0003.0.040.a*	NM_001025954**	cn01090**	NM_001014545**	NM_001002076**	NM_000104**	NM_001002786**	YAR064W	aps2	GA10356/NM_079696		NM_001026412/cb25.fpc4292.0.031.a
ENSANGT00000001212.2	AmeLG10_WGA338_2.501360.501360.m	AT1G08040**	cb25.fpc0003.0.041.a**	NM_001025955*	cn01091**	NM_001014546**	NM_001002077**	NM_000106**	NM_001002787	YAR066W	aps3**	GA10358/NM_080262		NM_001026434/cb25.NA_380.0.002.a
ENSANGT00000001214.2**	AmeLG10_WGA340_2.501527.501527.m**	AT1G08040**	cb25.fpc0003.0.042.a**	NM_001025956**	cn01092**	NM_001014547**	NM_001002079**	NM_000107**	NM_001002791*	YAR068W	apt1*	GA10359/NM_137727		NM_001026435/cb25.fpc2852.0.067.a
ENSANGT00000001238.2**	AmeLG10_WGA344_2.502028.502028.m**	AT1G08060**	cb25.fpc0003.0.043.a**	NM_001025957**	cn01093**	NM_001014548*	NM_001002081**	NM_000108**	NM_001002792**	YAR071W	arc1**	GA10361/NM_176384		NM_001026439/cb25.fpc0071.0.070.a
ENSANGT00000001269.2**	AmeLG10_WGA344_2.502696.502696.m**	AT1G08060**	cb25.fpc0003.0.044.a**	NM_001025958*	cn01094**	NM_001014549**	NM_001002082**	NM_000109**	NM_001002842**	YAR073W	arc15**	GA10370/NM_168884		NM_001026442/cb25.fpc3441.0.005.a
ENSANGT00000001278.2*	AmeLG11_WGA345_2.504534.504534.m**	AT1G08065**	cb25.fpc0003.0.045.a**	NM_001025962**	cn01095**	NM_001014550	NM_001002083**	NM_000110**	NM_001002846*	YAR075W	arc2**	GA10372/NM_137700		NM_001026457/cb25.NA_216.0.002.a
ENSANGT00000001283.2**	AmeLG11_WGA345_2.506371.506371.m**	AT1G08080**	cb25.fpc0003.0.046.a**	NM_001025963**	cn01096**	NM_001014551**	NM_001002084**	NM_000111**	NM_001002894**	YBL001C	arc21**	GA10376/NM_137699		NM_001026462/cb25.fpc2454.1.051.a
ENSANGT00000001317.2*	AmeLG11_WGA345_2.506705.506705.m**	AT1G08090**	cb25.fpc0003.0.047.a**	NM_001025966**	cn01097**	NM_001014552**	NM_001002085**	NM_000112**	NM_001002895**	YBL002W	arc4**	GA10383/NM_079217		NM_001026468/cb25.fpc0071.1.058.a
ENSANGT00000001345.2*	AmeLG11_WGA346_2.507540.507540.m**	AT1G08100**	cb25.fpc0003.0.048.a**	NM_001025972**	cn01098**	NM_001014553**	NM_001002087**	NM_000113*	NM_001002896**	YBL003C	arf1*	GA10384/NM_137695		NM_001026470/cb25.fpc2090.0.011.a
ENSANGT00000001354.2**	AmeLG11_WGA346_2.507707.507707.m**	AT1G08110**	cb25.fpc0003.0.049.a**	NM_001025974**	cn01099**	NM_001014554**	NM_001002088*	NM_000114**	NM_001002897**	YBL004W	arg1*	GA10385/NM_079216		NM_001026486/cb25.fpc0071.1.118.a
ENSANGT00000001358.2	AmeLG11_WGA346_2.507874.507874.m**	AT1G08110**	cb25.fpc0003.0.050.a	NM_001025978**	cn01100**	NM_001014555**	NM_001002089**	NM_000115**	NM_001002898**	YBL005W	arg11	GA10386/NM_139732		NM_001026493/cb25.fpc2374.0.086.a
ENSANGT00000001360.2	AmeLG11_WGA346_2.508709.508709.m**	AT1G08110**	cb25.fpc0003.0.051.a*	NM_001025979**	cn01102**	NM_001014556**	NM_001002090**	NM_000116*	NM_001002900**	YBL006C	arg12	GA10397/NM_136103		NM_001026496/cb25.fpc1402.1.007.a
ENSANGT00000001367.2	AmeLG11_WGA346_2.509043.509043.m**	AT1G08110**	cb25.fpc0003.0.052.a**	NM_001025981**	cn01103**	NM_001014557**	NM_001002091**	NM_000117**	NM_001002927*	YBL007C	arg3	GA10400/NM_141026		NM_001026499/cb25.fpc3441.0.038.a
ENSANGT00000001397.2**	AmeLG11_WGA346_2.509210.509210.m**	AT1G08125**	cb25.fpc0003.0.053.a	NM_001025982**	cn01104*	NM_001014558**	NM_001002092**	NM_000118**	NM_001002929*	YBL008W-A	arg4	GA10401/NM_141226		NM_001026504/cb25.fpc0071.4.091.a
ENSANGT00000001400.2	AmeLG11_WGA346_2.509711.509711.m**	AT1G08130**	cb25.fpc0003.0.054.a	NM_001025987**	cn01105**	NM_001014559**	NM_001002093**	NM_000119**	NM_001003393**	YBL008W	arg5	GA10405/NM_079289		NM_001026516/cb25.NA_113.0.008.a
ENSANGT00000001411.2**	AmeLG11_WGA346_2.510546.510546.m**	AT1G08135**	cb25.fpc0003.0.055.a**	NM_001025988**	cn01106**	NM_001014560**	NM_001002094**	NM_000120*	NM_001003405**	YBL009W	arg7	GA10407/NM_139727		NM_001026533/cb25.fpc4140.1.009.a
ENSANGT00000001444.2**	AmeLG11_WGA346_2.510713.510713.m**	AT1G08140**	cb25.fpc0003.0.056.a**	NM_001025989**	cn01107**	NM_001014561**	NM_001002095**	NM_000121**	NM_001003664*	YBL010C	ark1	GA10410/NM_079501		NM_001026551/cb25.fpc0078.0.012.a
ENSANGT00000001456.2**	AmeLG11_WGA346_2.510880.510880.m**	AT1G08150**	cb25.fpc0003.0.057.a**	NM_001025990**	cn01108**	NM_001014562**	NM_001002096**	NM_000122**	NM_001003666**	YBL011W	aro1	GA10411/NM_079467		NM_001026571/cb25.fpc4321.0.034.a
ENSANGT00000001468.2**	AmeLG11_WGA346_2.512049.512049.m**	AT1G08190**	cb25.fpc0003.0.058.a*	NM_001025993**	cn01109**	NM_001014563**	NM_001002097**	NM_000123**	NM_001003667**	YBL013W	arp2*	GA10413/NM_079468		NM_001026580/cb25.fpc2032.0.020.a
ENSANGT00000001473.2	AmeLG11_WGA347_2.512717.512717.m*	AT1G08200**	cb25.fpc0003.0.059.a*	NM_001025995**	cn01110**	NM_001014564**	NM_001002098**	NM_000124**	NM_001003668**	YBL014C	arp3**	GA10414/NM_079211		NM_001026593/cb25.fpc3857.8.089.a
ENSANGT00000001481.2**	AmeLG11_WGA348_2.514387.514387.m**	AT1G08210**	cb25.fpc0003.0.060.a*	NM_001025999**	cn01111**	NM_001014565**	NM_001002099**	NM_000125**	NM_001003671**	YBL015W	arp42	GA10416/NM_141020		NM_001026594/cb25.fpc3857.8.088.a
ENSANGT00000001485.2*	AmeLG11_WGA348_2.514721.514721.m*	AT1G08220**	cb25.fpc0003.0.061.a**	NM_001026000**	cn01112**	NM_001014566**	NM_001002100**	NM_000126**	NM_001003672**	YBL016W	arp6**	GA10419/NM_079502		NM_001026604/cb25.fpc0022.0.072.a
ENSANGT00000001497.2**	AmeLG11_WGA348_2.514888.514888.m**	AT1G08230**	cb25.fpc0003.0.062.a	NM_001026001**	cn01113**	NM_001014567**	NM_001002101**	NM_000127**	NM_001003685**	YBL017C	arp9	GA10422/NM_139719		NM_001026605/cb25.fpc4321.0.014.a
ENSANGT00000001572.2**	AmeLG11_WGA349_2.516558.516558.m**	AT1G08260**	cb25.fpc0003.0.063.a	NM_001026002**	cn01114**	NM_001014568**	NM_001002102**	NM_000128**	NM_001003717**	YBL018C**	arx1**	GA10430/NM_079323		NM_001026608/cb25.fpc2032.0.052.a
ENSANGT00000001598.2**	AmeLG11_WGA349_2.516725.516725.m**	AT1G08300**	cb25.fpc0003.0.064.a**	NM_001026003**	cn01115**	NM_001014569**	NM_001002103**	NM_000129**	NM_001003719*	YBL019W	ase1*	GA10432/NM_078874		NM_001026610/cb25.fpc4321.1.058.a
ENSANGT00000001645.2**	AmeLG11_WGA349_2.517226.517226.m**	AT1G08310**	cb25.fpc0003.0.065.a**	NM_001026004**	cn01116**	NM_001014570**	NM_001002104*	NM_000130**	NM_001003815**	YBL020W	ash2	GA10435/NM_079511		NM_001026626/cb25.fpc0091.1.004.a
ENSANGT00000001691.2*	AmeLG11_WGA349_2.519063.519063.m**	AT1G08320**	cb25.fpc0003.0.066.a**	NM_001026006**	cn01117**	NM_001014571**	NM_001002105**	NM_000131**	NM_001003817**	YBL021C	ask1**	GA10438/NM_140319		NM_001026659/cb25.fpc0071.2.092.a
ENSANGT00000001699.2	AmeLG11_WGA349_2.519230.519230.m**	AT1G08320**	cb25.fpc0003.0.067.a**	NM_001026007**	cn01118**	NM_001014572**	NM_001002106*	NM_000132**	NM_001003824**	YBL022C	asp1	GA10443/NM_136076		NM_001026660/cb25.fpc1402.2.038.a
ENSANGT00000001706.2*	AmeLG11_WGA350_2.520065.520065.m**	AT1G08320**	cb25.fpc0003.0.068.a**	NM_001026008**	cn01119**	NM_001014573**	NM_001002107**	NM_000133**	NM_001003825**	YBL023C	atf1	GA10444/NM_143706		NM_001026662/cb25.fpc1402.2.015.a
ENSANGT00000001717.2	AmeLG11_WGA350_2.520566.520566.m**	AT1G08340**	cb25.fpc0003.0.069.a**	NM_001026010**	cn01120**	NM_001014574**	NM_001002108**	NM_000134*	NM_001003829**	YBL024W	atf21	GA10449/NM_140331		NM_001026663/cb25.fpc1402.2.018.a
ENSANGT00000001725.2*	AmeLG11_WGA350_2.521067.521067.m	AT1G08350**	cb25.fpc0003.0.070.a**	NM_001026011**	cn01121**	NM_001014575**	NM_001002110**	NM_000135**	NM_001003893**	YBL025W	atf31	GA10450/NM_136155		NM_001026673/cb25.fpc2888.0.141.a
ENSANGT00000001727.2	AmeLG11_WGA350_2.521568.521568.m**	AT1G08360**	cb25.fpc0003.0.071.a**	NM_001026012**	cn01122**	NM_001014576**	NM_001002111**	NM_000136**	NM_001003898**	YBL026W**	atg12**	GA10452/NM_169061		NM_001026677/cb25.fpc4122.0.048.a
ENSANGT00000001728.2*	AmeLG11_WGA350_2.521735.521735.m**	AT1G08370**	cb25.fpc0003.0.072.a**	NM_001026014**	cn01123**	NM_001014577**	NM_001002112**	NM_000137**	NM_001003899**	YBL027W*	atg13**	GA10458/NM_168501		NM_001026679/cb25.fpc4122.0.056.a
ENSANGT00000001750.2**	AmeLG11_WGA350_2.521902.521902.m**	AT1G08380**	cb25.fpc0003.0.073.a**	NM_001026015**	cn01124**	NM_001014578**	NM_001002113**	NM_000138**	NM_001003908**	YBL028C	atg15	GA10459/NM_136079		NM_001026694/cb25.NA_291.0.001.a
ENSANGT00000001751.2*	AmeLG11_WGA350_2.522904.522904.m**	AT1G08390**	cb25.fpc0003.0.074.a**	NM_001026016*	cn01125**	NM_001014579**	NM_001002114**	NM_000139**	NM_001003909**	YBL029W	atg20**	GA10461/NM_139702		NM_001026706/cb25.fpc4122.0.014.a
ENSANGT00000001766.2	AmeLG11_WGA350_2.523739.523739.m**	AT1G08400**	cb25.fpc0003.0.075.a**	NM_001026017**	cn01126**	NM_001014580**	NM_001002115*	NM_000140**	NM_001003910**	YBL030C	atg22	GA10475/NM_140321		NM_001026708/cb25.fpc4122.0.011.a
ENSANGT00000001767.2*	AmeLG11_WGA351_2.502698.502698.m**	AT1G08410**	cb25.fpc0003.0.076.a**	NM_001026018**	cn01127**	NM_001014581**	NM_001002117**	NM_000141**	NM_001003911*	YBL031W	atg8**	GA10479/NM_057955		NM_001026710/cb25.fpc2887.2.123.a
ENSANGT00000001785.2	AmeLG11_WGA351_2.502865.502865.m**	AT1G08420**	cb25.fpc0003.0.077.a*	NM_001026020**	cn01128**	NM_001014582**	NM_001002118**	NM_000142**	NM_001003912**	YBL032W	atg9	GA10481/NM_139686		NM_001026711/cb25.fpc4140.1.015.a
ENSANGT00000001793.2*	AmeLG11_WGA351_2.503700.503700.m**	AT1G08430**	cb25.fpc0003.0.078.a**	NM_001026023**	cn01129**	NM_001014583**	NM_001002120**	NM_000143**	NM_001003913**	YBL033C	atl1	GA10483/NM_139689		NM_001026712/cb25.fpc0058.2.013.a
ENSANGT00000001794.2*	AmeLG11_WGA351_2.504034.504034.m**	AT1G08440**	cb25.fpc0003.0.079.a**	NM_001026024**	cn01130**	NM_001014584**	NM_001002121**	NM_000144*	NM_001003915**	YBL034C	atm1	GA10497/NM_136102		NM_001026715/cb25.fpc2888.4.021.a
ENSANGT00000001797.2	AmeLG11_WGA351_2.504368.504368.m**	AT1G08450**	cb25.fpc0003.0.080.a**	NM_001026025**	cn01131**	NM_001014585**	NM_001002122**	NM_000145**	NM_001003916**	YBL035C	atp1**	GA10500/NM_079762		NM_001026719/cb25.fpc2454.0.060.a
ENSANGT00000001820.2*	AmeLG11_WGA351_2.504535.504535.m**	AT1G08450**	cb25.fpc0003.0.081.a**	NM_001026029**	cn01132**	NM_001014586**	NM_001002123**	NM_000146**	NM_001003917**	YBL036C	atp10**	GA10504/NM_140314		NM_001026723/cb25.fpc0058.4.120.a
ENSANGT00000001821.2	AmeLG11_WGA352_2.505537.505537.m**	AT1G08460**	cb25.fpc0003.0.082.a*	NM_001026031**	cn01133**	NM_001014587**	NM_001002124**	NM_000147**	NM_001003918*	YBL037W	atp11	GA10509/NM_141798		NM_001026727/cb25.fpc0058.7.075.a
ENSANGT00000001826.2	AmeLG11_WGA352_2.506205.506205.m*	AT1G08470**	cb25.fpc0003.1.001.a**	NM_001026038**	cn01134**	NM_001014588**	NM_001002125**	NM_000148	NM_001003919**	YBL038W	atp12*	GA10512/NM_058007		NM_001026730/cb25.fpc0058.5.021.a
ENSANGT00000001831.2*	AmeLG11_WGA352_2.507374.507374.m**	AT1G08480**	cb25.fpc0003.1.002.a**	NM_001026039**	cn01135**	NM_001014589**	NM_001002126**	NM_000149	NM_001003920**	YBL039C	atp14**	GA10514/NM_140403		NM_001026738/cb25.fpc2454.0.039.a
ENSANGT00000001833.2	AmeLG11_WGA353_2.508877.508877.m**	AT1G08490**	cb25.fpc0003.1.003.a**	NM_001026041**	cn01136**	NM_001014590**	NM_001002127**	NM_000150	NM_001003930**	YBL039W-A	atp15*	GA10522/NM_136181		NM_001026744/cb25.fpc0058.8.011.a
ENSANGT00000001840.2*	AmeLG11_WGA353_2.509712.509712.m**	AT1G08510**	cb25.fpc0003.1.004.a**	NM_001026042*	cn01137**	NM_001014591**	NM_001002128**	NM_000151**	NM_001003933**	YBL040C**	atp16	GA10523/NM_136182		NM_001026746/cb25.fpc4206.2.004.a
ENSANGT00000001841.2**	AmeLG11_WGA353_2.509879.509879.m**	AT1G08520**	cb25.fpc0003.1.005.a**	NM_001026047**	cn01138**	NM_001014592**	NM_001002129**	NM_000152**	NM_001003934**	YBL041W	atp17*	GA10524/NM_140385		NM_001026768/cb25.fpc0022.2.041.a
ENSANGT00000001842.2	AmeLG11_WGA353_2.510213.510213.m**	AT1G08530**	cb25.fpc0003.1.006.a**	NM_001026049*	cn01139**	NM_001014593**	NM_001002130**	NM_000153**	NM_001003939**	YBL042C	atp18**	GA10526/NM_057758		NM_001026773/cb25.fpc0058.5.104.a
ENSANGT00000001848.2*	AmeLG11_WGA353_2.512885.512885.m**	AT1G08540**	cb25.fpc0003.1.007.a**	NM_001026051**	cn01140**	NM_001014594**	NM_001002131**	NM_000154**	NM_001003946**	YBL043W	atp2**	GA10527/NM_136175		NM_001026778/cb25.fpc0058.6.046.a
ENSANGT00000001853.2**	AmeLG11_WGA353_2.513052.513052.m**	AT1G08550**	cb25.fpc0003.1.008.a**	NM_001026054**	cn01141*	NM_001014595**	NM_001002133	NM_000155**	NM_001003947**	YBL044W	atp20**	GA10529/NM_168546		NM_001026785/cb25.fpc2454.0.074.a
ENSANGT00000001855.2	AmeLG11_WGA353_2.513219.513219.m**	AT1G08550**	cb25.fpc0003.1.009.a**	NM_001026055**	cn01142**	NM_001014596**	NM_001002134**	NM_000156**	NM_001003948*	YBL045C	atp3*	GA10530/NM_168155		NM_001026788/cb25.fpc4292.0.060.a
ENSANGT00000001910.2**	AmeLG11_WGA353_2.514054.514054.m**	AT1G08570**	cb25.fpc0003.1.010.a**	NM_001026059*	cn01143**	NM_001014597**	NM_001002136**	NM_000157**	NM_001003949**	YBL046W	atp4*	GA10532/NM_168547		NM_001026792/cb25.fpc0058.1.045.a
ENSANGT00000001941.2*	AmeLG11_WGA353_2.514388.514388.m**	AT1G08580**	cb25.fpc0003.1.011.a**	NM_001026060*	cn01144**	NM_001014598**	NM_001002138**	NM_000158**	NM_001003950**	YBL047C	atp5**	GA10533/NM_057598		NM_001026801/cb25.fpc0305.0.006.a
ENSANGT00000001952.2*	AmeLG11_WGA353_2.514555.514555.m**	AT1G08600**	cb25.fpc0003.1.012.a**	NM_001026062**	cn01145**	NM_001014600**	NM_001002139**	NM_000159**	NM_001003952**	YBL049W	atp7	GA10537/NM_140404		NM_001026807/cb25.fpc0305.0.045.a
ENSANGT00000001955.2	AmeLG11_WGA353_2.515056.515056.m**	AT1G08620**	cb25.fpc0003.1.013.a**	NM_001026064**	cn01146*	NM_001014601**	NM_001002140*	NM_000161**	NM_001003953**	YBL050W**	ats1**	GA10542/NM_136111		NM_001026812/cb25.fpc0058.1.082.a
ENSANGT00000001957.2*	AmeLG11_WGA354_2.503868.503868.m*	AT1G08630**	cb25.fpc0003.1.014.a**	NM_001026067**	cn01147**	NM_001014602**	NM_001002142*	NM_000162**	NM_001003955**	YBL051C	aur1	GA10543/NM_079047		NM_001026813/cb25.fpc0058.1.083.a
ENSANGT00000001968.2**	AmeLG11_WGA354_2.504202.504202.m**	AT1G08630**	cb25.fpc0003.1.015.a**	NM_001026069**	cn01148**	NM_001014603**	NM_001002143**	NM_000163**	NM_001003960**	YBL052C	azr1*	GA10547/NM_136180		NM_001026814/cb25.fpc0011.1.072.a
ENSANGT00000001970.2**	AmeLG11_WGA354_2.505204.505204.m**	AT1G08630**	cb25.fpc0003.1.016.a*	NM_001026073**	cn01149**	NM_001014604**	NM_001002144**	NM_000164**	NM_001003961**	YBL054W	B22918-2	GA10553/NM_141360		NM_001026816/cb25.fpc0011.1.079.a
ENSANGT00000001972.2	AmeLG11_WGA354_2.505371.505371.m**	AT1G08630**	cb25.fpc0003.1.017.a**	NM_001026074**	cn01150**	NM_001014605**	NM_001002145**	NM_000165	NM_001003963**	YBL055C	bag101	GA10567/NM_130706		NM_001026822/cb25.fpc0058.0.057.a
ENSANGT00000001979.2	AmeLG11_WGA354_2.505538.505538.m**	AT1G08640**	cb25.fpc0003.1.018.a*	NM_001026075**	cn01151**	NM_001014606**	NM_001002146**	NM_000166	NM_001003971**	YBL056W	bag102	GA10570/NM_135235		NM_001026829/cb25.fpc4206.1.003.a
ENSANGT00000001985.2	AmeLG11_WGA354_2.505872.505872.m**	AT1G08660**	cb25.fpc0003.1.019.a*	NM_001026076**	cn01152**	NM_001014607**	NM_001002147**	NM_000167**	NM_001003972**	YBL057C	bdp1**	GA10572/NM_137064		NM_001026837/cb25.fpc0058.5.015.a
ENSANGT00000002037.2*	AmeLG11_WGA354_2.507041.507041.m**	AT1G08660**	cb25.fpc0003.1.020.a*	NM_001026077*	cn01153**	NM_001014608**	NM_001002148**	NM_000168**	NM_001003973**	YBL058W	bem46	GA10575/NM_079901		NM_001026838/cb25.fpc0058.5.014.a
ENSANGT00000002052.2*	AmeLG11_WGA354_2.507876.507876.m**	AT1G08670**	cb25.fpc0003.1.021.a	NM_001026082**	cn01154**	NM_001014609**	NM_001002149**	NM_000169**	NM_001004025**	YBL059C-A**	bet1**	GA10584/NM_135068		NM_001026842/cb25.fpc4206.0.006.a
ENSANGT00000002062.2*	AmeLG11_WGA354_2.508377.508377.m**	AT1G08680**	cb25.fpc0003.1.022.a*	NM_001026083**	cn01155**	NM_001014610**	NM_001002150*	NM_000170**	NM_001004061**	YBL059W**	bet3**	GA10588/NM_141204		NM_001026847/cb25.fpc2441.0.079.a
ENSANGT00000002063.2*	AmeLG11_WGA355_2.509880.509880.m**	AT1G08680**	cb25.fpc0003.1.023.a**	NM_001026084**	cn01156**	NM_001014611	NM_001002151**	NM_000171**	NM_001004062**	YBL060W	bet5*	GA10590/NM_142042		NM_001026851/cb25.fpc0011.2.002.a
ENSANGT00000002066.2**	AmeLG11_WGA355_2.511216.511216.m*	AT1G08680**	cb25.fpc0003.1.024.a**	NM_001026085**	cn01157**	NM_001014612**	NM_001002152**	NM_000172**	NM_001004066**	YBL061C	bfr1	GA10593/NM_057643		NM_001026853/cb25.fpc3052.0.004.a
ENSANGT00000002070.2	AmeLG11_WGA355_2.511884.511884.m**	AT1G08710**	cb25.fpc0003.1.025.a*	NM_001026087**	cn01158**	NM_001014613**	NM_001002153**	NM_000173	NM_001004138**	YBL063W	bgl2	GA10597/NM_139579		NM_001026861/cb25.fpc0058.4.078.a
ENSANGT00000002085.2**	AmeLG11_WGA355_2.512051.512051.m**	AT1G08720**	cb25.fpc0003.1.026.a	NM_001026088**	cn01159**	NM_001014614**	NM_001002154*	NM_000174	NM_001004139**	YBL064C	bgs1	GA10614/NM_169073		NM_001026870/cb25.fpc2454.0.078.a
ENSANGT00000002131.2**	AmeLG11_WGA355_2.513220.513220.m**	AT1G08730**	cb25.fpc0003.1.027.a**	NM_001026092**	cn01160**	NM_001014615	NM_001002155**	NM_000175**	NM_001004140**	YBL066C	bgs2	GA10622/NM_057871		NM_001026872/cb25.fpc0058.3.025.a
ENSANGT00000002153.2**	AmeLG11_WGA355_2.513554.513554.m**	AT1G08740**	cb25.fpc0003.1.028.a**	NM_001026096**	cn01161**	NM_001014616*	NM_001002156**	NM_000176**	NM_001004141**	YBL067C	bgs3	GA10628/NM_141505		NM_001026877/cb25.fpc2888.4.084.a
ENSANGT00000002168.2*	AmeLG11_WGA355_2.515391.515391.m**	AT1G08750**	cb25.fpc0003.1.029.a**	NM_001026099**	cn01162**	NM_001014617**	NM_001002157**	NM_000177**	NM_001004143**	YBL068W	bgs4	GA10630/NM_140251		NM_001026882/cb25.fpc4347.0.033.a
ENSANGT00000002169.2**	AmeLG11_WGA355_2.516894.516894.m**	AT1G08750**	cb25.fpc0003.1.030.a*	NM_001026101*	cn01163**	NM_001014618**	NM_001002158**	NM_000178**	NM_001004144**	YBL069W	bio2	GA10646/NM_079268		NM_001026887/cb25.fpc0022.2.006.a
ENSANGT00000002170.2**	AmeLG11_WGA355_2.518397.518397.m**	AT1G08750**	cb25.fpc0003.1.031.a**	NM_001026103**	cn01164**	NM_001014619**	NM_001002159**	NM_000179**	NM_001004147	YBL071C-B	bip1	GA10658/NM_132191		NM_001026888/cb25.fpc0058.6.097.a
ENSANGT00000002173.2	AmeLG11_WGA355_2.518564.518564.m**	AT1G08760**	cb25.fpc0003.1.032.a**	NM_001026104**	cn01165**	NM_001014620**	NM_001002160**	NM_000180**	NM_001004148**	YBL071W-A	bir1*	GA10662/NM_143036		NM_001026891/cb25.fpc2969.0.024.a
ENSANGT00000002175.2*	AmeLG11_WGA355_2.518731.518731.m**	AT1G08780**	cb25.fpc0003.1.033.a**	NM_001026105**	cn01166**	NM_001014621**	NM_001002161**	NM_000181**	NM_001004149*	YBL072C	bis1	GA10664/NM_136189		NM_001026903/cb25.fpc0011.2.007.a
ENSANGT00000002180.2	AmeLG11_WGA355_2.518898.518898.m**	AT1G08810	cb25.fpc0003.1.034.a**	NM_001026106**	cn01167**	NM_001014622*	NM_001002162**	NM_000182**	NM_001004150	YBL074C	bob1**	GA10665/NM_137821		NM_001026904/cb25.fpc0058.1.103.a
ENSANGT00000002198.2*	AmeLG11_WGA355_2.519065.519065.m**	AT1G08820**	cb25.fpc0003.1.035.a	NM_001026107**	cn01168**	NM_001014623*	NM_001002163**	NM_000183**	NM_001004151**	YBL075C	bos1**	GA10672/NM_132238		NM_001026907/cb25.fpc0058.7.006.a
ENSANGT00000002199.2**	AmeLG11_WGA355_2.519232.519232.m*	AT1G08820**	cb25.fpc0003.1.036.a*	NM_001026109**	cn01169**	NM_001014624*	NM_001002165**	NM_000184**	NM_001004152**	YBL076C	bot1	GA10674/NM_078537		NM_001026911/cb25.fpc0058.2.079.a
ENSANGT00000002204.2	AmeLG11_WGA355_2.520067.520067.m**	AT1G08830**	cb25.fpc0003.1.037.a*	NM_001026111**	cn01170**	NM_001014625*	NM_001002167**	NM_000185**	NM_001004153**	YBL078C	bpb1*	GA10675/NM_140344		NM_001026920/cb25.fpc0058.4.062.a
ENSANGT00000002207.2*	AmeLG11_WGA355_2.520234.520234.m**	AT1G08840**	cb25.fpc0003.1.038.a**	NM_001026112**	cn01171**	NM_001014626*	NM_001002168**	NM_000186**	NM_001004154**	YBL079W	bqt1*	GA10681/NM_079324		NM_001026926/cb25.fpc2888.4.071.a
ENSANGT00000002220.2**	AmeLG11_WGA355_2.520735.520735.m**	AT1G08860**	cb25.fpc0003.1.039.a**	NM_001026116**	cn01172*	NM_001014627*	NM_001002170*	NM_000187*	NM_001004155**	YBL080C	bqt2**	GA10683/NM_141328		NM_001026933/cb25.fpc0058.2.034.a
ENSANGT00000002221.2**	AmeLG11_WGA355_2.521236.521236.m**	AT1G08890**	cb25.fpc0003.1.040.a**	NM_001026117**	cn01173**	NM_001014628**	NM_001002171**	NM_000188**	NM_001004156**	YBL081W	brc1**	GA10684/NM_141334		NM_001026941/cb25.fpc0305.0.050.a
ENSANGT00000002223.2	AmeLG11_WGA357_2.502700.502700.m**	AT1G08900**	cb25.fpc0003.1.041.a	NM_001026122**	cn01174**	NM_001014629**	NM_001002172**	NM_000189**	NM_001004157**	YBL082C	brf1**	GA10687/NM_140336		NM_001026943/cb25.fpc0305.0.049.a
ENSANGT00000002224.2	AmeLG11_WGA357_2.502867.502867.m**	AT1G08910**	cb25.fpc0003.1.042.a**	NM_001026124**	cn01175**	NM_001014630**	NM_001002173**	NM_000190**	NM_001004158**	YBL084C	brr2	GA10688/NM_080046		NM_001026949/cb25.fpc2441.0.043.a
ENSANGT00000002238.2**	AmeLG11_WGA357_2.503368.503368.m**	AT1G08920**	cb25.fpc0003.1.043.a	NM_001026129*	cn01176**	NM_001014633**	NM_001002174**	NM_000191*	NM_001004159**	YBL085W	brx1	GA10691/NM_057974		NM_001026965/cb25.fpc0058.5.087.a
ENSANGT00000002249.2**	AmeLG11_WGA357_2.503535.503535.m**	AT1G08920**	cb25.fpc0003.1.044.a**	NM_001026130**	cn01177**	NM_001014634**	NM_001002177**	NM_000192**	NM_001004161**	YBL086C	btb1	GA10694/NM_132692		NM_001026970/cb25.fpc0022.0.105.a
ENSANGT00000002259.2**	AmeLG11_WGA359_2.500363.500363.m*	AT1G08920**	cb25.fpc0003.1.045.a**	NM_001026131**	cn01178**	NM_001014635**	NM_001002179**	NM_000193**	NM_001004162*	YBL087C**	btb3**	GA10700/NM_141331		NM_001026987/cb25.fpc2454.0.016.a
ENSANGT00000002323.2**	AmeLG11_WGA364_2.502702.502702.m*	AT1G08930**	cb25.fpc0003.1.046.a	NM_001026132**	cn01179**	NM_001014636**	NM_001002181*	NM_000194**	NM_001004164**	YBL088C	btf3*	GA10702/NM_079068		NM_001026992/cb25.fpc4206.0.044.a
ENSANGT00000002327.2	AmeLG11_WGA366_2.503370.503370.m**	AT1G08930**	cb25.fpc0003.1.047.a**	NM_001026136*	cn01180**	NM_001014637**	NM_001002182**	NM_000195**	NM_001004167**	YBL089W	btn1	GA10707/NM_143711		NM_001026995/cb25.fpc0058.7.104.a
ENSANGT00000002368.2*	AmeLG11_WGA366_2.503537.503537.m**	AT1G08980**	cb25.fpc0003.1.048.a**	NM_001026140**	cn01181**	NM_001014638*	NM_001002183	NM_000196**	NM_001004168**	YBL090W	bub1	GA10709/NM_135202		NM_001027007/cb25.fpc0305.1.114.a
ENSANGT00000002373.2*	AmeLG11_WGA366_2.503871.503871.m**	AT1G08990**	cb25.fpc0003.1.049.a**	NM_001026141**	cn01182**	NM_001014639*	NM_001002184**	NM_000197**	NM_001004170**	YBL091C-A	bub3*	GA10712/NM_135086		NM_001027014/cb25.fpc0011.1.022.a
ENSANGT00000002377.2	AmeLG11_WGA366_2.504205.504205.m**	AT1G09000**	cb25.fpc0003.1.050.a**	NM_001026142**	cn01183**	NM_001014640**	NM_001002185**	NM_000198**	NM_001004173*	YBL091C	bud6	GA10714/NM_079892		NM_001027020/cb25.fpc0011.0.060.a
ENSANGT00000002410.2**	AmeLG11_WGA366_2.504539.504539.m**	AT1G09010**	cb25.fpc0003.1.051.a	NM_001026148**	cn01184**	NM_001014641**	NM_001002186**	NM_000199**	NM_001004174**	YBL092W	but1	GA10722/NM_141433		NM_001027048/cb25.fpc0058.6.068.a
ENSANGT00000002437.2*	AmeLG11_WGA366_2.505207.505207.m**	AT1G09020**	cb25.fpc0003.1.052.a**	NM_001026149**	cn01185**	NM_001014642**	NM_001002188*	NM_000200**	NM_001004176*	YBL093C	but2	GA10727/NM_141431		NM_001027053/cb25.fpc0071.0.019.a
ENSANGT00000002447.2**	AmeLG11_WGA367_2.506042.506042.m**	AT1G09060**	cb25.fpc0003.1.053.a**	NM_001026152**	cn01186**	NM_001014643**	NM_001002189**	NM_000201**	NM_001004177**	YBL095W	byr1	GA10731/NM_166381		NM_001027060/cb25.fpc0022.2.026.a
ENSANGT00000002466.2*	AmeLG11_WGA368_2.500699.500699.m**	AT1G09060**	cb25.fpc0003.1.054.a*	NM_001026153**	cn01187**	NM_001014644**	NM_001002190**	NM_000202**	NM_001004178	YBL097W	byr2	GA10736/NM_079895		NM_001027064/cb25.fpc4131.1.001.a
ENSANGT00000002479.2**	AmeLG11_WGA368_2.500866.500866.m**	AT1G09060**	cb25.fpc0003.1.055.a*	NM_001026158**	cn01188**	NM_001014645**	NM_001002191**	NM_000203**	NM_001004180**	YBL098W	byr3	GA10752/NM_169091		NM_001027071/cb25.fpc0058.7.023.a
ENSANGT00000002507.2**	AmeLG11_WGA368_2.501033.501033.m**	AT1G09080**	cb25.fpc0003.1.056.a**	NM_001026161**	cn01189**	NM_001014646**	NM_001002193**	NM_000204**	NM_001004182*	YBL099W	byr4	GA10753/NM_132701		NM_001027083/cb25.fpc0011.0.111.a
ENSANGT00000002535.2**	AmeLG11_WGA371_2.503037.503037.m**	AT1G09090**	cb25.fpc0003.1.057.a*	NM_001026162**	cn01190**	NM_001014647**	NM_001002194**	NM_000206**	NM_001004184**	YBL101C	caf5	GA10758/NM_137613		NM_001027090/cb25.fpc0011.1.098.a
ENSANGT00000002549.2*	AmeLG11_WGA371_2.503204.503204.m**	AT1G09090**	cb25.fpc0003.1.058.a**	NM_001026163*	cn01191**	NM_001014648**	NM_001002195**	NM_000207**	NM_001004185**	YBL101W-C	cam1*	GA10763/NM_136425		NM_001027091/cb25.fpc0011.1.030.a
ENSANGT00000002557.2**	AmeLG11_WGA372_2.503538.503538.m**	AT1G09100**	cb25.fpc0003.1.059.a*	NM_001026165*	cn01192**	NM_001014649**	NM_001002196*	NM_000208**	NM_001004187**	YBL102W	cam2	GA10767/NM_141170		NM_001027095/cb25.fpc0058.0.006.a
ENSANGT00000002571.2**	AmeLG11_WGA372_2.503872.503872.m**	AT1G09130**	cb25.fpc0003.1.060.a	NM_001026166**	cn01193**	NM_001014650**	NM_001002197**	NM_000209*	NM_001004190**	YBL103C	cap1*	GA10774/NM_136436		NM_001027100/cb25.fpc2441.0.005.a
ENSANGT00000002581.2**	AmeLG11_WGA372_2.504039.504039.m**	AT1G09130**	cb25.fpc0003.1.061.a*	NM_001026172**	cn01194*	NM_001014651**	NM_001002200**	NM_000210**	NM_001004192**	YBL104C	car1	GA10778/NM_078593		NM_001027104/cb25.fpc4206.0.094.a
ENSANGT00000002593.2**	AmeLG11_WGA372_2.504707.504707.m**	AT1G09140**	cb25.fpc0003.1.062.a**	NM_001026175**	cn01195**	NM_001014652**	NM_001002202**	NM_000211**	NM_001004193**	YBL105C	cbh1	GA10779/NM_141265		NM_001027107/cb25.fpc2888.4.057.a
ENSANGT00000002653.2**	AmeLG11_WGA373_2.505375.505375.m**	AT1G09140**	cb25.fpc0003.1.063.a**	NM_001026176**	cn01196**	NM_001014653**	NM_001002203**	NM_000212**	NM_001004293	YBL106C	cbh2	GA10780/NM_132691		NM_001027113/cb25.fpc0058.2.029.a
ENSANGT00000002656.2**	AmeLG11_WGA373_2.505542.505542.m**	AT1G09150**	cb25.fpc0003.1.064.a**	NM_001026177**	cn01197**	NM_001014654**	NM_001002204**	NM_000213**	NM_001004357**	YBL107C	cbp1	GA10782/NM_137659		NM_001027117/cb25.fpc0022.2.054.a
ENSANGT00000002660.2*	AmeLG11_WGA373_2.505709.505709.m**	AT1G09155**	cb25.fpc0003.1.065.a**	NM_001026178**	cn01198**	NM_001014655**	NM_001002205**	NM_000214**	NM_001004359	YBL108C-A	cbp3	GA10783/NM_132688		NM_001027120/cb25.fpc0058.7.033.a
ENSANGT00000002682.2**	AmeLG11_WGA374_2.507546.507546.m**	AT1G09160**	cb25.fpc0003.1.066.a**	NM_001026179**	cn01199**	NM_001014656**	NM_001002206**	NM_000215**	NM_001004361**	YBL111C**	cce1	GA10785/NM_141167		NM_001027122/cb25.fpc0058.7.031.a
ENSANGT00000002712.2*	AmeLG11_WGA374_2.507713.507713.m**	AT1G09160**	cb25.fpc0003.1.067.a**	NM_001026184*	cn01200**	NM_001014657**	NM_001002207**	NM_000216**	NM_001004362**	YBL112C	ccq1	GA10787/NM_136440		NM_001027128/cb25.fpc4114.0.009.a
ENSANGT00000002801.2	AmeLG11_WGA374_2.508214.508214.m**	AT1G09170**	cb25.fpc0003.1.068.a**	NM_001026196**	cn01201**	NM_001014658**	NM_001002208**	NM_000217	NM_001004363**	YBL113C	ccr1	GA10789/NM_165525		NM_001027142/cb25.fpc4131.0.091.a
ENSANGT00000002836.2**	AmeLG11_WGA374_2.508381.508381.m**	AT1G09180**	cb25.fpc0003.1.069.a	NM_001026203**	cn01202**	NM_001014659**	NM_001002209**	NM_000218**	NM_001004364**	YBR001C	ccr4	GA10791/NM_058057		NM_001027144/cb25.fpc0011.1.117.a
ENSANGT00000002844.2**	AmeLG11_WGA374_2.508548.508548.m**	AT1G09190**	cb25.fpc0003.1.070.a*	NM_001026206*	cn01203**	NM_001014660**	NM_001002210**	NM_000219	NM_001004365**	YBR002C	ccs1**	GA10794/NM_135110		NM_001027156/cb25.fpc2888.3.099.a
ENSANGT00000002872.2*	AmeLG11_WGA374_2.509216.509216.m**	AT1G09210**	cb25.fpc0003.1.071.a**	NM_001026207**	cn01204**	NM_001014661**	NM_001002211**	NM_000220**	NM_001004366**	YBR003W	cct1**	GA10795/NM_143693		NM_001027159/cb25.fpc2888.3.103.a
ENSANGT00000002901.2*	AmeLG12_WGA378_2.500867.500867.m**	AT1G09230**	cb25.fpc0003.1.072.a**	NM_001026217**	cn01205*	NM_001014662**	NM_001002212	NM_000221**	NM_001004367**	YBR004C	cct2**	GA10801/NM_166808		NM_001027167/cb25.fpc0058.6.100.a
ENSANGT00000002978.2**	AmeLG12_WGA378_2.501034.501034.m**	AT1G09270**	cb25.fpc0003.1.073.a**	NM_001026219**	cn01206**	NM_001014663**	NM_001002214**	NM_000222**	NM_001004435**	YBR005W	cct3**	GA10804/NM_137661		NM_001027178/cb25.fpc0058.7.080.a
ENSANGT00000002989.2*	AmeLG12_WGA378_2.501201.501201.m**	AT1G09270**	cb25.fpc0003.1.074.a**	NM_001026220**	cn01207**	NM_001014664**	NM_001002215**	NM_000223**	NM_001004436**	YBR006W	cct4	GA10812/NM_143054		NM_001027194/cb25.fpc0058.5.033.a
ENSANGT00000003015.2*	AmeLG12_WGA379_2.501869.501869.m**	AT1G09270**	cb25.fpc0003.1.075.a**	NM_001026221*	cn01208*	NM_001014665*	NM_001002216*	NM_000224**	NM_001004455**	YBR007C	cct5	GA10818/NM_132677		NM_001027200/cb25.fpc0022.1.083.a
ENSANGT00000003035.2**	AmeLG12_WGA382_2.501369.501369.m**	AT1G09280**	cb25.fpc0003.1.076.a**	NM_001026227**	cn01209**	NM_001014666*	NM_001002217**	NM_000226**	NM_001004468**	YBR008C	cct6**	GA10822/NM_079110		NM_001027225/cb25.fpc0022.1.075.a
ENSANGT00000003051.2**	AmeLG12_WGA382_2.501536.501536.m**	AT1G09280**	cb25.fpc0003.1.077.a*	NM_001026230**	cn01210**	NM_001014667*	NM_001002218	NM_000227**	NM_001004721**	YBR009C	cct7**	GA10834/NM_139573		NM_001027227/cb25.fpc4206.1.010.a
ENSANGT00000003057.2**	AmeLG12_WGA382_2.502204.502204.m**	AT1G09290**	cb25.fpc0003.1.078.a**	NM_001026233*	cn01211**	NM_001014668**	NM_001002219**	NM_000228**	NM_001004761**	YBR010W	cct8**	GA10835/NM_166388		NM_001027232/cb25.fpc0058.4.055.a
ENSANGT00000003062.2**	AmeLG12_WGA382_2.502538.502538.m**	AT1G09300**	cb25.fpc0003.1.079.a*	NM_001026234**	cn01212**	NM_001014669**	NM_001002220**	NM_000229**	NM_001004762**	YBR011C	cda1	GA10842/NM_137616		NM_001027261/cb25.fpc4206.1.075.a
ENSANGT00000003064.2*	AmeLG12_WGA383_2.502872.502872.m**	AT1G09320**	cb25.fpc0003.1.080.a**	NM_001026236**	cn01213**	NM_001014670**	NM_001002221**	NM_000230*	NM_001005223**	YBR013C	cdb4	GA10843/NM_079535		NM_001027267/cb25.fpc4087.0.016.a
ENSANGT00000003083.2**	AmeLG12_WGA384_2.503707.503707.m**	AT1G09330**	cb25.fpc0003.1.081.a**	NM_001026237**	cn01214*	NM_001014671*	NM_001002222**	NM_000231**	NM_001005227	YBR014C	cdc1**	GA10845/NM_136364		NM_001027271/cb25.fpc1402.0.086.a
ENSANGT00000003100.2**	AmeLG12_WGA385_2.501203.501203.m**	AT1G09340**	cb25.fpc0003.1.082.a*	NM_001026238**	cn01215**	NM_001014672*	NM_001002223**	NM_000232**	NM_001005232**	YBR015C	cdc10	GA10855/NM_135231		NM_001027279/cb25.fpc4206.1.002.a
ENSANGT00000003165.2**	AmeLG12_WGA385_2.501871.501871.m**	AT1G09350**	cb25.fpc0003.1.083.a**	NM_001026239**	cn01216**	NM_001014673**	NM_001002224	NM_000233**	NM_001005247**	YBR016W	cdc11	GA10856/NM_137582		NM_001027293/cb25.fpc0022.2.090.a
ENSANGT00000003178.2*	AmeLG12_WGA385_2.502038.502038.m**	AT1G09380**	cb25.fpc0003.1.084.a	NM_001026247**	cn01217**	NM_001014674*	NM_001002225**	NM_000234**	NM_001005248**	YBR017C	cdc12	GA10857/NM_141157		NM_001027294/cb25.fpc0022.2.093.a
ENSANGT00000003181.2	AmeLG12_WGA385_2.502205.502205.m**	AT1G09390**	cb25.fpc0003.1.085.a**	NM_001026248**	cn01218**	NM_001014675**	NM_001002226**	NM_000235**	NM_001005331**	YBR018C	cdc13	GA10858/NM_141252		NM_001027302/cb25.fpc4206.1.069.a
ENSANGT00000003257.2**	AmeLG12_WGA385_2.502372.502372.m**	AT1G09400**	cb25.fpc0003.1.086.a	NM_001026249*	cn01219**	NM_001014676**	NM_001002227**	NM_000236**	NM_001005341**	YBR019C	cdc14	GA10860/NM_137581		NM_001027304/cb25.fpc2441.0.053.a
ENSANGT00000003289.2**	AmeLG12_WGA385_2.502539.502539.m**	AT1G09420**	cb25.fpc0003.1.087.a**	NM_001026250**	cn01220**	NM_001014677**	NM_001002228**	NM_000237*	NM_001005342**	YBR020W	cdc15**	GA10863/NM_141094		NM_001027310/cb25.fpc2260.1.053.a
ENSANGT00000003307.2*	AmeLG12_WGA385_2.502706.502706.m**	AT1G09430**	cb25.fpc0003.1.088.a**	NM_001026252**	cn01221**	NM_001014678**	NM_001002230**	NM_000238**	NM_001005343**	YBR021W	cdc16**	GA10864/NM_141091		NM_001027318/cb25.fpc2441.0.013.a
ENSANGT00000003308.2	AmeLG12_WGA385_2.502873.502873.m**	AT1G09440**	cb25.fpc0003.1.089.a**	NM_001026254**	cn01222**	NM_001014679**	NM_001002297**	NM_000239**	NM_001005358**	YBR022W	cdc17**	GA10871/NM_079327		NM_001027326/cb25.fpc0058.1.127.a
ENSANGT00000003309.2**	AmeLG12_WGA385_2.503541.503541.m**	AT1G09450**	cb25.fpc0003.1.090.a*	NM_001026260**	cn01223**	NM_001014680**	NM_001002298**	NM_000240**	NM_001005370	YBR023C	cdc18	GA10872/NM_141242		NM_001027328/cb25.fpc0058.1.116.a
ENSANGT00000003321.2**	AmeLG12_WGA385_2.503708.503708.m**	AT1G09460**	cb25.fpc0003.1.091.a*	NM_001026262**	cn01224**	NM_001014681**	NM_001002300**	NM_000242**	NM_001005371**	YBR024W	cdc20	GA10876/NM_164730		NM_001027331/cb25.fpc2888.4.040.a
ENSANGT00000003350.2**	AmeLG12_WGA385_2.504209.504209.m**	AT1G09470**	cb25.fpc0003.1.092.a*	NM_001026264**	cn01225*	NM_001014682**	NM_001002303**	NM_000243**	NM_001005385	YBR025C	cdc21	GA10877/NM_140365		NM_001027336/cb25.fpc2888.4.036.a
ENSANGT00000003353.2**	AmeLG12_WGA385_2.504710.504710.m	AT1G09480**	cb25.fpc0003.1.093.a	NM_001026265**	cn01226**	NM_001014683**	NM_001002304**	NM_000244**	NM_001005419	YBR026C	cdc22*	GA10878/NM_140366		NM_001027355/cb25.fpc4180.0.090.a
ENSANGT00000003356.2**	AmeLG12_WGA385_2.505879.505879.m**	AT1G09483**	cb25.fpc0003.1.094.a**	NM_001026266**	cn01227*	NM_001014684**	NM_001002306*	NM_000245**	NM_001005420	YBR028C	cdc23	GA10883/NM_168537		NM_001027357/cb25.fpc0058.8.024.a
ENSANGT00000003359.2**	AmeLG12_WGA385_2.506213.506213.m**	AT1G09490**	cb25.fpc0003.1.095.a*	NM_001026267**	cn01228**	NM_001014685**	NM_001002307**	NM_000246**	NM_001005421**	YBR029C	cdc24**	GA10890/NM_132269		NM_001027358/cb25.fpc0305.1.025.a
ENSANGT00000003363.2**	AmeLG12_WGA385_2.506380.506380.m**	AT1G09500**	cb25.fpc0003.1.096.a**	NM_001026271*	cn01229**	NM_001014686*	NM_001002308**	NM_000247**	NM_001005422**	YBR030W	cdc25	GA10892/NM_169021		NM_001027380/cb25.fpc4079.1.109.a
ENSANGT00000003404.2**	AmeLG12_WGA385_2.506547.506547.m**	AT1G09500**	cb25.fpc0003.1.097.a**	NM_001026273**	cn01230**	NM_001014687**	NM_001002309**	NM_000248*	NM_001005423**	YBR031W	cdc27**	GA10902/NM_057900		NM_001027383/cb25.fpc4010.1.076.a
ENSANGT00000003422.2	AmeLG12_WGA385_2.506881.506881.m**	AT1G09500**	cb25.fpc0003.1.098.a**	NM_001026274**	cn01231**	NM_001014688**	NM_001002310**	NM_000249**	NM_001005424	YBR033W	cdc28	GA10909/NM_057676		NM_001027398/cb25.fpc4044.1.051.a
ENSANGT00000003461.2*	AmeLG12_WGA385_2.508050.508050.m**	AT1G09510**	cb25.fpc0003.1.099.a**	NM_001026277**	cn01232**	NM_001014689**	NM_001002311**	NM_000250**	NM_001005425**	YBR034C	cdc3**	GA10912/NM_143583		NM_001027409/cb25.fpc4079.1.046.a
ENSANGT00000003480.2**	AmeLG12_WGA385_2.508217.508217.m**	AT1G09530**	cb25.fpc0003.1.100.a*	NM_001026278**	cn01233**	NM_001014690**	NM_001002312**	NM_000251**	NM_001005426**	YBR035C	cdc31*	GA10915/NM_079188		NM_001027414/cb25.fpc4224.1.086.a
ENSANGT00000003489.2**	AmeLG12_WGA387_2.501538.501538.m**	AT1G09530**	cb25.fpc0003.1.101.a**	NM_001026279**	cn01234**	NM_001014691**	NM_001002313**	NM_000252**	NM_001005475**	YBR036C	cdc37**	GA10917/NM_135228		NM_001027429/cb25.fpc4069.2.014.a
ENSANGT00000003517.2**	AmeLG12_WGA387_2.502039.502039.m**	AT1G09540**	cb25.fpc0003.1.102.a**	NM_001026280*	cn01235**	NM_001014692**	NM_001002314	NM_000253**	NM_001005477**	YBR037C	cdc4**	GA10927/NM_143612		NM_001027433/cb25.fpc2234.2.081.a
ENSANGT00000003578.2*	AmeLG12_WGA387_2.502874.502874.m**	AT1G09550**	cb25.fpc0003.1.103.a**	NM_001026287**	cn01236**	NM_001014693*	NM_001002315**	NM_000254**	NM_001005506**	YBR038W	cdc42**	GA10928/NM_170551		NM_001027445/cb25.fpc0011.0.098.a
ENSANGT00000003582.2**	AmeLG12_WGA387_2.503542.503542.m**	AT1G09570**	cb25.fpc0003.1.104.a*	NM_001026288**	cn01237**	NM_001014694*	NM_001002318**	NM_000255**	NM_001005507**	YBR039W	cdc45*	GA10930/NM_143610		NM_001027448/cb25.fpc4079.0.118.a
ENSANGT00000003584.2**	AmeLG12_WGA387_2.503709.503709.m**	AT1G09580**	cb25.fpc0003.1.105.a**	NM_001026290**	cn01238**	NM_001014695**	NM_001002319**	NM_000257**	NM_001005508**	YBR040W	cdc48*	GA10932/NM_139590		NM_001027452/cb25.fpc4044.0.005.a
ENSANGT00000003616.2**	AmeLG12_WGA388_2.504377.504377.m**	AT1G09600**	cb25.fpc0003.1.106.a**	NM_001026292**	cn01239**	NM_001014696**	NM_001002320**	NM_000258**	NM_001005509**	YBR041W	cdc5**	GA10942/NM_168093		NM_001027478/cb25.fpc2234.2.128.a
ENSANGT00000003683.2**	AmeLG12_WGA388_2.504544.504544.m**	AT1G09640**	cb25.fpc0003.1.107.a**	NM_001026294**	cn01240**	NM_001014697**	NM_001002321**	NM_000259**	NM_001005510*	YBR042C	cdc6*	GA10951/NM_141408		NM_001027488/cb25.fpc4044.0.062.a
ENSANGT00000003748.2**	AmeLG12_WGA388_2.505045.505045.m**	AT1G09660**	cb25.fpc0003.1.108.a**	NM_001026295**	cn01241**	NM_001014698**	NM_001002322**	NM_000260**	NM_001005511**	YBR043C	cdc7**	GA10953/NM_134642		NM_001027491/cb25.fpc2234.2.109.a
ENSANGT00000003753.2**	AmeLG12_WGA388_2.505212.505212.m**	AT1G09660**	cb25.fpc0003.1.109.a*	NM_001026296**	cn01242**	NM_001014699**	NM_001002323*	NM_000261**	NM_001005520	YBR044C	cdc8*	GA10957/NM_134645		NM_001027494/cb25.fpc2234.2.101.a
ENSANGT00000003814.2**	AmeLG12_WGA388_2.506381.506381.m**	AT1G09700**	cb25.fpc0003.1.110.a*	NM_001026297**	cn01243**	NM_001014700**	NM_001002324**	NM_000262**	NM_001005523**	YBR045C	cdk9**	GA10958/NM_134646		NM_001027498/cb25.fpc4079.2.058.a
ENSANGT00000003864.2*	AmeLG12_WGA388_2.506548.506548.m**	AT1G09710**	cb25.fpc0003.1.111.a**	NM_001026300**	cn01244**	NM_001014701**	NM_001002325**	NM_000263**	NM_001005525**	YBR046C	cdm1	GA10976/NM_140997		NM_001027502/cb25.fpc2234.0.052.a
ENSANGT00000003953.2**	AmeLG12_WGA388_2.507216.507216.m**	AT1G09730**	cb25.fpc0003.2.001.a**	NM_001026303**	cn01245**	NM_001014702**	NM_001002326**	NM_000264**	NM_001005569	YBR047W	cdr1	GA10977/NM_139426		NM_001027510/cb25.fpc2234.1.097.a
ENSANGT00000003954.2	AmeLG12_WGA388_2.507383.507383.m**	AT1G09740**	cb25.fpc0003.2.002.a**	NM_001026307**	cn01246**	NM_001014703**	NM_001002327**	NM_000265**	NM_001005570	YBR048W**	cdr2	GA10980/NM_130542		NM_001027516/cb25.fpc2234.0.033.a
ENSANGT00000003964.2	AmeLG12_WGA388_2.507550.507550.m**	AT1G09760**	cb25.fpc0003.2.003.a*	NM_001026308**	cn01247**	NM_001014704**	NM_001002328**	NM_000266*	NM_001005605**	YBR049C	cds1**	GA10983/NM_142574		NM_001027517/cb25.fpc2234.0.036.a
ENSANGT00000003967.2**	AmeLG12_WGA388_2.508051.508051.m**	AT1G09770**	cb25.fpc0003.2.004.a**	NM_001026309**	cn01248**	NM_001014705**	NM_001002329*	NM_000267**	NM_001005608**	YBR050C	cdt1	GA10988/NM_138088		NM_001027520/cb25.fpc2587.0.045.a
ENSANGT00000003981.2	AmeLG12_WGA388_2.508385.508385.m**	AT1G09780**	cb25.fpc0003.2.005.a*	NM_001026311**	cn01249**	NM_001014706	NM_001002330**	NM_000268*	NM_001005740**	YBR052C	cdt2	GA10996/NM_079518		NM_001027523/cb25.fpc4079.2.064.a
ENSANGT00000003994.2**	AmeLG12_WGA389_2.509220.509220.m**	AT1G09790**	cb25.fpc0003.2.006.a	NM_001026316	cn01250**	NM_001014713	NM_001002332**	NM_000269**	NM_001005748**	YBR053C	ceg1	GA11015/NM_141008		NM_001027527/cb25.fpc4044.0.034.a
ENSANGT00000004003.2*	AmeLG12_WGA389_2.509387.509387.m**	AT1G09795**	cb25.fpc0003.2.007.a**	NM_001026318**	cn01251*	NM_001014714**	NM_001002333**	NM_000270**	NM_001005767**	YBR054W	cek1	GA11018/NM_141932		NM_001027528/cb25.fpc4079.1.085.a
ENSANGT00000004006.2**	AmeLG12_WGA390_2.501706.501706.m**	AT1G09800**	cb25.fpc0003.2.008.a**	NM_001026321**	cn01252**	NM_001014715**	NM_001002334*	NM_000271**	NM_001005784**	YBR055C	cfh4	GA11022/NM_132009		NM_001027555/cb25.fpc4044.0.055.a
ENSANGT00000004013.2**	AmeLG12_WGA390_2.502040.502040.m**	AT1G09810**	cb25.fpc0003.2.009.a*	NM_001026322**	cn01253**	NM_001014716**	NM_001002335**	NM_000272**	NM_001005787**	YBR056W-A	cfp1	GA11025/NM_169130		NM_001027557/cb25.fpc4044.1.041.a
ENSANGT00000004035.2**	AmeLG12_WGA390_2.502207.502207.m**	AT1G09830**	cb25.fpc0003.2.010.a*	NM_001026323**	cn01254**	NM_001014717*	NM_001002336**	NM_000273**	NM_001005788**	YBR056W	cfr1	GA11030/NM_134659		NM_001027560/cb25.fpc4044.1.039.a
ENSANGT00000004060.2*	AmeLG12_WGA390_2.503042.503042.m**	AT1G09840**	cb25.fpc0003.2.011.a**	NM_001026324	cn01255**	NM_001014718*	NM_001002337**	NM_000274**	NM_001005846**	YBR057C	cft1	GA11034/NM_143517		NM_001027566/cb25.fpc4154.0.022.a
ENSANGT00000004101.2**	AmeLG12_WGA390_2.503543.503543.m**	AT1G09840**	cb25.fpc0003.2.012.a**	NM_001026328**	cn01256**	NM_001014719**	NM_001002338**	NM_000275**	NM_001005847*	YBR058C-A	cft2*	GA11035/NM_141365		NM_001027569/cb25.fpc2234.3.007.a
ENSANGT00000004127.2*	AmeLG12_WGA390_2.504044.504044.m**	AT1G09840**	cb25.fpc0003.2.013.a**	NM_001026330**	cn01257**	NM_001014720**	NM_001002339**	NM_000276**	NM_001005854**	YBR058C	cgs1*	GA11036/NM_176583		NM_001027576/cb25.fpc2234.1.145.a
ENSANGT00000004153.2*	AmeLG12_WGA390_2.505046.505046.m**	AT1G09840**	cb25.fpc0003.2.014.a**	NM_001026331**	cn01258**	NM_001014721**	NM_001002340*	NM_000277**	NM_001005858*	YBR059C	cgs2**	GA11047/NM_058155		NM_001027582/cb25.NA_195.0.013.a
ENSANGT00000004263.2**	AmeLG12_WGA390_2.505714.505714.m**	AT1G09850**	cb25.fpc0003.2.015.a**	NM_001026332**	cn01259**	NM_001014722*	NM_001002341**	NM_000278**	NM_001005859**	YBR060C	chc1**	GA11061/NM_141378		NM_001027586/cb25.fpc4079.2.036.a
ENSANGT00000004272.2**	AmeLG12_WGA390_2.505881.505881.m**	AT1G09870**	cb25.fpc0003.2.016.a**	NM_001026333**	cn01260**	NM_001014723**	NM_001002342*	NM_000280**	NM_001005860**	YBR061C	chk1**	GA11062/NM_143625		NM_001027588/cb25.fpc4079.2.043.a
ENSANGT00000004285.2**	AmeLG12_WGA390_2.506382.506382.m**	AT1G09880**	cb25.fpc0003.2.017.a**	NM_001026341*	cn01261**	NM_001014724**	NM_001002343*	NM_000281**	NM_001005863**	YBR062C	cho1*	GA11066/NM_078719		NM_001027594/cb25.fpc2234.1.026.a
ENSANGT00000004289.2**	AmeLG12_WGA390_2.506883.506883.m**	AT1G09890**	cb25.fpc0003.2.018.a**	NM_001026347**	cn01262**	NM_001014725	NM_001002344*	NM_000282**	NM_001005864**	YBR063C	cho2	GA11068/NM_143627		NM_001027604/cb25.fpc2234.0.069.a
ENSANGT00000004373.2**	AmeLG13_WGA391_2.502041.502041.m**	AT1G09910**	cb25.fpc0003.2.019.a**	NM_001026348**	cn01263**	NM_001014726	NM_001002345**	NM_000283**	NM_001005865**	YBR065C	chp1	GA11070/NM_141379		NM_001027606/cb25.NA_102.0.015.a
ENSANGT00000004395.2**	AmeLG13_WGA391_2.502709.502709.m**	AT1G09920**	cb25.fpc0003.2.020.a**	NM_001026350**	cn01264**	NM_001014728**	NM_001002347**	NM_000284**	NM_001005866**	YBR066C	chp2*	GA11094/NM_080010		NM_001027634/cb25.fpc4079.2.078.a
ENSANGT00000004412.2**	AmeLG13_WGA391_2.503043.503043.m**	AT1G09930**	cb25.fpc0003.2.021.a**	NM_001026355**	cn01265**	NM_001014729**	NM_001002349**	NM_000285**	NM_001005867**	YBR067C	chr2	GA11097/NM_141271		NM_001027650/cb25.fpc4153.0.006.a
ENSANGT00000004413.2**	AmeLG13_WGA391_2.503210.503210.m**	AT1G09932**	cb25.fpc0003.2.022.a*	NM_001026356**	cn01266**	NM_001014730*	NM_001002351**	NM_000286**	NM_001005868**	YBR068C	chs1*	GA11100/NM_134658		NM_001027665/cb25.fpc4079.3.001.a
ENSANGT00000004423.2**	AmeLG13_WGA391_2.504045.504045.m**	AT1G01320**	cb25.fpc0003.2.023.a**	NM_001026357**	cn01267**	NM_001014731**	NM_001002352**	NM_000287**	NM_001005916	YBR069C	chs2*	GA11106/NM_142549		NM_001027676/cb25.fpc4010.0.093.a
ENSANGT00000004480.2*	AmeLG13_WGA391_2.504880.504880.m**	AT1G09935**	cb25.fpc0003.2.024.a	NM_001026358**	cn01268**	NM_001014732*	NM_001002353**	NM_000288**	NM_001006664**	YBR070C	cia1	GA11107/NM_136276		NM_001027693/cb25.fpc4224.0.037.a
ENSANGT00000004511.2**	AmeLG13_WGA391_2.505047.505047.m**	AT1G09940**	cb25.fpc0003.2.025.a**	NM_001026364**	cn01269**	NM_001014733*	NM_001002354*	NM_000289**	NM_001006668**	YBR071W	cid1**	GA11113/NM_140811		NM_001027701/cb25.fpc0066.0.036.a
ENSANGT00000004533.2**	AmeLG13_WGA391_2.505548.505548.m**	AT1G09960**	cb25.fpc0003.2.026.a**	NM_001026365**	cn01270**	NM_001014734*	NM_001002356**	NM_000290**	NM_001006669**	YBR072C-A	cid11*	GA11121/NM_078609		NM_001027708/cb25.fpc2976.0.058.a
ENSANGT00000004574.2**	AmeLG13_WGA391_2.506049.506049.m**	AT1G09980**	cb25.fpc0003.2.027.a	NM_001026369**	cn01271**	NM_001014735*	NM_001002357**	NM_000291**	NM_001006674**	YBR072W	cid12	GA11124/NM_140241		NM_001027715/cb25.fpc2976.0.004.a
ENSANGT00000004592.2**	AmeLG13_WGA391_2.506216.506216.m**	AT1G10010**	cb25.fpc0003.2.028.a**	NM_001026370**	cn01272**	NM_001014736**	NM_001002358**	NM_000292**	NM_001006675**	YBR073W	cid13	GA11126/NM_140232		NM_001027722/cb25.fpc4010.0.005.a
ENSANGT00000004639.2**	AmeLG13_WGA391_2.506550.506550.m**	AT1G10030**	cb25.fpc0003.2.029.a**	NM_001026371*	cn01273**	NM_001014737**	NM_001002359**	NM_000293**	NM_001006676**	YBR074W	cid14	GA11127/NM_168701		NM_001027729/cb25.fpc4030.0.089.a
ENSANGT00000004662.2**	AmeLG13_WGA391_2.507218.507218.m*	AT1G10040**	cb25.fpc0003.2.030.a**	NM_001026372**	cn01274**	NM_001014738**	NM_001002360**	NM_000294**	NM_001006677**	YBR076W	cid16	GA11129/NM_136330		NM_001027731/cb25.fpc4079.2.062.a
ENSANGT00000004731.2**	AmeLG13_WGA392_2.507719.507719.m**	AT1G10040**	cb25.fpc0003.2.031.a**	NM_001026374**	cn01275**	NM_001014739**	NM_001002361**	NM_000295**	NM_001006678**	YBR077C	cid2*	GA11132/NM_079193		NM_001027748/cb25.fpc0010.1.020.a
ENSANGT00000004769.2**	AmeLG13_WGA392_2.508554.508554.m**	AT1G10050**	cb25.fpc0003.2.032.a	NM_001026376**	cn01276**	NM_001014740**	NM_001002363**	NM_000296**	NM_001006679**	YBR078W**	cig1	GA11141/NM_057293		NM_001027759/cb25.fpc2193.0.076.a
ENSANGT00000004781.2**	AmeLG13_WGA392_2.508721.508721.m**	AT1G10060**	cb25.fpc0006.0.001.a**	NM_001026380*	cn01277**	NM_001014741**	NM_001002365**	NM_000297**	NM_001006680*	YBR079C	cig2	GA11147/NM_132504		NM_001027761/cb25.fpc2587.0.049.a
ENSANGT00000004794.2**	AmeLG13_WGA392_2.508888.508888.m**	AT1G10060**	cb25.fpc0006.0.002.a**	NM_001026381**	cn01278**	NM_001014742**	NM_001002367**	NM_000298**	NM_001007077**	YBR080C	cip1	GA11148/NM_132503		NM_001027768/cb25.fpc2234.0.082.a
ENSANGT00000004798.2*	AmeLG13_WGA392_2.510057.510057.m**	AT1G10070**	cb25.fpc0006.0.003.a**	NM_001026382**	cn01279**	NM_001014743**	NM_001002368**	NM_000299**	NM_001007154**	YBR081C	cip2	GA11150/NM_132500		NM_001027777/cb25.fpc4426.1.077.a
ENSANGT00000004820.2**	AmeLG13_WGA392_2.510224.510224.m**	AT1G10070**	cb25.fpc0006.0.004.a*	NM_001026385**	cn01280**	NM_001014744**	NM_001002369**	NM_000300**	NM_001007220**	YBR082C**	cit1	GA11159/NM_141277		NM_001027783/cb25.fpc4079.1.097.a
ENSANGT00000004842.2**	AmeLG13_WGA392_2.510892.510892.m**	AT1G10070**	cb25.fpc0006.0.005.a*	NM_001026388**	cn01281**	NM_001014745**	NM_001002370**	NM_000301**	NM_001007221**	YBR083W	cka1**	GA11161/NM_141713		NM_001027787/cb25.fpc2587.0.029.a
ENSANGT00000004863.2**	AmeLG13_WGA392_2.511894.511894.m	AT1G10090**	cb25.fpc0006.0.006.a	NM_001026390**	cn01282**	NM_001014746**	NM_001002371**	NM_000302**	NM_001007222	YBR084C-A*	ckb1**	GA11167/NM_079555		NM_001027795/cb25.fpc2587.0.027.a
ENSANGT00000004872.2*	AmeLG13_WGA392_2.512729.512729.m**	AT1G10095**	cb25.fpc0006.0.007.a	NM_001026393**	cn01283**	NM_001014747**	NM_001002372**	NM_000303*	NM_001007266**	YBR084W	cki1*	GA11168/NM_141546		NM_001027811/cb25.fpc2234.2.042.a
ENSANGT00000004877.2	AmeLG13_WGA393_2.503044.503044.m	AT1G10100**	cb25.fpc0006.0.008.a**	NM_001026394**	cn01284**	NM_001014748*	NM_001002373*	NM_000304**	NM_001007268**	YBR085C-A	cki2**	GA11175/NM_141552		NM_001027822/cb25.fpc2187.0.066.a
ENSANGT00000004888.2**	AmeLG13_WGA393_2.503211.503211.m**	AT1G10120**	cb25.fpc0006.0.009.a**	NM_001026397**	cn01285**	NM_001014749**	NM_001002374**	NM_000305**	NM_001007462**	YBR085W	cki3**	GA11179/NM_057642		NM_001027832/cb25.fpc0201.1.038.a
ENSANGT00000004890.2*	AmeLG13_WGA393_2.503712.503712.m**	AT1G10130**	cb25.fpc0006.0.010.a**	NM_001026399**	cn01286**	NM_001014750**	NM_001002375**	NM_000306**	NM_001007463**	YBR086C	clc1	GA11181/NM_136747		NM_001027833/cb25.fpc0201.0.010.a
ENSANGT00000004896.2**	AmeLG13_WGA393_2.504213.504213.m**	AT1G01340**	cb25.fpc0006.0.011.a**	NM_001026400**	cn01287**	NM_001014751**	NM_001002376	NM_000307	NM_001007465**	YBR087W	clp1*	GA11182/NM_141565		NM_001027842/cb25.fpc2234.1.126.a
ENSANGT00000004965.2**	AmeLG13_WGA393_2.504547.504547.m**	AT1G10155**	cb25.fpc0006.0.012.a**	NM_001026404**	cn01288**	NM_001014752**	NM_001002377**	NM_000308**	NM_001007472**	YBR088C	clr1	GA11185/NM_078746		NM_001027865/cb25.fpc0010.0.091.a
ENSANGT00000004978.2	AmeLG13_WGA393_2.505215.505215.m**	AT1G10180**	cb25.fpc0006.0.013.a**	NM_001026407**	cn01289**	NM_001014753**	NM_001002378**	NM_000309**	NM_001007567**	YBR089C-A	clr2	GA11192/NM_165776		NM_001027866/cb25.fpc4152.1.091.a
ENSANGT00000005009.2**	AmeLG13_WGA393_2.505382.505382.m**	AT1G10190**	cb25.fpc0006.0.014.a**	NM_001026410**	cn01290**	NM_001014754**	NM_001002379**	NM_000310**	NM_001007568**	YBR090C**	clr3	GA11195/NM_143062		NM_001027870/cb25.NA_087.0.001.a
ENSANGT00000005079.2**	AmeLG13_WGA393_2.505549.505549.m**	AT1G10200**	cb25.fpc0006.0.015.a**	NM_001026412*	cn01291**	NM_001014755**	NM_001002380**	NM_000311	NM_001007569*	YBR091C	clr4	GA11198/NM_136613		NM_001027875/cb25.NA_181.0.005.a
ENSANGT00000005109.2**	AmeLG13_WGA393_2.505716.505716.m**	AT1G10240**	cb25.fpc0006.0.016.a**	NM_001026413**	cn01292**	NM_001014756**	NM_001002382**	NM_000312**	NM_001007570**	YBR092C	clr6**	GA11203/NM_168857		NM_001027876/cb25.fpc4248.0.038.a
ENSANGT00000005118.2*	AmeLG13_WGA393_2.505883.505883.m**	AT1G10290**	cb25.fpc0006.0.017.a*	NM_001026414**	cn01293**	NM_001014757**	NM_001002386**	NM_000314**	NM_001007571**	YBR093C	cmb1	GA11211/NM_137173		NM_001027882/cb25.fpc0039.2.027.a
ENSANGT00000005170.2**	AmeLG13_WGA393_2.506217.506217.m**	AT1G10310**	cb25.fpc0006.0.018.a*	NM_001026415**	cn01294**	NM_001014758**	NM_001002387**	NM_000315*	NM_001007572**	YBR094W	cmk1**	GA11214/NM_139424		NM_001027884/cb25.fpc4152.0.087.a
ENSANGT00000005175.2**	AmeLG13_WGA393_2.506718.506718.m	AT1G10320**	cb25.fpc0006.0.019.a**	NM_001026416*	cn01295**	NM_001014759**	NM_001002389**	NM_000316**	NM_001007573**	YBR095C	cmk2**	GA11217/NM_142525		NM_001027890/cb25.fpc0081.0.035.a
ENSANGT00000005186.2**	AmeLG13_WGA394_2.507052.507052.m**	AT1G10340**	cb25.fpc0006.0.020.a**	NM_001026417**	cn01296**	NM_001014760**	NM_001002391**	NM_000317**	NM_001007575**	YBR096W	cnd1**	GA11218/NM_080359		NM_001027900/cb25.fpc0063.1.003.a
ENSANGT00000005228.2*	AmeLG13_WGA394_2.507386.507386.m**	AT1G10340**	cb25.fpc0006.0.021.a**	NM_001026418*	cn01297*	NM_001015076	NM_001002392**	NM_000318	NM_001007576**	YBR097W	cnd2	GA11219/NM_136592		NM_001027904/cb25.fpc0063.1.007.a
ENSANGT00000005246.2**	AmeLG13_WGA394_2.507887.507887.m**	AT1G10380**	cb25.fpc0006.0.022.a**	NM_001026419*	cn01298**	NM_001015077*	NM_001002393**	NM_000319*	NM_001007577	YBR098W	cnd3**	GA11224/NM_143403		NM_001027908/cb25.fpc0143.1.027.a
ENSANGT00000005259.2**	AmeLG13_WGA394_2.508555.508555.m**	AT1G01350**	cb25.fpc0006.0.023.a*	NM_001026422**	cn01299**	NM_001015078*	NM_001002394**	NM_000320**	NM_001007578	YBR101C	cnp1	GA11225/NM_134686		NM_001027912/cb25.fpc0110.0.135.a
ENSANGT00000005273.2**	AmeLG13_WGA394_2.508889.508889.m**	AT1G10385**	cb25.fpc0006.0.024.a	NM_001026423**	cn01300**	NM_001015079*	NM_001002395**	NM_000321**	NM_001007579**	YBR102C	cnx1	GA11228/NM_143404		NM_001027913/cb25.fpc0110.0.117.a
ENSANGT00000005278.2**	AmeLG13_WGA396_2.509724.509724.m**	AT1G10390**	cb25.fpc0006.0.025.a**	NM_001026424**	cn01301**	NM_001015080*	NM_001002396*	NM_000322**	NM_001007580**	YBR103W	coq10	GA11229/NM_143405		NM_001027917/cb25.fpc4069.3.094.a
ENSANGT00000005322.2**	AmeLG13_WGA396_2.510559.510559.m**	AT1G10390**	cb25.fpc0006.0.026.a**	NM_001026425*	cn01302**	NM_001015082*	NM_001002397*	NM_000324**	NM_001007581**	YBR104W	coq2	GA11233/NM_143085		NM_001027930/cb25.fpc4069.4.010.a
ENSANGT00000005326.2**	AmeLG13_WGA396_2.511060.511060.m**	AT1G10410**	cb25.fpc0006.0.027.a	NM_001026427**	cn01303**	NM_001015083*	NM_001002399**	NM_000325**	NM_001007582*	YBR105C	coq3	GA11235/NM_143096		NM_001027933/cb25.fpc4228.0.021.a
ENSANGT00000005373.2**	AmeLG13_WGA397_2.503212.503212.m	AT1G10417**	cb25.fpc0006.0.028.a**	NM_001026429**	cn01304**	NM_001015085**	NM_001002401**	NM_000326**	NM_001007583**	YBR106W	coq4**	GA11236/NM_143100		NM_001027951/cb25.fpc0063.0.027.a
ENSANGT00000005389.2**	AmeLG13_WGA397_2.503713.503713.m**	AT1G10430**	cb25.fpc0006.0.029.a*	NM_001026432**	cn01305**	NM_001015086**	NM_001002402**	NM_000327**	NM_001007584**	YBR107C	coq5*	GA11237/NM_079773		NM_001027954/cb25.fpc0039.2.011.a
ENSANGT00000005403.2**	AmeLG13_WGA397_2.504715.504715.m**	AT1G10450**	cb25.fpc0006.0.030.a**	NM_001026435**	cn01306**	NM_001015087*	NM_001002403**	NM_000328**	NM_001007589**	YBR108W	coq6	GA11242/NM_143108		NM_001027960/cb25.fpc1570.0.088.a
ENSANGT00000005463.2*	AmeLG13_WGA397_2.505383.505383.m	AT1G10470**	cb25.fpc0006.0.031.a**	NM_001026439**	cn01307**	NM_001015088*	NM_001002404**	NM_000329*	NM_001007591	YBR109C	coq7	GA11246/NM_136711		NM_001027971/cb25.fpc4069.4.031.a
ENSANGT00000005472.2**	AmeLG13_WGA397_2.506051.506051.m**	AT1G10490**	cb25.fpc0006.0.032.a**	NM_001026440**	cn01308**	NM_001015089*	NM_001002405**	NM_000330**	NM_001007596**	YBR110W	cox10	GA11250/NM_143410		NM_001027988/cb25.fpc0039.0.118.a
ENSANGT00000005507.2	AmeLG13_WGA397_2.506218.506218.m**	AT1G10500**	cb25.fpc0006.0.033.a*	NM_001026441**	cn01309**	NM_001015090**	NM_001002406**	NM_000331**	NM_001008230**	YBR111C	cox1101	GA11253/NM_143412		NM_001028005/cb25.fpc0143.1.102.a
ENSANGT00000005549.2**	AmeLG13_WGA397_2.506886.506886.m	AT1G10510**	cb25.fpc0006.0.034.a**	NM_001026443**	cn01310**	NM_001015091*	NM_001002407**	NM_000332**	NM_001008231**	YBR111W-A**	cox1102	GA11256/NM_143414		NM_001028010/cb25.fpc0143.2.003.a
ENSANGT00000005566.2**	AmeLG13_WGA397_2.507053.507053.m**	AT1G10520**	cb25.fpc0006.0.035.a**	NM_001026444**	cn01311**	NM_001015093*	NM_001002408*	NM_000333**	NM_001008232**	YBR112C	cox12**	GA11258/NM_136754		NM_001028011/cb25.fpc0143.2.006.a
ENSANGT00000005577.2*	AmeLG13_WGA397_2.507554.507554.m**	AT1G10522**	cb25.fpc0006.0.036.a**	NM_001026450**	cn01312**	NM_001015094	NM_001002410**	NM_000334**	NM_001008419**	YBR114W	cox13**	GA11261/NM_136756		NM_001028014/cb25.fpc2374.0.028.a
ENSANGT00000005593.2*	AmeLG13_WGA397_2.507721.507721.m**	AT1G10530**	cb25.fpc0006.0.037.a**	NM_001026454**	cn01313**	NM_001015095*	NM_001002413**	NM_000335**	NM_001008420**	YBR115C	cox17**	GA11267/NM_143789		NM_001028030/cb25.fpc0039.0.011.a
ENSANGT00000005595.2**	AmeLG13_WGA397_2.507888.507888.m**	AT1G10540**	cb25.fpc0006.0.038.a	NM_001026457**	cn01314**	NM_001015096*	NM_001002415**	NM_000336**	NM_001008421**	YBR117C	cox18	GA11268/NM_143425		NM_001028072/cb25.NA_183.0.003.a
ENSANGT00000005619.2	AmeLG13_WGA397_2.508222.508222.m**	AT1G10550**	cb25.fpc0006.0.039.a**	NM_001026458**	cn01315**	NM_001015097**	NM_001002416**	NM_000337**	NM_001008422**	YBR118W	cox24*	GA11269/NM_143743		NM_001028075/cb25.fpc4152.2.038.a
ENSANGT00000005630.2**	AmeLG13_WGA398_2.508890.508890.m**	AT1G10570**	cb25.fpc0006.0.040.a**	NM_001026460**	cn01316**	NM_001015098*	NM_001002417**	NM_000338**	NM_001008423	YBR119W**	cox4*	GA11282/NM_135024		NM_001028076/cb25.fpc4152.2.044.a
ENSANGT00000005649.2	AmeLG13_WGA398_2.509725.509725.m**	AT1G10570**	cb25.fpc0006.0.041.a**	NM_001026467**	cn01317**	NM_001015100*	NM_001002418**	NM_000339**	NM_001008424*	YBR120C	cox5	GA11290/NM_134518		NM_001028077/cb25.fpc4260.0.016.a
ENSANGT00000005694.2**	AmeLG13_WGA398_2.510059.510059.m**	AT1G10585**	cb25.fpc0006.0.042.a	NM_001026472**	cn01318**	NM_001015101*	NM_001002420**	NM_000340*	NM_001008425**	YBR121C	cox6*	GA11295/NM_170405		NM_001028079/cb25.fpc0143.3.028.a
ENSANGT00000005721.2**	AmeLG13_WGA400_2.500708.500708.m*	AT1G01360**	cb25.fpc0006.0.043.a**	NM_001026473**	cn01319**	NM_001015102*	NM_001002421**	NM_000341**	NM_001008426	YBR122C	cox8**	GA11296/NM_170407		NM_001028091/cb25.fpc0143.0.003.a
ENSANGT00000005723.2**	AmeLG13_WGA400_2.500875.500875.m**	AT1G10600**	cb25.fpc0006.0.044.a**	NM_001026474**	cn01320**	NM_001015103*	NM_001002423**	NM_000342**	NM_001008427**	YBR123C	cox9*	GA11299/NM_141590		NM_001028094/cb25.fpc0039.1.133.a
ENSANGT00000005735.2**	AmeLG13_WGA400_2.502044.502044.m**	AT1G10600**	cb25.fpc0006.0.045.a**	NM_001026476**	cn01321**	NM_001015105*	NM_001002424**	NM_000343**	NM_001008428**	YBR125C	cpc2**	GA11301/NM_141592		NM_001028103/cb25.fpc0039.0.040.a
ENSANGT00000005742.2*	AmeLG13_WGA400_2.502712.502712.m**	AT1G10610**	cb25.fpc0006.0.046.a**	NM_001026478*	cn01322**	NM_001015106*	NM_001002425**	NM_000344*	NM_001008497	YBR126C	cpd1	GA11304/NM_141595		NM_001028112/cb25.fpc0143.0.023.a
ENSANGT00000005744.2*	AmeLG13_WGA400_2.503046.503046.m**	AT1G10620**	cb25.fpc0006.0.047.a**	NM_001026479*	cn01323**	NM_001015107*	NM_001002427*	NM_000345**	NM_001008498**	YBR127C	cpp1	GA11305/NM_141596		NM_001028118/cb25.fpc0063.0.100.a
ENSANGT00000005762.2**	AmeLG13_WGA400_2.503380.503380.m**	AT1G10630**	cb25.fpc0006.0.048.a*	NM_001026480**	cn01324**	NM_001015108	NM_001002429**	NM_000346**	NM_001008499	YBR128C	cps3*	GA11312/NM_141605		NM_001028133/cb25.fpc0081.0.007.a
ENSANGT00000005793.2*	AmeLG13_WGA402_2.500876.500876.m**	AT1G10640**	cb25.fpc0006.0.049.a**	NM_001026486**	cn01325**	NM_001015112	NM_001002430**	NM_000347**	NM_001008501**	YBR129C	cpy1	GA11314/NM_057304		NM_001028145/cb25.fpc0143.3.003.a
ENSANGT00000005828.2*	AmeLG13_WGA402_2.501043.501043.m**	AT1G10650**	cb25.fpc0010.0.001.a**	NM_001026490*	cn01326**	NM_001015113	NM_001002431**	NM_000349**	NM_001008502	YBR130C	crb2	GA11316/NM_141606		NM_001028165/cb25.fpc0081.0.052.a
ENSANGT00000005912.2**	AmeLG13_WGA402_2.501210.501210.m**	AT1G10660**	cb25.fpc0010.0.002.a*	NM_001026495**	cn01327**	NM_001015115	NM_001002432**	NM_000350**	NM_001008506**	YBR131W	crb3**	GA11322/NM_167856		NM_001028166/cb25.fpc0081.0.050.a
ENSANGT00000005931.2**	AmeLG13_WGA402_2.501377.501377.m**	AT1G10660**	cb25.fpc0010.0.003.a**	NM_001026496**	cn01328**	NM_001015116	NM_001002433**	NM_000351**	NM_001008533**	YBR132C	crk1	GA11323/NM_141272		NM_001028168/cb25.fpc4069.3.077.a
ENSANGT00000005948.2**	AmeLG13_WGA402_2.501544.501544.m**	AT1G10660**	cb25.fpc0010.0.004.a*	NM_001026497**	cn01329**	NM_001015117	NM_001002434**	NM_000352**	NM_001008542**	YBR133C	crm1	GA11324/NM_141228		NM_001028180/cb25.fpc0143.2.093.a
ENSANGT00000005976.2*	AmeLG13_WGA403_2.501711.501711.m**	AT1G10660**	cb25.fpc0010.0.005.a**	NM_001026499**	cn01330**	NM_001015118	NM_001002435*	NM_000353**	NM_001008543**	YBR135W	crn1**	GA11327/NM_139370		NM_001028218/cb25.fpc0063.0.090.a
ENSANGT00000005994.2**	AmeLG13_WGA403_2.501878.501878.m**	AT1G10670**	cb25.fpc0010.0.006.a**	NM_001026500**	cn01331**	NM_001015119*	NM_001002436**	NM_000354**	NM_001008545**	YBR136W	crp79**	GA11329/NM_139575		NM_001028221/cb25.fpc4260.0.064.a
ENSANGT00000006009.2	AmeLG13_WGA403_2.502212.502212.m**	AT1G10670**	cb25.fpc0010.0.007.a**	NM_001026501**	cn01332**	NM_001015120	NM_001002437**	NM_000355**	NM_001008546**	YBR137W	crs1**	GA11331/NM_079176		NM_001028231/cb25.fpc4069.3.086.a
ENSANGT00000006015.2**	AmeLG13_WGA403_2.502379.502379.m**	AT1G10680**	cb25.fpc0010.0.008.a**	NM_001026502**	cn01333**	NM_001015121**	NM_001002438**	NM_000356**	NM_001008547**	YBR138C	csa1**	GA11342/NM_057658		NM_001028248/cb25.fpc4152.2.080.a
ENSANGT00000006021.2	AmeLG13_WGA404_2.501879.501879.m**	AT1G10700**	cb25.fpc0010.0.009.a	NM_001026506**	cn01334**	NM_001015122**	NM_001002439**	NM_000358**	NM_001008548**	YBR139W	csk1**	GA11348/NM_139417		NM_001028263/cb25.fpc4118.0.041.a
ENSANGT00000006082.2*	AmeLG13_WGA404_2.502046.502046.m**	AT1G10710**	cb25.fpc0010.0.010.a**	NM_001026507**	cn01335**	NM_001015123**	NM_001002442**	NM_000359**	NM_001008549**	YBR140C	csn1**	GA11350/NM_080071		NM_001028265/cb25.fpc1570.0.021.a
ENSANGT00000006094.2*	AmeLG13_WGA404_2.502380.502380.m	AT1G10720**	cb25.fpc0010.0.011.a	NM_001026508**	cn01336**	NM_001015124	NM_001002443**	NM_000360**	NM_001008550**	YBR141C	csn2**	GA11351/NM_138200		NM_001028270/cb25.fpc1570.0.035.a
ENSANGT00000006096.2*	AmeLG13_WGA405_2.503215.503215.m*	AT1G10730**	cb25.fpc0010.0.012.a**	NM_001026509**	cn01337**	NM_001015125*	NM_001002444**	NM_000361	NM_001008551	YBR142W	csn3**	GA11352/NM_138197		NM_001028272/cb25.fpc1570.0.109.a
ENSANGT00000006108.2*	AmeLG13_WGA405_2.503883.503883.m**	AT1G10740**	cb25.fpc0010.0.013.a**	NM_001026512**	cn01338*	NM_001015126	NM_001002445**	NM_000362**	NM_001008700**	YBR143C	csn4	GA11360/NM_136242		NM_001028293/cb25.fpc0143.0.058.a
ENSANGT00000006150.2**	AmeLG13_WGA406_2.504718.504718.m*	AT1G10740**	cb25.fpc0010.0.014.a**	NM_001026513**	cn01339**	NM_001015128	NM_001002447*	NM_000363**	NM_001008702**	YBR145W	csn5**	GA11372/NM_143562		NM_001028295/cb25.fpc0081.0.021.a
ENSANGT00000006158.2*	AmeLG13_WGA406_2.504885.504885.m**	AT1G10750**	cb25.fpc0010.0.015.a**	NM_001026514**	cn01340*	NM_001015130**	NM_001002448*	NM_000364**	NM_001008705*	YBR146W	csn71	GA11373/NM_079858		NM_001028307/cb25.fpc4152.1.043.a
ENSANGT00000006166.2*	AmeLG13_WGA406_2.505052.505052.m**	AT1G10760**	cb25.fpc0010.0.016.a*	NM_001026515**	cn01341**	NM_001015131*	NM_001002449*	NM_000365**	NM_001008785**	YBR147W	csx1	GA11380/NM_139518		NM_001028317/cb25.fpc3835.0.048.a
ENSANGT00000006268.2	AmeLG13_WGA407_2.506388.506388.m**	AT1G01370**	cb25.fpc0010.0.017.a**	NM_001026516*	cn01342**	NM_001015132**	NM_001002450**	NM_000366**	NM_001008791**	YBR148W	csx2**	GA11386/NM_138269		NM_001028339/cb25.fpc3857.4.008.a
ENSANGT00000006278.2**	AmeLG14_WGA408_2.507223.507223.m**	AT1G10780**	cb25.fpc0010.0.018.a**	NM_001026520**	cn01343**	NM_001015133*	NM_001002451**	NM_000367**	NM_001008792**	YBR149W	cta3	GA11389/NM_134573		NM_001028347/cb25.fpc4250.0.069.a
ENSANGT00000006290.2**	AmeLG14_WGA409_2.507557.507557.m**	AT1G10790**	cb25.fpc0010.0.019.a**	NM_001026521**	cn01344**	NM_001015134*	NM_001002453*	NM_000368**	NM_001008793**	YBR150C	cta4	GA11390/NM_139490		NM_001028352/cb25.fpc4250.0.048.a
ENSANGT00000006368.2**	AmeLG14_WGA409_2.507724.507724.m**	AT1G10810**	cb25.fpc0010.0.020.a**	NM_001026523**	cn01345**	NM_001015135	NM_001002454**	NM_000369**	NM_001008794**	YBR151W	ctf1**	GA11400/NM_136470		NM_001028353/cb25.fpc4250.0.039.a
ENSANGT00000006371.2*	AmeLG14_WGA409_2.508058.508058.m**	AT1G10820**	cb25.fpc0010.0.021.a*	NM_001026524**	cn01346**	NM_001015136**	NM_001002455	NM_000370**	NM_001008795**	YBR152W	ctf18**	GA11401/NM_167166		NM_001028358/cb25.fpc4250.0.019.a
ENSANGT00000006376.2**	AmeLG14_WGA409_2.508392.508392.m**	AT1G10820**	cb25.fpc0010.0.022.a*	NM_001026525**	cn01347**	NM_001015137**	NM_001002456*	NM_000371**	NM_001008796**	YBR153W	ctf8*	GA11415/NM_132315		NM_001028359/cb25.fpc4250.0.010.a
ENSANGT00000006408.2*	AmeLG14_WGA409_2.508726.508726.m**	AT1G10830**	cb25.fpc0010.0.023.a**	NM_001026526**	cn01348*	NM_001015138	NM_001002458**	NM_000372**	NM_001008797**	YBR154C	ctr4	GA11419/NM_132248		NM_001028360/cb25.fpc3752.2.036.a
ENSANGT00000006483.2**	AmeLG14_WGA409_2.508893.508893.m**	AT1G10840**	cb25.fpc0010.0.024.a**	NM_001026528**	cn01349**	NM_001015139	NM_001002459**	NM_000373**	NM_001008798**	YBR155W	ctr5	GA11423/NM_136701		NM_001028367/cb25.fpc4152.2.070.a
ENSANGT00000006498.2**	AmeLG14_WGA409_2.509895.509895.m**	AT1G10840**	cb25.fpc0010.0.025.a**	NM_001026529**	cn01350**	NM_001015140**	NM_001002460**	NM_000374**	NM_001008973**	YBR156C	ctr6**	GA11424/NM_141342		NM_001028376/cb25.fpc4118.0.015.a
ENSANGT00000006499.2	AmeLG14_WGA409_2.510062.510062.m**	AT1G10870**	cb25.fpc0010.0.026.a**	NM_001026531**	cn01351**	NM_001015141*	NM_001002461**	NM_000375**	NM_001009547	YBR157C	ctt1	GA11425/NM_136693		NM_001028387/cb25.fpc0063.0.063.a
ENSANGT00000006503.2**	AmeLG14_WGA409_2.511565.511565.m**	AT1G10880**	cb25.fpc0010.0.027.a**	NM_001026532**	cn01352**	NM_001015142*	NM_001002462*	NM_000376**	NM_001009549	YBR158W	cuf1	GA11426/NM_136697		NM_001028389/cb25.fpc0039.1.127.a
ENSANGT00000006560.2**	AmeLG14_WGA409_2.511732.511732.m	AT1G10890**	cb25.fpc0010.0.028.a**	NM_001026533**	cn01353**	NM_001015143**	NM_001002463**	NM_000377**	NM_001009550**	YBR159W	cuf2**	GA11428/NM_136698		NM_001028392/cb25.fpc3835.0.025.a
ENSANGT00000006594.2*	AmeLG14_WGA409_2.512066.512066.m**	AT1G10900**	cb25.fpc0010.0.029.a*	NM_001026534**	cn01354**	NM_001015144	NM_001002464**	NM_000379*	NM_001009573**	YBR160W	cul1**	GA11432/NM_136692		NM_001028398/cb25.fpc0110.0.081.a
ENSANGT00000006611.2*	AmeLG14_WGA409_2.512734.512734.m**	AT1G10910**	cb25.fpc0010.0.030.a**	NM_001026535**	cn01355**	NM_001015145	NM_001002465*	NM_000380**	NM_001009575	YBR161W	cul3**	GA11434/NM_078909		NM_001028400/cb25.fpc0110.0.084.a
ENSANGT00000006613.2*	AmeLG14_WGA409_2.513402.513402.m**	AT1G10920**	cb25.fpc0010.0.031.a**	NM_001026538*	cn01356**	NM_001015146**	NM_001002467**	NM_000381**	NM_001009818**	YBR162C	cut1**	GA11435/NM_078912		NM_001028401/cb25.fpc0110.0.070.a
ENSANGT00000006676.2**	AmeLG14_WGA409_2.513569.513569.m**	AT1G10930**	cb25.fpc0010.0.032.a**	NM_001026539*	cn01357*	NM_001015148	NM_001002468**	NM_000382**	NM_001009819**	YBR162W-A	cut11*	GA11437/NM_144347		NM_001028402/cb25.fpc0110.0.106.a
ENSANGT00000006699.2**	AmeLG14_WGA409_2.513903.513903.m**	AT1G10940**	cb25.fpc0010.0.033.a**	NM_001026540*	cn01358**	NM_001015150	NM_001002469**	NM_000383**	NM_001009927**	YBR163W	cut12*	GA11438/NM_132176		NM_001028406/cb25.fpc0110.0.069.a
ENSANGT00000006721.2	AmeLG14_WGA409_2.514237.514237.m**	AT1G10940**	cb25.fpc0010.0.034.a**	NM_001026543**	cn01359**	NM_001015151**	NM_001002470**	NM_000384**	NM_001009930**	YBR164C	cut14	GA11443/NM_143746		NM_001028419/cb25.fpc3835.0.062.a
ENSANGT00000006757.2	AmeLG14_WGA409_2.514571.514571.m**	AT1G10950**	cb25.fpc0010.0.035.a**	NM_001026544**	cn01360**	NM_001015152**	NM_001002471**	NM_000386*	NM_001009935*	YBR165W	cut15	GA11446/NM_141283		NM_001028439/cb25.fpc0039.1.043.a
ENSANGT00000006775.2	AmeLG14_WGA409_2.514738.514738.m**	AT1G10970**	cb25.fpc0010.0.036.a	NM_001026547**	cn01361**	NM_001015153	NM_001002472**	NM_000387**	NM_001009940**	YBR166C	cut2**	GA11452/NM_080066		NM_001028448/cb25.fpc0143.2.115.a
ENSANGT00000006812.2*	AmeLG14_WGA409_2.514905.514905.m*	AT1G10980**	cb25.fpc0010.0.037.a**	NM_001026548*	cn01362**	NM_001015154*	NM_001002475**	NM_000388**	NM_001009947**	YBR167C	cut20**	GA11453/NM_141266		NM_001028459/cb25.fpc0143.3.053.a
ENSANGT00000006830.2**	AmeLG14_WGA409_2.515072.515072.m**	AT1G11000**	cb25.fpc0010.0.038.a**	NM_001026551**	cn01363**	NM_001015155**	NM_001002477*	NM_000389**	NM_001009948**	YBR168W	cut23**	GA11456/NM_132683		NM_001028462/cb25.NA_218.0.006.a
ENSANGT00000006904.2**	AmeLG14_WGA409_2.515239.515239.m**	AT1G01370**	cb25.fpc0010.0.039.a**	NM_001026554**	cn01364**	NM_001015156**	NM_001002478	NM_000390**	NM_001009949	YBR169C	cut3	GA11461/NM_139474		NM_001028464/cb25.fpc2220.2.036.a
ENSANGT00000006909.2**	AmeLG14_WGA409_2.516241.516241.m**	AT1G11020**	cb25.fpc0010.0.040.a**	NM_001026555**	cn01365**	NM_001015157**	NM_001002479**	NM_000391**	NM_001009950**	YBR170C	cut4	GA11463/NM_139480		NM_001028480/cb25.fpc2220.2.070.a
ENSANGT00000006981.2**	AmeLG14_WGA409_2.516408.516408.m**	AT1G11040**	cb25.fpc0010.0.041.a**	NM_001026557**	cn01366**	NM_001015158**	NM_001002480*	NM_000392**	NM_001009951**	YBR171W	cut6*	GA11467/NM_138222		NM_001028482/cb25.fpc2220.2.073.a
ENSANGT00000007006.2	AmeLG14_WGA409_2.517076.517076.m**	AT1G11060**	cb25.fpc0010.0.042.a*	NM_001026558**	cn01367**	NM_001015159**	NM_001002481**	NM_000393**	NM_001009952**	YBR172C	cut7	GA11473/NM_133156		NM_001028491/cb25.fpc0090.0.091.a
ENSANGT00000007015.2*	AmeLG14_WGA409_2.517410.517410.m**	AT1G11070**	cb25.fpc0010.0.043.a	NM_001026559*	cn01368**	NM_001015160**	NM_001002482*	NM_000394**	NM_001009978**	YBR173C	cut8	GA11474/NM_133157		NM_001028501/cb25.fpc0156.2.079.a
ENSANGT00000007054.2*	AmeLG14_WGA409_2.517744.517744.m**	AT1G11080**	cb25.fpc0010.0.044.a**	NM_001026560**	cn01369**	NM_001015161**	NM_001002484**	NM_000395**	NM_001009979**	YBR175W	cut9**	GA11480/NM_078956		NM_001028505/cb25.fpc2501.0.040.a
ENSANGT00000007063.2*	AmeLG14_WGA409_2.518913.518913.m**	AT1G11100**	cb25.fpc0010.0.045.a**	NM_001026562**	cn01370*	NM_001015162**	NM_001002485**	NM_000396**	NM_001010825	YBR176W	cwc16**	GA11482/NM_169442		NM_001028507/cb25.fpc4126.2.022.a
ENSANGT00000007087.2**	AmeLG14_WGA409_2.519247.519247.m**	AT1G11110**	cb25.fpc0010.0.046.a**	NM_001026566**	cn01371**	NM_001015163**	NM_001002486**	NM_000397**	NM_001010826*	YBR177C	cwf10**	GA11484/NM_078506		NM_001028525/cb25.fpc2220.1.064.a
ENSANGT00000007130.2*	AmeLG14_WGA409_2.519581.519581.m**	AT1G11120**	cb25.fpc0010.0.047.a**	NM_001026570	cn01372**	NM_001015164**	NM_001002487**	NM_000398**	NM_001010827	YBR179C	cwf11	GA11487/NM_079867		NM_001028530/cb25.fpc2220.3.002.a
ENSANGT00000007157.2	AmeLG14_WGA409_2.519915.519915.m**	AT1G11130**	cb25.fpc0010.0.048.a**	NM_001026571**	cn01373**	NM_001015165*	NM_001002488**	NM_000399*	NM_001010828	YBR180W	cwf12**	GA11488/NM_080715		NM_001028532/cb25.fpc0156.2.003.a
ENSANGT00000007163.2**	AmeLG14_WGA409_2.520249.520249.m**	AT1G11145**	cb25.fpc0010.0.049.a**	NM_001026574*	cn01374**	NM_001015167**	NM_001002489**	NM_000400**	NM_001010829	YBR181C**	cwf14**	GA11497/NM_134494		NM_001028549/cb25.fpc2454.3.022.a
ENSANGT00000007211.2**	AmeLG14_WGA410_2.503717.503717.m**	AT1G11160**	cb25.fpc0010.0.050.a*	NM_001026575**	cn01375**	NM_001015168**	NM_001002491**	NM_000401**	NM_001010833*	YBR182C-A	cwf15*	GA11502/NM_142175		NM_001028551/cb25.fpc4126.3.113.a
ENSANGT00000007214.2*	AmeLG14_WGA410_2.504051.504051.m**	AT1G11170**	cb25.fpc0010.0.051.a**	NM_001026578**	cn01376**	NM_001015170	NM_001002492*	NM_000402**	NM_001010834	YBR182C	cwf16	GA11509/NM_079004		NM_001028560/cb25.fpc2220.2.048.a
ENSANGT00000007262.2*	AmeLG14_WGA410_2.504218.504218.m**	AT1G11170**	cb25.fpc0010.0.052.a**	NM_001026579**	cn01377**	NM_001015172**	NM_001002493**	NM_000403**	NM_001010835	YBR183W	cwf18	GA11511/NM_143799		NM_001028561/cb25.fpc2220.2.050.a
ENSANGT00000007278.2**	AmeLG14_WGA410_2.504385.504385.m**	AT1G11180**	cb25.fpc0010.0.053.a	NM_001026581**	cn01378**	NM_001015174**	NM_001002494**	NM_000404**	NM_001010836**	YBR184W	cwf19**	GA11516/NM_139892		NM_001028564/cb25.fpc0022.0.070.a
ENSANGT00000007283.2**	AmeLG14_WGA410_2.504552.504552.m**	AT1G11190**	cb25.fpc0010.0.054.a**	NM_001026582**	cn01379*	NM_001015175**	NM_001002495*	NM_000405**	NM_001010838	YBR185C	cwf2**	GA11517/NM_137488		NM_001028566/cb25.fpc0022.0.058.a
ENSANGT00000007291.2**	AmeLG14_WGA410_2.505220.505220.m**	AT1G11200**	cb25.fpc0010.0.055.a**	NM_001026585**	cn01380**	NM_001015176**	NM_001002496**	NM_000406**	NM_001010839	YBR186W**	cwf20	GA11519/NM_142351		NM_001028570/cb25.fpc4470.2.128.a
ENSANGT00000007319.2	AmeLG14_WGA410_2.505721.505721.m**	AT1G11240**	cb25.fpc0010.0.056.a**	NM_001026590**	cn01381**	NM_001015177**	NM_001002497**	NM_000407*	NM_001010930*	YBR187W	cwf21*	GA11520/NM_141950		NM_001028571/cb25.fpc4470.1.027.a
ENSANGT00000007321.2*	AmeLG14_WGA410_2.505888.505888.m**	AT1G11260**	cb25.fpc0010.0.057.a**	NM_001026591**	cn01382**	NM_001015178*	NM_001002498**	NM_000408**	NM_001010937	YBR188C	cwf22	GA11521/NM_142940		NM_001028581/cb25.fpc0091.0.052.a
ENSANGT00000007325.2*	AmeLG14_WGA410_2.507224.507224.m**	AT1G01380**	cb25.fpc0010.0.058.a**	NM_001026592**	cn01383**	NM_001015179*	NM_001002499*	NM_000409**	NM_001010941	YBR189W**	cwf23	GA11523/NM_141455		NM_001028582/cb25.fpc0090.1.052.a
ENSANGT00000007334.2	AmeLG14_WGA410_2.507892.507892.m**	AT1G11280**	cb25.fpc0010.0.059.a*	NM_001026593**	cn01384**	NM_001015180*	NM_001002500**	NM_000410**	NM_001010973**	YBR191W**	cwf24	GA11529/NM_141970		NM_001028585/cb25.fpc4263.0.067.a
ENSANGT00000007336.2**	AmeLG14_WGA410_2.508560.508560.m**	AT1G11280**	cb25.fpc0010.0.060.a**	NM_001026594**	cn01385**	NM_001015181	NM_001002502**	NM_000411**	NM_001011517	YBR192W	cwf25*	GA11538/NM_137058		NM_001028591/cb25.fpc4126.2.122.a
ENSANGT00000007337.2	AmeLG14_WGA410_2.509395.509395.m**	AT1G11280**	cb25.fpc0010.0.061.a**	NM_001026595*	cn01386**	NM_001015182*	NM_001002503**	NM_000412**	NM_001011518	YBR193C	cwf26	GA11544/NM_140525		NM_001028592/cb25.fpc2501.0.063.a
ENSANGT00000007392.2**	AmeLG14_WGA410_2.509729.509729.m**	AT1G11280**	cb25.fpc0010.0.062.a*	NM_001026598**	cn01387**	NM_001015183*	NM_001002504*	NM_000413**	NM_001011519	YBR194W	cwf28	GA11545/NM_079455		NM_001028596/cb25.fpc4470.0.092.a
ENSANGT00000007453.2*	AmeLG14_WGA410_2.509896.509896.m**	AT1G11300**	cb25.fpc0010.0.063.a**	NM_001026599**	cn01388**	NM_001015185*	NM_001002505**	NM_000414**	NM_001011524	YBR195C	cwf29*	GA11548/NM_130502		NM_001028622/cb25.fpc4470.3.010.a
ENSANGT00000007476.2*	AmeLG14_WGA410_2.510063.510063.m**	AT1G11310**	cb25.fpc0010.0.064.a**	NM_001026601**	cn01389**	NM_001015186*	NM_001002506**	NM_000415**	NM_001011525	YBR196C-A	cwf3*	GA11552/NM_135698		NM_001028625/cb25.fpc0090.0.134.a
ENSANGT00000007491.2**	AmeLG14_WGA410_2.510731.510731.m**	AT1G11320**	cb25.fpc0010.0.065.a	NM_001026604*	cn01390**	NM_001015187*	NM_001002507*	NM_000416**	NM_001011528	YBR196C	cwf4	GA11557/NM_136774		NM_001028632/cb25.fpc2220.2.005.a
ENSANGT00000007514.2	AmeLG14_WGA410_2.511399.511399.m**	AT1G11330**	cb25.fpc0010.0.066.a*	NM_001026605**	cn01391**	NM_001015188*	NM_001002510**	NM_000417**	NM_001011530	YBR196C-B	cwf5**	GA11563/NM_136759		NM_001028641/cb25.fpc4470.0.012.a
ENSANGT00000007525.2**	AmeLG14_WGA410_2.511566.511566.m**	AT1G11340**	cb25.fpc0010.0.067.a	NM_001026607**	cn01392**	NM_001015189*	NM_001002511*	NM_000418**	NM_001011533	YBR197C	cwf7*	GA11564/NM_141453		NM_001028655/cb25.fpc2454.2.130.a
ENSANGT00000007561.2	AmeLG14_WGA410_2.512902.512902.m**	AT1G11350**	cb25.fpc0010.0.068.a**	NM_001026608**	cn01393**	NM_001015204	NM_001002512**	NM_000419**	NM_001011684**	YBR198C	cwg2	GA11567/NM_165800		NM_001028658/cb25.fpc4126.2.049.a
ENSANGT00000007588.2**	AmeLG14_WGA410_2.513403.513403.m**	AT1G11370**	cb25.fpc0010.0.069.a**	NM_001026611**	cn01394**	NM_001015208*	NM_001002513**	NM_000420**	NM_001011687	YBR199W	cwp1*	GA11577/NM_079672		NM_001028677/cb25.fpc0024.0.038.a
ENSANGT00000007611.2*	AmeLG14_WGA410_2.513737.513737.m**	AT1G11380**	cb25.fpc0010.0.070.a**	NM_001026612**	cn01395*	NM_001015209*	NM_001002514**	NM_000421**	NM_001011707**	YBR200W-A	cyc1	GA11578/NM_079610		NM_001028687/cb25.fpc2220.0.060.a
ENSANGT00000007628.2	AmeLG14_WGA410_2.514071.514071.m**	AT1G11390**	cb25.fpc0010.0.071.a*	NM_001026613**	cn01396**	NM_001015210*	NM_001002517**	NM_000422**	NM_001011732**	YBR200W	cyk3*	GA11581/NM_141996		NM_001028711/cb25.fpc2454.2.133.a
ENSANGT00000007766.2*	AmeLG14_WGA411_2.514405.514405.m**	AT1G11400**	cb25.fpc0010.0.072.a*	NM_001026616**	cn01397**	NM_001015211*	NM_001002519	NM_000423**	NM_001011733*	YBR201W	cyp1**	GA11585/NM_136888		NM_001028724/cb25.fpc0129.0.009.a
ENSANGT00000007768.2**	AmeLG14_WGA411_2.514906.514906.m**	AT1G11400**	cb25.fpc0010.0.073.a**	NM_001026617**	cn01398**	NM_001015212	NM_001002520**	NM_000424**	NM_001011734	YBR202W	cyp3**	GA11588/NM_136958		NM_001028725/cb25.fpc4470.1.122.a
ENSANGT00000007795.2	AmeLG14_WGA411_2.515073.515073.m*	AT1G11400**	cb25.fpc0010.0.074.a**	NM_001026618**	cn01399**	NM_001015213	NM_001002521*	NM_000425**	NM_001011735	YBR203W	cyp4*	GA11592/NM_136561		NM_001028732/cb25.fpc4202.0.010.a
ENSANGT00000007803.2**	AmeLG14_WGA411_2.515574.515574.m**	AT1G11410**	cb25.fpc0010.0.075.a*	NM_001026620**	cn01400**	NM_001015214	NM_001002523**	NM_000426**	NM_001011737	YBR204C	cyp6	GA11596/NM_136832		NM_001028739/cb25.fpc0024.0.019.a
ENSANGT00000007852.2**	AmeLG14_WGA411_2.516576.516576.m**	AT1G11420**	cb25.fpc0010.0.076.a*	NM_001026621**	cn01401**	NM_001015215*	NM_001002524**	NM_000427	NM_001011740	YBR205W	cyp7**	GA11601/NM_058032		NM_001028744/cb25.fpc4470.1.114.a
ENSANGT00000007901.2**	AmeLG14_WGA411_2.516743.516743.m**	AT1G11430**	cb25.fpc0010.0.077.a**	NM_001026627**	cn01402**	NM_001015216*	NM_001002525	NM_000428**	NM_001011743	YBR207W	cyp8**	GA11603/NM_057802		NM_001028759/cb25.fpc4470.3.060.a
ENSANGT00000007927.2**	AmeLG14_WGA411_2.517912.517912.m**	AT1G11450**	cb25.fpc0010.0.078.a**	NM_001026631**	cn01403**	NM_001015217	NM_001002526*	NM_000429**	NM_001011744*	YBR208C	cyp9*	GA11605/NM_135140		NM_001028762/cb25.fpc0129.0.082.a
ENSANGT00000008065.2*	AmeLG14_WGA411_2.518079.518079.m**	AT1G11460**	cb25.fpc0010.0.079.a**	NM_001026633*	cn01404*	NM_001015218*	NM_001002527**	NM_000430**	NM_001011749	YBR210W	cyr1	GA11612/NM_078836		NM_001028765/cb25.fpc4126.3.106.a
ENSANGT00000008069.2**	AmeLG14_WGA411_2.518580.518580.m**	AT1G11470**	cb25.fpc0010.0.080.a**	NM_001026635**	cn01405**	NM_001015219	NM_001002528**	NM_000431*	NM_001011751	YBR211C	cys11*	GA11613/NM_135752		NM_001028776/cb25.fpc4075.0.030.a
ENSANGT00000008141.2**	AmeLG14_WGA411_2.518914.518914.m**	AT1G11475**	cb25.fpc0010.0.081.a**	NM_001026636**	cn01406**	NM_001015220*	NM_001002529*	NM_000432**	NM_001011753	YBR212W	cys12	GA11614/NM_078959		NM_001028777/cb25.fpc0129.1.009.a
ENSANGT00000008196.2**	AmeLG14_WGA411_2.519916.519916.m**	AT1G11480**	cb25.fpc0010.0.082.a**	NM_001026638**	cn01407**	NM_001015221**	NM_001002530**	NM_000433**	NM_001011755	YBR213W	cyt1*	GA11617/NM_080525		NM_001028787/cb25.fpc2454.1.038.a
ENSANGT00000008264.2*	AmeLG14_WGA411_2.520083.520083.m**	AT1G11500**	cb25.fpc0010.0.083.a**	NM_001026640**	cn01408**	NM_001015222**	NM_001002531*	NM_000434*	NM_001011756	YBR214W	dad1	GA11623/NM_141728		NM_001028791/cb25.fpc2454.3.009.a
ENSANGT00000008267.2**	AmeLG14_WGA411_2.520250.520250.m**	AT1G11530**	cb25.fpc0010.0.084.a**	NM_001026642**	cn01409**	NM_001015223**	NM_001002532*	NM_000435**	NM_001011757	YBR215W	dad2*	GA11629/NM_170351		NM_001028792/cb25.fpc2454.3.008.a
ENSANGT00000008278.2**	AmeLG14_WGA411_2.520751.520751.m**	AT1G11540**	cb25.fpc0010.0.085.a**	NM_001026647**	cn01410**	NM_001015224**	NM_001002534**	NM_000436**	NM_001011759	YBR216C	dad3*	GA11661/NM_142932		NM_001028793/cb25.fpc0129.0.098.a
ENSANGT00000008282.2**	AmeLG14_WGA411_2.521586.521586.m**	AT1G11545**	cb25.fpc0010.0.086.a**	NM_001026649*	cn01411**	NM_001015225*	NM_001002535**	NM_000437**	NM_001011760	YBR217W	dad4*	GA11683/NM_134509		NM_001028801/cb25.fpc4470.1.071.a
ENSANGT00000008288.2*	AmeLG14_WGA411_2.522087.522087.m*	AT1G11580**	cb25.fpc0010.0.087.a**	NM_001026650**	cn01412**	NM_001015226**	NM_001002537**	NM_000438**	NM_001011771	YBR218C	dad5	GA11701/NM_141178		NM_001028807/cb25.fpc4470.0.122.a
ENSANGT00000008313.2	AmeLG14_WGA411_2.522254.522254.m*	AT1G11590**	cb25.fpc0010.0.088.a**	NM_001026651**	cn01413**	NM_001015227**	NM_001002539**	NM_000439**	NM_001011783*	YBR219C**	dak1	GA11711/NM_130584		NM_001028810/cb25.fpc4470.2.099.a
ENSANGT00000008323.2	AmeLG14_WGA412_2.501547.501547.m**	AT1G11610**	cb25.fpc0010.0.089.a**	NM_001026653**	cn01414**	NM_001015228*	NM_001002540	NM_000440**	NM_001011784	YBR220C	dak2	GA11717/NM_132791		NM_001028815/cb25.fpc2051.0.009.a
ENSANGT00000008370.2**	AmeLG14_WGA413_2.502215.502215.m**	AT1G11650**	cb25.fpc0010.0.090.a**	NM_001026660*	cn01415**	NM_001015229**	NM_001002544**	NM_000441**	NM_001011785	YBR221C	dam1	GA11737/NM_139621		NM_001028822/cb25.fpc2220.3.108.a
ENSANGT00000008381.2**	AmeLG14_WGA413_2.502382.502382.m**	AT1G11650**	cb25.fpc0010.0.091.a**	NM_001026662**	cn01416**	NM_001015231*	NM_001002548**	NM_000442**	NM_001011789	YBR221W-A	dbp10*	GA11765/NM_134510		NM_001028824/cb25.fpc2220.3.106.a
ENSANGT00000008399.2**	AmeLG14_WGA413_2.503217.503217.m**	AT1G11660**	cb25.fpc0010.0.092.a**	NM_001026663*	cn01417**	NM_001015233	NM_001002549**	NM_000443**	NM_001011790	YBR222C	dbp2**	GA11771/NM_132617		NM_001028826/cb25.fpc4126.3.098.a
ENSANGT00000008468.2*	AmeLG14_WGA413_2.503718.503718.m**	AT1G11670**	cb25.fpc0010.0.093.a**	NM_001026664**	cn01418**	NM_001015239**	NM_001002550**	NM_000444**	NM_001011791	YBR223C	dbp3	GA11776/NM_132000		NM_001028828/cb25.fpc0129.1.017.a
ENSANGT00000008496.2**	AmeLG14_WGA413_2.506056.506056.m**	AT1G01400**	cb25.fpc0010.0.094.a*	NM_001026666*	cn01419**	NM_001015240**	NM_001002551**	NM_000445**	NM_001011793	YBR225W	dbp8**	GA11779/NM_136444		NM_001028829/cb25.fpc0129.1.018.a
ENSANGT00000008498.2**	AmeLG14_WGA414_2.507225.507225.m**	AT1G11720**	cb25.fpc0010.0.095.a*	NM_001026667**	cn01420**	NM_001015241**	NM_001002553**	NM_000446**	NM_001011794	YBR227C	dbr1**	GA11781/NM_080263		NM_001028849/cb25.fpc0090.1.086.a
ENSANGT00000008504.2*	AmeLG14_WGA414_2.507392.507392.m**	AT1G11730**	cb25.fpc0010.0.096.a**	NM_001026671**	cn01421**	NM_001015242*	NM_001002554**	NM_000447**	NM_001011800	YBR228W	dcc1**	GA11782/NM_139534		NM_001028877/cb25.fpc4126.3.049.a
ENSANGT00000008527.2**	AmeLG14_WGA414_2.507559.507559.m**	AT1G11740**	cb25.fpc0010.0.097.a**	NM_001026680**	cn01422**	NM_001015244**	NM_001002555*	NM_000448	NM_001011806	YBR229C	dcp1*	GA11785/NM_169065		NM_001028886/cb25.fpc4470.2.001.a
ENSANGT00000008529.2**	AmeLG14_WGA416_2.500379.500379.m**	AT1G11750**	cb25.fpc0010.0.098.a**	NM_001026681**	cn01423**	NM_001015245	NM_001002556**	NM_000449**	NM_001011807	YBR230C**	dcp2	GA11787/NM_167942		NM_001028894/cb25.fpc2114.0.064.a
ENSANGT00000008530.2**	AmeLG14_WGA416_2.501882.501882.m**	AT1G11760**	cb25.fpc0010.0.099.a*	NM_001026682**	cn01424**	NM_001015246	NM_001002557**	NM_000450**	NM_001011810	YBR231C	dcr1	GA11789/NM_137989		NM_001028904/cb25.fpc2454.2.071.a
ENSANGT00000008532.2**	AmeLG14_WGA416_2.502049.502049.m**	AT1G11780**	cb25.fpc0010.0.100.a**	NM_001026683**	cn01425**	NM_001015247	NM_001002558**	NM_000451*	NM_001011811	YBR233W-A	ddb1	GA11790/NM_142285		NM_001028906/cb25.fpc0156.2.121.a
ENSANGT00000008541.2**	AmeLG14_WGA416_2.502383.502383.m	AT1G11790**	cb25.fpc0010.0.101.a**	NM_001026684**	cn01426**	NM_001015248**	NM_001002559**	NM_000452**	NM_001011814	YBR233W	dea2	GA11791/NM_078900		NM_001028910/cb25.fpc4049.0.059.a
ENSANGT00000008550.2**	AmeLG14_WGA416_2.502717.502717.m**	AT1G11790**	cb25.fpc0010.0.102.a**	NM_001026685**	cn01427**	NM_001015249**	NM_001002560**	NM_000453**	NM_001011828	YBR234C	dfp1	GA11793/NM_139724		NM_001028912/cb25.fpc4470.1.051.a
ENSANGT00000008574.2	AmeLG14_WGA418_2.501215.501215.m**	AT1G11800**	cb25.fpc0010.0.103.a**	NM_001026686**	cn01428*	NM_001015250**	NM_001002561**	NM_000454**	NM_001011830	YBR235W	dfr1*	GA11795/NM_057579		NM_001028917/cb25.fpc2501.0.052.a
ENSANGT00000008588.2	AmeLG14_WGA418_2.501382.501382.m**	AT1G11820**	cb25.fpc0010.0.104.a**	NM_001026687**	cn01429**	NM_001015251**	NM_001002563**	NM_000455**	NM_001011832	YBR236C	dga1**	GA11804/NM_132268		NM_001028920/cb25.fpc4126.1.076.a
ENSANGT00000008595.2**	AmeLG14_WGA419_2.502885.502885.m	AT1G11840**	cb25.fpc0010.0.105.a**	NM_001026689**	cn01430*	NM_001015252**	NM_001002564**	NM_000456**	NM_001011836	YBR237W	dhc1	GA11805/NM_130549		NM_001028922/cb25.fpc4470.0.115.a
ENSANGT00000008615.2**	AmeLG14_WGA419_2.503052.503052.m*	AT1G11840**	cb25.fpc0010.0.106.a*	NM_001026690**	cn01431**	NM_001015253*	NM_001002565**	NM_000457**	NM_001011837	YBR238C	dhp1	GA11809/NM_142307		NM_001028924/cb25.fpc4470.0.113.a
ENSANGT00000008642.2*	AmeLG14_WGA419_2.503386.503386.m**	AT1G11840**	cb25.fpc0010.0.107.a**	NM_001026691**	cn01432**	NM_001015254**	NM_001002566**	NM_000458**	NM_001011841	YBR239C	dic1**	GA11819/NM_142825		NM_001028930/cb25.fpc4470.0.040.a
ENSANGT00000008692.2*	AmeLG14_WGA419_2.503887.503887.m**	AT1G11840**	cb25.fpc0010.0.108.a*	NM_001026692**	cn01433**	NM_001015255**	NM_001002567**	NM_000459**	NM_001011845	YBR240C	did2**	GA11824/NM_141715		NM_001028933/cb25.fpc4202.0.058.a
ENSANGT00000008700.2*	AmeLG14_WGA420_2.504388.504388.m**	AT1G11840**	cb25.fpc0010.0.109.a**	NM_001026693**	cn01434**	NM_001015256**	NM_001002570**	NM_000460**	NM_001011848	YBR241C	dim1**	GA11827/NM_141727		NM_001028936/cb25.fpc4126.0.047.a
ENSANGT00000008704.2**	AmeLG15_WGA425_2.500548.500548.m**	AT1G11860**	cb25.fpc0010.0.110.a**	NM_001026694**	cn01435**	NM_001015257**	NM_001002571**	NM_000461**	NM_001011862	YBR242W	din1	GA11834/NM_136483		NM_001028943/cb25.fpc4126.4.018.a
ENSANGT00000008731.2**	AmeLG15_WGA425_2.500715.500715.m**	AT1G11860**	cb25.fpc0010.0.111.a**	NM_001026700**	cn01436**	NM_001015258**	NM_001002572**	NM_000462**	NM_001011871	YBR243C	dis1*	GA11836/NM_136478		NM_001028946/cb25.fpc4126.1.041.a
ENSANGT00000008737.2*	AmeLG15_WGA425_2.501049.501049.m**	AT1G11870**	cb25.fpc0010.0.112.a**	NM_001026701**	cn01437**	NM_001015259*	NM_001002573**	NM_000463**	NM_001011873**	YBR244W	dis3*	GA11839/NM_078919		NM_001028954/cb25.fpc0090.1.098.a
ENSANGT00000008767.2*	AmeLG15_WGA426_2.501884.501884.m**	AT1G11870**	cb25.fpc0010.0.113.a**	NM_001026702**	cn01438**	NM_001015260**	NM_001002574**	NM_000465**	NM_001011874**	YBR245C	dlc1**	GA11840/NM_165507		NM_001028957/cb25.fpc0156.2.122.a
ENSANGT00000008815.2*	AmeLG15_WGA426_2.503387.503387.m**	AT1G11870**	cb25.fpc0010.0.114.a*	NM_001026703**	cn01439**	NM_001015261**	NM_001002575*	NM_000466**	NM_001011876	YBR246W	dld1	GA11844/NM_078917		NM_001028963/cb25.fpc4126.3.128.a
ENSANGT00000008820.2*	AmeLG15_WGA427_2.504724.504724.m**	AT1G11880**	cb25.fpc0010.0.115.a**	NM_001026705**	cn01440**	NM_001015262**	NM_001002576**	NM_000474	NM_001012236	YBR247C	dlp1	GA11845/NM_078916		NM_001028964/cb25.fpc4470.1.022.a
ENSANGT00000008842.2*	AmeLG15_WGA427_2.504891.504891.m*	AT1G11890**	cb25.fpc0010.0.116.a**	NM_001026708**	cn01441**	NM_001015263**	NM_001002578**	NM_000475**	NM_001012273**	YBR248C	dma1	GA11846/NM_078914		NM_001028966/cb25.fpc4031.0.007.a
ENSANGT00000008856.2**	AmeLG15_WGA427_2.505058.505058.m**	AT1G11910**	cb25.fpc0010.0.117.a**	NM_001026710**	cn01442**	NM_001015264*	NM_001002579**	NM_000476**	NM_001012305**	YBR249C	dmc1*	GA11847/NM_078913		NM_001028968/cb25.fpc4126.2.086.a
ENSANGT00000008871.2*	AmeLG15_WGA427_2.505225.505225.m**	AT1G11915**	cb25.fpc0010.0.118.a*	NM_001026713**	cn01443**	NM_001015265*	NM_001002581*	NM_000477**	NM_001012306*	YBR250W	dmf1	GA11850/NM_078908		NM_001028971/cb25.fpc4126.1.127.a
ENSANGT00000008930.2	AmeLG15_WGA427_2.505392.505392.m**	AT1G11920**	cb25.fpc0010.0.119.a**	NM_001026714**	cn01444**	NM_001015266*	NM_001002582*	NM_000478**	NM_001012309**	YBR251W	dna2**	GA11851/NM_078906		NM_001028981/cb25.fpc0023.0.030.a
ENSANGT00000008943.2*	AmeLG15_WGA427_2.505559.505559.m**	AT1G11930**	cb25.fpc0010.0.120.a**	NM_001026715**	cn01445**	NM_001015267**	NM_001002583**	NM_000479**	NM_001012310**	YBR252W	dnt1*	GA11852/NM_078905		NM_001028987/cb25.fpc4126.1.009.a
ENSANGT00000008952.2**	AmeLG15_WGA427_2.505726.505726.m**	AT1G11930**	cb25.fpc0010.0.121.a**	NM_001026717**	cn01446**	NM_001015269*	NM_001002584**	NM_000480**	NM_001012322**	YBR253W	dot2*	GA11855/NM_138143		NM_001029005/cb25.fpc4470.3.048.a
ENSANGT00000008963.2	AmeLG15_WGA427_2.505893.505893.m**	AT1G11940**	cb25.fpc0010.0.122.a**	NM_001026719**	cn01447**	NM_001015272**	NM_001002585**	NM_000481**	NM_001012323**	YBR254C	dpb2**	GA11870/NM_137125		NM_001029007/cb25.fpc4470.0.069.a
ENSANGT00000008996.2**	AmeLG15_WGA427_2.506561.506561.m**	AT1G11950**	cb25.fpc0010.0.123.a**	NM_001026722**	cn01448**	NM_001015273**	NM_001002586**	NM_000482**	NM_001012324**	YBR255C-A**	dpb3	GA11876/NM_143325		NM_001029017/cb25.fpc4470.1.088.a
ENSANGT00000009017.2	AmeLG15_WGA427_2.507229.507229.m**	AT1G11960**	cb25.fpc0010.0.124.a**	NM_001026725**	cn01449**	NM_001015274*	NM_001002587**	NM_000483**	NM_001012325**	YBR255W	dpb4**	GA11884/NM_078961		NM_001029022/cb25.fpc4126.0.005.a
ENSANGT00000009018.2*	AmeLG15_WGA427_2.507730.507730.m**	AT1G11990**	cb25.fpc0010.0.125.a**	NM_001026726**	cn01451*	NM_001015277**	NM_001002588**	NM_000484*	NM_001012330**	YBR256C	dph1	GA11895/NM_136730		NM_001029047/cb25.fpc0023.0.078.a
ENSANGT00000009029.2*	AmeLG15_WGA427_2.507897.507897.m**	AT1G12000**	cb25.fpc0010.0.126.a**	NM_001026728**	cn01452**	NM_001015292	NM_001002590*	NM_000485**	NM_001012335**	YBR257W	dpm1*	GA11901/NM_136725		NM_001029056/cb25.fpc4194.0.011.a
ENSANGT00000009033.2**	AmeLG15_WGA427_2.508064.508064.m**	AT1G12010**	cb25.fpc0010.0.127.a**	NM_001026730**	cn01453**	NM_001015294	NM_001002591**	NM_000486**	NM_001012336**	YBR258C	dpm2*	GA11904/NM_136723		NM_001029065/cb25.fpc0090.0.049.a
ENSANGT00000009038.2*	AmeLG15_WGA427_2.508231.508231.m**	AT1G12050**	cb25.fpc0010.0.128.a*	NM_001026736**	cn01454**	NM_001015295	NM_001002592**	NM_000487**	NM_001012363**	YBR259W	dpm3*	GA11907/NM_136703		NM_001029066/cb25.fpc4470.0.047.a
ENSANGT00000009085.2**	AmeLG15_WGA427_2.508565.508565.m**	AT1G12070**	cb25.fpc0010.0.129.a**	NM_001026737**	cn01455**	NM_001015296	NM_001002593**	NM_000488**	NM_001012392**	YBR260C	dps1*	GA11909/NM_136706		NM_001029069/cb25.fpc0129.0.016.a
ENSANGT00000009108.2**	AmeLG15_WGA427_2.508899.508899.m**	AT1G12080**	cb25.fpc0010.0.130.a**	NM_001026744**	cn01456**	NM_001015297*	NM_001002594**	NM_000489**	NM_001012396*	YBR261C	drc1**	GA11917/NM_078943		NM_001029071/cb25.fpc0023.2.093.a
ENSANGT00000009119.2**	AmeLG15_WGA427_2.509066.509066.m**	AT1G12110**	cb25.fpc0010.0.131.a**	NM_001026746**	cn01457**	NM_001015298**	NM_001002595**	NM_000490**	NM_001012400**	YBR262C	dre4**	GA11928/NM_141692		NM_001029076/cb25.fpc4263.0.003.a
ENSANGT00000009134.2**	AmeLG15_WGA427_2.509233.509233.m**	AT1G12130**	cb25.fpc0010.0.132.a**	NM_001026747*	cn01458**	NM_001015299*	NM_001002596**	NM_000491*	NM_001012401**	YBR263W	drs1**	GA11929/NM_141687		NM_001029094/cb25.fpc0023.0.006.a
ENSANGT00000009185.2**	AmeLG15_WGA427_2.509901.509901.m**	AT1G12140**	cb25.fpc0010.0.133.a*	NM_001026748*	cn01459**	NM_001015300*	NM_001002598**	NM_000492*	NM_001012402*	YBR264C	dsd1	GA11940/NM_137192		NM_001029095/cb25.fpc0129.1.003.a
ENSANGT00000009196.2**	AmeLG15_WGA427_2.510402.510402.m**	AT1G12160**	cb25.fpc0010.0.134.a**	NM_001026750**	cn01460**	NM_001015302*	NM_001002599**	NM_000493*	NM_001012434*	YBR265W	dsk1	GA11949/NM_141036		NM_001029115/cb25.fpc4063.0.019.a
ENSANGT00000009208.2**	AmeLG15_WGA427_2.510569.510569.m**	AT1G12200**	cb25.fpc0010.1.001.a**	NM_001026754**	cn01461**	NM_001015303*	NM_001002600**	NM_000494**	NM_001012448**	YBR267W	dss1**	GA11959/NM_133005		NM_001029124/cb25.fpc2051.0.005.a
ENSANGT00000009307.2**	AmeLG15_WGA427_2.510736.510736.m**	AT1G12230**	cb25.fpc0010.1.002.a**	NM_001026756**	cn01462**	NM_001015304**	NM_001002601**	NM_000495**	NM_001012449**	YBR268W	duo1	GA11961/NM_132988		NM_001029139/cb25.fpc4126.3.077.a
ENSANGT00000009311.2**	AmeLG15_WGA427_2.511070.511070.m**	AT1G12240**	cb25.fpc0010.1.003.a**	NM_001026757**	cn01463**	NM_001015305	NM_001002602**	NM_000496**	NM_001012450**	YBR269C	ebp2	GA11968/NM_132950		NM_001029146/cb25.fpc0156.1.098.a
ENSANGT00000009420.2**	AmeLG15_WGA427_2.511237.511237.m**	AT1G12244**	cb25.fpc0010.1.004.a**	NM_001026758**	cn01464*	NM_001015306	NM_001002603**	NM_000497**	NM_001012451**	YBR270C	eca39	GA11974/NM_132918		NM_001029149/cb25.fpc4470.2.076.a
ENSANGT00000009427.2**	AmeLG15_WGA427_2.511571.511571.m**	AT1G12250**	cb25.fpc0010.1.005.a**	NM_001026761**	cn01465**	NM_001015308*	NM_001002604**	NM_000498**	NM_001012477**	YBR271W	edc3*	GA11977/NM_137085		NM_001029151/cb25.fpc2397.1.006.a
ENSANGT00000009452.2**	AmeLG15_WGA427_2.511905.511905.m**	AT1G12260**	cb25.fpc0010.1.006.a**	NM_001026763**	cn01466**	NM_001015310**	NM_001002605**	NM_000499**	NM_001012517**	YBR272C	ef1a-a	GA12022/NM_140591		NM_001029163/cb25.fpc0829.5.006.a
ENSANGT00000009480.2*	AmeLG15_WGA427_2.512239.512239.m**	AT1G12270**	cb25.fpc0010.1.007.a**	NM_001026764**	cn01467**	NM_001015311*	NM_001002606**	NM_000500*	NM_001012518**	YBR273C	ef1a-b	GA12024/NM_140578		NM_001029185/cb25.fpc3857.1.081.a
ENSANGT00000009529.2**	AmeLG15_WGA427_2.512740.512740.m**	AT1G01020**	cb25.fpc0010.1.008.a**	NM_001026769**	cn01468**	NM_001015313**	NM_001002608**	NM_000501*	NM_001012520**	YBR274W	ef1a-c	GA12027/NM_136146		NM_001029193/cb25.fpc3857.4.060.a
ENSANGT00000009540.2*	AmeLG15_WGA427_2.513241.513241.m**	AT1G01430**	cb25.fpc0010.1.009.a**	NM_001026770**	cn01469*	NM_001015314**	NM_001002609*	NM_000503**	NM_001012638**	YBR275C	efc25	GA12031/NM_136141		NM_001029206/cb25.fpc3857.7.074.a
ENSANGT00000009558.2	AmeLG15_WGA427_2.513408.513408.m**	AT1G12330**	cb25.fpc0010.1.010.a**	NM_001026771**	cn01470**	NM_001015315*	NM_001002610**	NM_000504*	NM_001012667**	YBR276C	eft201	GA12039/NM_135394		NM_001029214/cb25.fpc4069.2.057.a
ENSANGT00000009562.2*	AmeLG15_WGA427_2.514410.514410.m**	AT1G12340**	cb25.fpc0010.1.011.a	NM_001026772**	cn01471**	NM_001015316**	NM_001002611**	NM_000505**	NM_001012704**	YBR278W	eft202	GA12040/NM_139623		NM_001029222/cb25.fpc3857.2.009.a
ENSANGT00000009567.2*	AmeLG15_WGA427_2.514577.514577.m**	AT1G12350**	cb25.fpc0010.1.012.a**	NM_001026773**	cn01473**	NM_001015317**	NM_001002612**	NM_000507**	NM_001012723**	YBR279W	ekc1*	GA12042/NM_078790		NM_001029231/cb25.fpc0091.0.072.a
ENSANGT00000009578.2*	AmeLG15_WGA427_2.514744.514744.m*	AT1G12360**	cb25.fpc0010.1.013.a**	NM_001026774**	cn01474**	NM_001015318*	NM_001002613**	NM_000508**	NM_001012725**	YBR280C	elf1	GA12048/NM_078796		NM_001029250/cb25.fpc4044.3.078.a
ENSANGT00000009625.2**	AmeLG15_WGA430_2.516080.516080.m**	AT1G12370**	cb25.fpc0010.1.014.a**	NM_001026777**	cn01475**	NM_001015319**	NM_001002614**	NM_000509**	NM_001012726	YBR281C	elg1**	GA12051/NM_139627		NM_001029252/cb25.fpc4033.3.048.a
ENSANGT00000009630.2*	AmeLG15_WGA430_2.516581.516581.m**	AT1G12370**	cb25.fpc0010.1.015.a**	NM_001026780**	cn01476**	NM_001015320**	NM_001002615**	NM_000510**	NM_001012765**	YBR282W	eme1**	GA12059/NM_135464		NM_001029259/cb25.fpc2397.0.018.a
ENSANGT00000009680.2**	AmeLG15_WGA430_2.516915.516915.m**	AT1G12390**	cb25.fpc0010.1.016.a**	NM_001026783**	cn01478**	NM_001015321**	NM_001002616**	NM_000511	NM_001012766	YBR283C	end3**	GA12063/NM_135481		NM_001029264/cb25.fpc4033.4.060.a
ENSANGT00000009685.2**	AmeLG15_WGA430_2.517583.517583.m**	AT1G12410**	cb25.fpc0010.1.017.a**	NM_001026785**	cn01479**	NM_001015322	NM_001002617*	NM_000512**	NM_001013012**	YBR284W	end4	GA12064/NM_135486		NM_001029269/cb25.fpc4023.1.095.a
ENSANGT00000009690.2*	AmeLG15_WGA430_2.517917.517917.m**	AT1G12420**	cb25.fpc0010.1.018.a**	NM_001026786**	cn01480**	NM_001015323*	NM_001002618**	NM_000514*	NM_001013013**	YBR285W	eng1	GA12074/NM_135548		NM_001029270/cb25.fpc4069.1.040.a
ENSANGT00000009731.2**	AmeLG15_WGA430_2.518418.518418.m**	AT1G12430**	cb25.fpc0010.1.019.a**	NM_001026788**	cn01481**	NM_001015324*	NM_001002619**	NM_000515**	NM_001013019	YBR286W	eng2	GA12079/NM_141417		NM_001029274/cb25.fpc4069.0.038.a
ENSANGT00000009742.2**	AmeLG15_WGA430_2.518752.518752.m	AT1G12450**	cb25.fpc0010.1.020.a**	NM_001026793**	cn01482**	NM_001015325*	NM_001002620**	NM_000516**	NM_001013022**	YBR287W	eno101	GA12086/NM_139630		NM_001029277/cb25.fpc4033.3.084.a
ENSANGT00000009743.2**	AmeLG15_WGA431_2.519086.519086.m**	AT1G12470**	cb25.fpc0010.1.021.a**	NM_001026798**	cn01483**	NM_001015326*	NM_001002621*	NM_000517**	NM_001013023	YBR288C	eno102	GA12091/NM_136910		NM_001029282/cb25.fpc3857.5.067.a
ENSANGT00000009802.2*	AmeLG15_WGA431_2.519253.519253.m**	AT1G12480**	cb25.fpc0010.1.022.a**	NM_001026799**	cn01484**	NM_001015328**	NM_001002622**	NM_000518**	NM_001013024**	YBR289W	ent1*	GA12094/NM_136907		NM_001029285/cb25.fpc3857.5.069.a
ENSANGT00000009829.2	AmeLG15_WGA431_2.519754.519754.m**	AT1G12520**	cb25.fpc0010.1.023.a**	NM_001026800**	cn01485**	NM_001015329**	NM_001002623**	NM_000519**	NM_001013025**	YBR290W	epe1	GA12100/NM_136869		NM_001029287/cb25.fpc1402.2.076.a
ENSANGT00000009839.2**	AmeLG15_WGA431_2.520088.520088.m*	AT1G12520**	cb25.fpc0010.1.024.a*	NM_001026801**	cn01486**	NM_001015330	NM_001002624**	NM_000520**	NM_001013026**	YBR291C	ercc3sp	GA12107/NM_136858		NM_001029293/cb25.fpc4044.2.023.a
ENSANGT00000009866.2*	AmeLG15_WGA431_2.520422.520422.m**	AT1G12520**	cb25.fpc0010.1.025.a**	NM_001026802**	cn01487**	NM_001015331	NM_001002626**	NM_000521**	NM_001013028*	YBR293W	erd2**	GA12112/NM_136852		NM_001029303/cb25.fpc0829.4.079.a
ENSANGT00000009873.2*	AmeLG15_WGA432_2.521758.521758.m**	AT1G12530**	cb25.fpc0010.1.026.a**	NM_001026803**	cn01488**	NM_001015332**	NM_001002627**	NM_000522**	NM_001013256**	YBR294W	erf1**	GA12118/NM_136836		NM_001029309/cb25.fpc3857.3.074.a
ENSANGT00000009880.2**	AmeLG15_WGA432_2.522092.522092.m**	AT1G12540**	cb25.fpc0010.1.027.a*	NM_001026806**	cn01489**	NM_001015333*	NM_001002629*	NM_000523*	NM_001013360**	YBR295W	erg1	GA12122/NM_136825		NM_001029314/cb25.fpc0003.0.017.a
ENSANGT00000009904.2**	AmeLG15_WGA432_2.522593.522593.m**	AT1G01440**	cb25.fpc0010.1.028.a	NM_001026807**	cn01490**	NM_001015334*	NM_001002630*	NM_000525	NM_001013362**	YBR296C-A	erg10*	GA12126/NM_136821		NM_001029329/cb25.fpc3857.7.008.a
ENSANGT00000009917.2*	AmeLG15_WGA432_2.522760.522760.m**	AT1G12560**	cb25.fpc0010.1.029.a**	NM_001026809**	cn01491**	NM_001015337*	NM_001002631**	NM_000526**	NM_001013365**	YBR296C	erg11	GA12140/NM_136793		NM_001029335/cb25.fpc2397.0.028.a
ENSANGT00000009921.2**	AmeLG15_WGA432_2.523762.523762.m**	AT1G12570**	cb25.fpc0010.1.030.a**	NM_001026810*	cn01492**	NM_001015338*	NM_001002632**	NM_000527**	NM_001013366**	YBR297W	erg24	GA12143/NM_136792		NM_001029342/cb25.fpc0003.2.011.a
ENSANGT00000009925.2*	AmeLG15_WGA432_2.524096.524096.m**	AT1G12580**	cb25.fpc0010.1.031.a**	NM_001026811**	cn01493**	NM_001015339**	NM_001002633**	NM_000528**	NM_001013367**	YBR298C-A	erg28**	GA12165/NM_135965		NM_001029354/cb25.fpc3857.4.042.a
ENSANGT00000009928.2**	AmeLG15_WGA432_2.524263.524263.m**	AT1G12600**	cb25.fpc0010.1.032.a*	NM_001026813**	cn01494**	NM_001015341*	NM_001002634**	NM_000529	NM_001013368**	YBR298C	erg5*	GA12166/NM_057806		NM_001029360/cb25.fpc4069.0.085.a
ENSANGT00000009936.2	AmeLG15_WGA432_2.524764.524764.m**	AT1G12640**	cb25.fpc0010.1.033.a**	NM_001026814**	cn01495**	NM_001015342	NM_001002635**	NM_000530*	NM_001013369**	YBR299W	erg6	GA12168/NM_078864		NM_001029373/cb25.fpc4066.0.046.a
ENSANGT00000009943.2**	AmeLG15_WGA432_2.525098.525098.m**	AT1G12650**	cb25.fpc0010.1.034.a*	NM_001026815**	cn01496**	NM_001015343	NM_001002637**	NM_000531**	NM_001013370**	YBR301W	erg7**	GA12171/NM_135972		NM_001029389/cb25.fpc4403.0.055.a
ENSANGT00000009952.2**	AmeLG15_WGA432_2.525432.525432.m**	AT1G12650**	cb25.fpc0010.1.035.a**	NM_001026816**	cn01497**	NM_001015344	NM_001002639**	NM_000532**	NM_001013371*	YBR302C	erg9	GA12178/NM_139764		NM_001029398/cb25.fpc3857.6.070.a
ENSANGT00000009954.2**	AmeLG15_WGA432_2.526100.526100.m**	AT1G12660**	cb25.fpc0010.1.036.a**	NM_001026817**	cn01498**	NM_001015345*	NM_001002640**	NM_000533**	NM_001013372	YCL001W-A	eri1**	GA12181/NM_139780		NM_001029402/cb25.fpc0083.0.015.a
ENSANGT00000009955.2**	AmeLG15_WGA432_2.526768.526768.m	AT1G12680**	cb25.fpc0010.1.037.a**	NM_001026818*	cn01499**	NM_001015346**	NM_001002641**	NM_000534**	NM_001013373**	YCL001W	ero11	GA12202/NM_136985		NM_001029406/cb25.fpc3857.4.033.a
ENSANGT00000009957.2**	AmeLG15_WGA432_2.526935.526935.m*	AT1G12700**	cb25.fpc0010.1.038.a	NM_001026819**	cn01500**	NM_001015347**	NM_001002642*	NM_000535**	NM_001013374**	YCL001W-B	ero12*	GA12204/NM_165963		NM_001029412/cb25.fpc4033.1.033.a
ENSANGT00000009963.2**	AmeLG15_WGA432_2.527102.527102.m**	AT1G12710**	cb25.fpc0010.1.039.a*	NM_001026820**	cn01501**	NM_001015348	NM_001002643*	NM_000536	NM_001013375**	YCL002C**	erv14**	GA12207/NM_136994		NM_001029415/cb25.fpc0003.0.037.a
ENSANGT00000009965.2**	AmeLG15_WGA432_2.527937.527937.m**	AT1G12725**	cb25.fpc0010.1.040.a**	NM_001026823**	cn01502**	NM_001015349**	NM_001002645**	NM_000537**	NM_001013376	YCL004W	erv25*	GA12222/NM_137068		NM_001029423/cb25.fpc2397.0.004.a
ENSANGT00000009968.2**	AmeLG15_WGA432_2.529273.529273.m*	AT1G12730**	cb25.fpc0010.1.041.a**	NM_001026829**	cn01503**	NM_001015350	NM_001002647*	NM_000538**	NM_001013377**	YCL005W	esc1	GA12224/NM_137073		NM_001029428/cb25.fpc3857.7.064.a
ENSANGT00000009980.2*	AmeLG15_WGA432_2.529440.529440.m**	AT1G12730**	cb25.fpc0010.1.042.a*	NM_001026830*	cn01504**	NM_001015351*	NM_001002648**	NM_000539**	NM_001013378**	YCL007C	esf2	GA12226/NM_137082		NM_001029430/cb25.fpc0829.2.041.a
ENSANGT00000009986.2**	AmeLG15_WGA432_2.529607.529607.m**	AT1G12740**	cb25.fpc0010.1.043.a**	NM_001026832**	cn01505**	NM_001015352*	NM_001002650**	NM_000540**	NM_001013379**	YCL008C	eso1	GA12246/NM_164818		NM_001029435/cb25.fpc4044.2.043.a
ENSANGT00000009988.2	AmeLG15_WGA432_2.530442.530442.m**	AT1G12750**	cb25.fpc0010.1.044.a**	NM_001026835**	cn01506**	NM_001015353**	NM_001002651**	NM_000541**	NM_001013380*	YCL009C	est1*	GA12248/NM_057590		NM_001029449/cb25.fpc4069.3.026.a
ENSANGT00000009996.2**	AmeLG15_WGA432_2.530609.530609.m**	AT1G12760**	cb25.fpc0010.1.045.a**	NM_001026836**	cn01507**	NM_001015354**	NM_001002652**	NM_000542**	NM_001013381**	YCL010C	eta2	GA12254/NM_058152		NM_001029452/cb25.fpc0829.3.076.a
ENSANGT00000009999.2	AmeLG15_WGA433_2.501886.501886.m**	AT1G12760**	cb25.fpc0010.1.046.a**	NM_001026837**	cn01508**	NM_001015356**	NM_001002653**	NM_000543**	NM_001013382**	YCL011C	etd1*	GA12265/NM_142747		NM_001029462/cb25.fpc0045.0.044.a
ENSANGT00000010006.2*	AmeLG15_WGA433_2.502387.502387.m**	AT1G12780**	cb25.fpc0010.1.047.a	NM_001026840**	cn01509**	NM_001015358**	NM_001002654**	NM_000545**	NM_001013385**	YCL014W	etp1	GA12270/NM_079715		NM_001029464/cb25.fpc2397.0.029.a
ENSANGT00000010013.2**	AmeLG15_WGA433_2.502554.502554.m**	AT1G12790**	cb25.fpc0010.1.048.a**	NM_001026843*	cn01510**	NM_001015359**	NM_001002655**	NM_000546**	NM_001013386**	YCL016C	exg1	GA12271/NM_142726		NM_001029469/cb25.fpc3857.5.022.a
ENSANGT00000010014.2**	AmeLG15_WGA433_2.502888.502888.m**	AT1G12800**	cb25.fpc0010.1.049.a**	NM_001026846**	cn01511**	NM_001015360**	NM_001002656**	NM_000547**	NM_001013387**	YCL017C	exg2	GA12286/NM_137654		NM_001029476/cb25.fpc4403.0.081.a
ENSANGT00000010015.2**	AmeLG15_WGA433_2.503055.503055.m**	AT1G12810**	cb25.fpc0010.1.050.a**	NM_001026847**	cn01512**	NM_001015361*	NM_001002657**	NM_000548**	NM_001013389**	YCL018W	exg3*	GA12287/NM_137663		NM_001029498/cb25.fpc0829.4.044.a
ENSANGT00000010020.2**	AmeLG15_WGA433_2.503389.503389.m**	AT1G12820**	cb25.fpc0010.1.051.a**	NM_001026848**	cn01513**	NM_001015362*	NM_001002659**	NM_000549**	NM_001013390**	YCL021W-A	exo1	GA12301/NM_140491		NM_001029500/cb25.fpc0829.4.043.a
ENSANGT00000010035.2**	AmeLG15_WGA434_2.504391.504391.m**	AT1G12840**	cb25.fpc0010.1.052.a**	NM_001026849**	cn01514**	NM_001015364	NM_001002660**	NM_000550**	NM_001013391**	YCL024W	exo2**	GA12306/NM_140472		NM_001029511/cb25.fpc3857.4.045.a
ENSANGT00000010037.2**	AmeLG15_WGA434_2.504892.504892.m**	AT1G12860**	cb25.fpc0011.0.001.a*	NM_001026851**	cn01515**	NM_001015383**	NM_001002661**	NM_000551**	NM_001013392**	YCL025C	exo70*	GA12310/NM_140467		NM_001029512/cb25.fpc0045.0.046.a
ENSANGT00000010040.2*	AmeLG15_WGA435_2.506061.506061.m**	AT1G12880**	cb25.fpc0011.0.002.a**	NM_001026856**	cn01516**	NM_001015384**	NM_001002662**	NM_000552**	NM_001013393**	YCL026C-A	fab1	GA12315/NM_140452		NM_001029516/cb25.fpc4069.0.071.a
ENSANGT00000010051.2	AmeLG15_WGA435_2.506562.506562.m**	AT1G12900**	cb25.fpc0011.0.003.a**	NM_001026859**	cn01517**	NM_001015385*	NM_001002663**	NM_000553**	NM_001013405**	YCL026C-B	fap1	GA12322/NM_143568		NM_001029525/cb25.fpc3857.0.098.a
ENSANGT00000010054.2	AmeLG15_WGA435_2.508232.508232.m**	AT1G12930**	cb25.fpc0011.0.004.a**	NM_001026860**	cn01518**	NM_001015386*	NM_001002665**	NM_000554**	NM_001013414**	YCL027W	fap2	GA12330/NM_137787		NM_001029527/cb25.fpc0045.1.079.a
ENSANGT00000010062.2*	AmeLG15_WGA435_2.508566.508566.m**	AT1G12940**	cb25.fpc0011.0.005.a**	NM_001026861**	cn01519**	NM_001015387**	NM_001002666**	NM_000555**	NM_001013441**	YCL028W	fas1	GA12334/NM_137822		NM_001029536/cb25.fpc0829.2.006.a
ENSANGT00000010065.2	AmeLG15_WGA436_2.509234.509234.m**	AT1G12950**	cb25.fpc0011.0.006.a*	NM_001026863**	cn01520**	NM_001015388*	NM_001002667**	NM_000557**	NM_001013575	YCL029C	fas2	GA12339/NM_137865		NM_001029539/cb25.fpc4023.1.084.a
ENSANGT00000010071.2**	AmeLG15_WGA436_2.509401.509401.m*	AT1G12960**	cb25.fpc0011.0.007.a**	NM_001026866*	cn01521**	NM_001015389**	NM_001002668**	NM_000558**	NM_001013577**	YCL030C	fba1	GA12342/NM_137866		NM_001029553/cb25.fpc4069.2.060.a
ENSANGT00000010076.2**	AmeLG15_WGA436_2.509568.509568.m**	AT1G12970**	cb25.fpc0011.0.008.a**	NM_001026867**	cn01522**	NM_001015390*	NM_001002669**	NM_000559**	NM_001013578**	YCL031C	fbh1*	GA12346/NM_137882		NM_001029558/cb25.fpc4033.4.009.a
ENSANGT00000010088.2**	AmeLG15_WGA436_2.509735.509735.m**	AT1G13000**	cb25.fpc0011.0.009.a**	NM_001026871**	cn01523**	NM_001015391	NM_001002670**	NM_000560**	NM_001013580**	YCL032W	fbp1	GA12347/NM_137884		NM_001029563/cb25.fpc0829.2.027.a
ENSANGT00000010107.2**	AmeLG15_WGA436_2.509902.509902.m**	AT1G13000**	cb25.fpc0011.0.010.a**	NM_001026872**	cn01524**	NM_001015392	NM_001002671**	NM_000561**	NM_001013581**	YCL033C	fcp1**	GA12348/NM_137889		NM_001029564/cb25.fpc0829.4.085.a
ENSANGT00000010110.2**	AmeLG15_WGA436_2.510069.510069.m*	AT1G13020**	cb25.fpc0011.0.011.a**	NM_001026873	cn01525**	NM_001015393	NM_001002672**	NM_000562*	NM_001013607**	YCL034W	fep1	GA12352/NM_132352		NM_001029571/cb25.fpc1402.2.057.a
ENSANGT00000010118.2**	AmeLG15_WGA436_2.510403.510403.m**	AT1G13030**	cb25.fpc0011.0.012.a**	NM_001026874**	cn01526**	NM_001015395**	NM_001002673**	NM_000564**	NM_001013608**	YCL035C	fet5*	GA12366/NM_138008		NM_001029579/cb25.fpc0045.2.044.a
ENSANGT00000010127.2*	AmeLG15_WGA436_2.510570.510570.m*	AT1G01460**	cb25.fpc0011.0.013.a**	NM_001026876**	cn01527**	NM_001015396**	NM_001002674**	NM_000565**	NM_001013609**	YCL036W	fft1**	GA12369/NM_079925		NM_001029582/cb25.fpc3857.4.093.a
ENSANGT00000010138.2**	AmeLG15_WGA436_2.510737.510737.m*	AT1G13060**	cb25.fpc0011.0.014.a**	NM_001026877**	cn01528**	NM_001015397*	NM_001002675	NM_000566**	NM_001013616**	YCL037C	fft2	GA12370/NM_138059		NM_001029587/cb25.fpc3857.4.098.a
ENSANGT00000010158.2*	AmeLG15_WGA436_2.510904.510904.m**	AT1G13080**	cb25.fpc0011.0.015.a*	NM_001026880**	cn01529**	NM_001015398**	NM_001002677**	NM_000567*	NM_001013745**	YCL038C	fft3	GA12374/NM_136457		NM_001029590/cb25.fpc3857.2.081.a
ENSANGT00000010164.2	AmeLG15_WGA436_2.511071.511071.m**	AT1G13130**	cb25.fpc0011.0.016.a**	NM_001026884**	cn01530**	NM_001015399**	NM_001002678*	NM_000569**	NM_001013749**	YCL039W	fhl1	GA12378/NM_138084		NM_001029599/cb25.fpc4044.3.086.a
ENSANGT00000010168.2**	AmeLG15_WGA436_2.511572.511572.m**	AT1G13160**	cb25.fpc0011.0.017.a*	NM_001026886**	cn01531**	NM_001015400*	NM_001002680**	NM_000570**	NM_001013750**	YCL040W	fib1	GA12383/NM_143521		NM_001029600/cb25.fpc4044.1.119.a
ENSANGT00000010187.2**	AmeLG15_WGA436_2.511739.511739.m*	AT1G13170**	cb25.fpc0011.0.018.a**	NM_001026887*	cn01532**	NM_001015401**	NM_001002681**	NM_000572**	NM_001013751	YCL042W	fim1**	GA12393/NM_136456		NM_001029605/cb25.fpc4069.2.096.a
ENSANGT00000010195.2**	AmeLG15_WGA436_2.511906.511906.m**	AT1G13180**	cb25.fpc0011.0.019.a*	NM_001026888*	cn01533**	NM_001015403*	NM_001002682**	NM_000573**	NM_001013753**	YCL043C	fin1**	GA12394/NM_142935		NM_001029606/cb25.fpc4069.2.085.a
ENSANGT00000010198.2**	AmeLG15_WGA436_2.512073.512073.m**	AT1G13195**	cb25.fpc0011.0.020.a**	NM_001026889**	cn01534**	NM_001015404**	NM_001002683**	NM_000574**	NM_001013755	YCL044C	fio1	GA12396/NM_142943		NM_001029609/cb25.fpc0829.5.027.a
ENSANGT00000010199.2*	AmeLG15_WGA436_2.512240.512240.m**	AT1G13210**	cb25.fpc0011.0.021.a**	NM_001026890**	cn01535**	NM_001015405**	NM_001002684*	NM_000575*	NM_001013756**	YCL045C	fip1	GA12397/NM_142945		NM_001029612/cb25.fpc3857.1.024.a
ENSANGT00000010201.2	AmeLG15_WGA436_2.512407.512407.m**	AT1G13220**	cb25.fpc0011.0.022.a**	NM_001026891**	cn01536**	NM_001015473**	NM_001002685**	NM_000576**	NM_001013757*	YCL047C	fkbp39	GA12398/NM_142957		NM_001029618/cb25.fpc2397.0.040.a
ENSANGT00000010202.2*	AmeLG15_WGA436_2.512741.512741.m**	AT1G13220**	cb25.fpc0011.0.023.a*	NM_001026892**	cn01537**	NM_001015474*	NM_001002686**	NM_000577**	NM_001013758	YCL048W	fkh1**	GA12422/NM_143024		NM_001029626/cb25.fpc1402.2.121.a
ENSANGT00000010213.2**	AmeLG15_WGA436_2.512908.512908.m**	AT1G13270**	cb25.fpc0011.0.024.a*	NM_001026895**	cn01538**	NM_001015475**	NM_001002687**	NM_000578**	NM_001013760	YCL049C	fkh2*	GA12432/NM_143059		NM_001029634/cb25.fpc3857.5.036.a
ENSANGT00000010227.2**	AmeLG15_WGA436_2.513242.513242.m**	AT1G13270**	cb25.fpc0011.0.025.a*	NM_001026903**	cn01539**	NM_001015476**	NM_001002688**	NM_000579	NM_001013761**	YCL050C	fma1**	GA12436/NM_143080		NM_001029635/cb25.fpc3857.5.040.a
ENSANGT00000010228.2**	AmeLG15_WGA436_2.513743.513743.m**	AT1G13300**	cb25.fpc0011.0.026.a**	NM_001026905**	cn01540**	NM_001015497*	NM_001002689**	NM_000582**	NM_001013764**	YCL051W	fma2	GA12462/NM_134680		NM_001029641/cb25.fpc0829.2.085.a
ENSANGT00000010238.2*	AmeLG15_WGA436_2.513910.513910.m**	AT1G13310**	cb25.fpc0011.0.027.a**	NM_001026907**	cn01541**	NM_001015498*	NM_001002690**	NM_000583**	NM_001013765**	YCL052C	fmn1	GA12465/NM_080241		NM_001029652/cb25.fpc0829.4.075.a
ENSANGT00000010243.2**	AmeLG15_WGA437_2.501219.501219.m**	AT1G13320**	cb25.fpc0011.0.028.a**	NM_001026908**	cn01542**	NM_001015499*	NM_001002691**	NM_000584**	NM_001013767**	YCL054W	fmt1	GA12466/NM_140770		NM_001029659/cb25.fpc4023.0.080.a
ENSANGT00000010249.2**	AmeLG15_WGA438_2.502388.502388.m**	AT1G13320**	cb25.fpc0011.0.029.a**	NM_001026910**	cn01543**	NM_001015500	NM_001002692**	NM_000585**	NM_001013769**	YCL055W	fnx1	GA12471/NM_139682		NM_001029665/cb25.fpc0045.0.052.a
ENSANGT00000010254.2*	AmeLG15_WGA438_2.503056.503056.m**	AT1G13330**	cb25.fpc0011.0.030.a**	NM_001026911**	cn01544**	NM_001015501*	NM_001002693*	NM_000586**	NM_001013770**	YCL056C	for3	GA12488/NM_079399		NM_001029673/cb25.fpc4069.1.070.a
ENSANGT00000010259.2**	AmeLG15_WGA438_2.503223.503223.m**	AT1G13340**	cb25.fpc0011.0.031.a**	NM_001026914**	cn01545**	NM_001015502**	NM_001002695**	NM_000587**	NM_001013771**	YCL057C-A	frp1	GA12502/NM_136595		NM_001029674/cb25.fpc4069.1.069.a
ENSANGT00000010263.2**	AmeLG15_WGA438_2.503557.503557.m**	AT1G13350**	cb25.fpc0011.0.032.a**	NM_001026917**	cn01546**	NM_001015503	NM_001002698**	NM_000588**	NM_001013773**	YCL057W	frs2**	GA12504/NM_136596		NM_001029680/cb25.fpc3857.5.015.a
ENSANGT00000010264.2**	AmeLG15_WGA438_2.504058.504058.m**	AT1G13370**	cb25.fpc0011.0.033.a**	NM_001026918**	cn01547**	NM_001015504	NM_001002699	NM_000589*	NM_001013774**	YCL058C	fsv1	GA12511/NM_080029		NM_001029694/cb25.fpc3857.4.031.a
ENSANGT00000010268.2**	AmeLG15_WGA438_2.504225.504225.m**	AT1G13380**	cb25.fpc0011.0.034.a**	NM_001026920**	cn01548**	NM_001031857	NM_001002700**	NM_000590**	NM_001013776**	YCL059C	fta1	GA12540/NM_139454		NM_001029696/cb25.fpc4033.4.031.a
ENSANGT00000010275.2**	AmeLG15_WGA438_2.504726.504726.m**	AT1G13390**	cb25.fpc0011.0.035.a*	NM_001026921**	cn01549**	NM_001031858**	NM_001002701*	NM_000591**	NM_001013777	YCL061C	fta2	GA12544/NM_139443		NM_001029703/cb25.fpc0045.2.022.a
ENSANGT00000010302.2	AmeLG15_WGA438_2.504893.504893.m*	AT1G13390**	cb25.fpc0011.0.036.a**	NM_001026922**	cn01550**	NM_001031859**	NM_001002702*	NM_000593*	NM_001013778**	YCL063W	fta3	GA12545/NM_136710		NM_001029731/cb25.fpc0829.4.035.a
ENSANGT00000010313.2*	AmeLG15_WGA439_2.506062.506062.m**	AT1G13440**	cb25.fpc0011.0.037.a*	NM_001026923**	cn01551*	NM_001031860**	NM_001002703**	NM_000594*	NM_001013779**	YCL064C	fta5	GA12546/NM_139440		NM_001029736/cb25.fpc2397.0.009.a
ENSANGT00000010319.2**	AmeLG15_WGA439_2.506229.506229.m**	AT1G13450**	cb25.fpc0011.0.038.a**	NM_001026924**	cn01552**	NM_001031861*	NM_001002704**	NM_000595*	NM_001013780**	YCL066W	fta6*	GA12553/NM_142880		NM_001029747/cb25.fpc3857.6.080.a
ENSANGT00000010322.2**	AmeLG15_WGA439_2.506563.506563.m**	AT1G13450**	cb25.fpc0011.0.039.a*	NM_001026925**	cn01553**	NM_001031862**	NM_001002706**	NM_000596**	NM_001013783**	YCL067C	fta7**	GA12555/NM_142868		NM_001029754/cb25.fpc0003.0.082.a
ENSANGT00000010333.2**	AmeLG15_WGA439_2.506897.506897.m**	AT1G01480**	cb25.fpc0011.0.040.a*	NM_001026926**	cn01554**	NM_001031863**	NM_001002707**	NM_000597**	NM_001013784**	YCL068C	fub2**	GA12564/NM_142828		NM_001029765/cb25.fpc3857.6.094.a
ENSANGT00000010335.2**	AmeLG15_WGA440_2.507565.507565.m**	AT1G13490**	cb25.fpc0011.0.041.a*	NM_001026927**	cn01555**	NM_001031864**	NM_001002708**	NM_000598**	NM_001013785**	YCL069W	fum1	GA12568/NM_142785		NM_001029767/cb25.fpc4069.2.047.a
ENSANGT00000010342.2**	AmeLG15_WGA440_2.508233.508233.m**	AT1G13500**	cb25.fpc0011.0.042.a**	NM_001026930**	cn01556**	NM_001031865**	NM_001002709**	NM_000599**	NM_001013786	YCL073C	fur4	GA12586/NM_137634		NM_001029774/cb25.fpc0045.1.027.a
ENSANGT00000010344.2**	AmeLG15_WGA440_2.508567.508567.m**	AT1G13530**	cb25.fpc0011.0.043.a**	NM_001026932**	cn01557**	NM_001031866**	NM_001002711**	NM_000600**	NM_001013787	YCR002C	fus1	GA12601/NM_079153		NM_001029776/cb25.fpc0045.1.025.a
ENSANGT00000010347.2**	AmeLG15_WGA440_2.509235.509235.m**	AT1G13560**	cb25.fpc0011.0.044.a**	NM_001026935*	cn01558**	NM_001031867**	NM_001002713	NM_000601**	NM_001013788	YCR003W	gaa1	GA12607/NM_138198		NM_001029779/cb25.fpc0045.3.028.a
ENSANGT00000010356.2*	AmeLG15_WGA446_2.501721.501721.m**	AT1G13560**	cb25.fpc0011.0.045.a**	NM_001026939**	cn01559**	NM_001031868**	NM_001002716**	NM_000602**	NM_001013791	YCR004C	gad8*	GA12611/NM_167842		NM_001029785/cb25.fpc0829.1.022.a
ENSANGT00000010360.2	AmeLG16_WGA447_2.502890.502890.m**	AT1G13570**	cb25.fpc0011.0.046.a**	NM_001026940**	cn01560**	NM_001031869**	NM_001002717*	NM_000603**	NM_001013792**	YCR005C	gaf1	GA12621/NM_138238		NM_001029791/cb25.fpc0045.1.075.a
ENSANGT00000010365.2**	AmeLG16_WGA447_2.503057.503057.m**	AT1G13580**	cb25.fpc0011.0.047.a**	NM_001026942**	cn01561**	NM_001031870**	NM_001002719**	NM_000605	NM_001013793	YCR007C	gap1	GA12632/NM_079161		NM_001029816/cb25.fpc4044.2.085.a
ENSANGT00000010373.2	AmeLG16_WGA448_2.504727.504727.m**	AT1G13580**	cb25.fpc0011.0.048.a**	NM_001026944**	cn01562**	NM_001031877**	NM_001002720**	NM_000606**	NM_001013797**	YCR008W	gar1**	GA12635/NM_139388		NM_001029822/cb25.fpc3857.1.073.a
ENSANGT00000010375.2*	AmeLG16_WGA448_2.505061.505061.m**	AT1G13610**	cb25.fpc0011.0.049.a**	NM_001026946**	cn01563**	NM_001031878*	NM_001002721**	NM_000607**	NM_001013799**	YCR009C	gar2	GA12637/NM_139401		NM_001029828/cb25.fpc0829.5.044.a
ENSANGT00000010377.2	AmeLG16_WGA448_2.505395.505395.m**	AT1G13610**	cb25.fpc0011.0.050.a*	NM_001026951**	cn01564**	NM_001031879*	NM_001002722**	NM_000608**	NM_001013800**	YCR010C	gcd10*	GA12639/NM_139410		NM_001037883/cb25.fpc2887.2.025.a
ENSANGT00000010379.2*	AmeLG16_WGA449_2.500720.500720.m**	AT1G13620**	cb25.fpc0011.0.051.a*	NM_001026957**	cn01565**	NM_001031880*	NM_001002724*	NM_000609**	NM_001013802**	YCR011C	gcn2*	GA12641/NM_139416		NM_001037891/cb25.fpc2976.0.069.a
ENSANGT00000010381.2	AmeLG16_WGA449_2.501221.501221.m**	AT1G13635**	cb25.fpc0011.0.052.a*	NM_001026958**	cn01566**	NM_001031881*	NM_001002725**	NM_000610**	NM_001013805*	YCR012W	gcn5	GA12647/NM_134708		NM_001037892/cb25.fpc4171.0.044.a
ENSANGT00000010383.2**	AmeLG16_WGA451_2.502891.502891.m**	AT1G13650*	cb25.fpc0011.0.053.a**	NM_001026962**	cn01567**	NM_001031882*	NM_001002727**	NM_000611**	NM_001013806**	YCR014C	gcs1*	GA12649/NM_134709		NM_001037904/cb25.fpc0091.1.008.a
ENSANGT00000010386.2*	AmeLG16_WGA451_2.503225.503225.m**	AT1G13680**	cb25.fpc0011.0.054.a*	NM_001026966**	cn01568**	NM_001031883*	NM_001002728**	NM_000612**	NM_001013808**	YCR015C	gcv1	GA12653/NM_136637		NM_001038234/cb25.fpc2454.0.061.a
ENSANGT00000010387.2**	AmeLG16_WGA451_2.503392.503392.m**	AT1G13700**	cb25.fpc0011.0.055.a**	NM_001026967**	cn01569**	NM_001031884	NM_001002729**	NM_000614**	NM_001013810**	YCR016W	gda1	GA12654/NM_136642		NM_001038240/cb25.fpc0058.2.085.a
ENSANGT00000010388.2*	AmeLG16_WGA451_2.503893.503893.m*	AT1G13730**	cb25.fpc0011.0.056.a*	NM_001026968**	cn01570**	NM_001031885	NM_001002731**	NM_000616**	NM_001013811**	YCR017C	gdi1*	GA12665/NM_078881		NM_001038245/cb25.fpc0305.1.106.a
ENSANGT00000010395.2**	AmeLG16_WGA451_2.504060.504060.m	AT1G13750**	cb25.fpc0011.0.057.a*	NM_001026974	cn01571**	NM_001031886	NM_001002733*	NM_000617**	NM_001013812**	YCR018C	gef1*	GA12673/NM_135181		NM_001038251/cb25.fpc0305.0.110.a
ENSANGT00000010396.2**	AmeLG16_WGA451_2.505563.505563.m**	AT1G13770**	cb25.fpc0011.0.058.a**	NM_001026977**	cn01572**	NM_001031887**	NM_001002734**	NM_000618**	NM_001013814**	YCR019W	gef2**	GA12682/NM_135148		NM_001038256/cb25.fpc4079.0.044.a
ENSANGT00000010404.2*	AmeLG16_WGA451_2.505730.505730.m**	AT1G13780**	cb25.fpc0011.0.059.a**	NM_001026980*	cn01573**	NM_001031888**	NM_001002735**	NM_000619**	NM_001013816**	YCR020C-A	gef3*	GA12684/NM_135142		NM_001038260/cb25.fpc4426.1.004.a
ENSANGT00000010405.2**	AmeLG16_WGA452_2.502558.502558.m**	AT1G13790**	cb25.fpc0011.0.060.a**	NM_001026984**	cn01574**	NM_001031889**	NM_001002736**	NM_000620**	NM_001013817*	YCR020C	gfh1	GA12688/NM_135128		NM_001038263/cb25.fpc2887.1.059.a
ENSANGT00000010409.2*	AmeLG16_WGA452_2.502725.502725.m*	AT1G13820**	cb25.fpc0011.0.061.a**	NM_001026987*	cn01575**	NM_001031890	NM_001002738**	NM_000621**	NM_001013820**	YCR020W-B	ggt1	GA12699/NM_135093		NM_001038264/cb25.fpc4079.0.007.a
ENSANGT00000010410.2*	AmeLG16_WGA452_2.502892.502892.m**	AT1G13830**	cb25.fpc0011.0.062.a**	NM_001026990**	cn01576**	NM_001031891**	NM_001002741**	NM_000623*	NM_001013823	YCR021C	ggt2	GA12707/NM_135076		NM_001038266/cb25.fpc4044.1.066.a
ENSANGT00000010416.2*	AmeLG16_WGA452_2.503226.503226.m**	AT1G13860**	cb25.fpc0011.0.063.a	NM_001026995**	cn01577**	NM_001031892**	NM_001002742**	NM_000624**	NM_001013824	YCR023C	ght1	GA12708/NM_057568		NM_001038275/cb25.fpc0103.0.029.a
ENSANGT00000010421.2**	AmeLG16_WGA452_2.503393.503393.m**	AT1G13860**	cb25.fpc0011.0.064.a**	NM_001026996**	cn01578**	NM_001031893*	NM_001002744*	NM_000625**	NM_001013825**	YCR024C-A	ght2	GA12720/NM_135058		NM_001038276/cb25.fpc4426.0.138.a
ENSANGT00000010425.2**	AmeLG16_WGA454_2.504395.504395.m**	AT1G13860**	cb25.fpc0011.0.065.a**	NM_001026999**	cn01579**	NM_001031894**	NM_001002745**	NM_000626**	NM_001013826**	YCR024C	ght3	GA12728/NM_140698		NM_001038280/cb25.fpc2187.0.130.a
ENSANGT00000010435.2**	AmeLG16_WGA454_2.505397.505397.m**	AT1G13860**	cb25.fpc0011.0.066.a**	NM_001027002**	cn01580**	NM_001031895*	NM_001002746**	NM_000627**	NM_001013829**	YCR024C-B	ght4	GA12748/NM_140817		NM_001038285/cb25.fpc4044.0.086.a
ENSANGT00000010436.2**	AmeLG16_WGA454_2.505731.505731.m**	AT1G13890**	cb25.fpc0011.0.067.a**	NM_001027003*	cn01581**	NM_001031896	NM_001002747**	NM_000628**	NM_001013832	YCR026C	ght5	GA12754/NM_140845		NM_001038288/cb25.fpc4030.1.056.a
ENSANGT00000010437.2	AmeLG16_WGA454_2.506399.506399.m**	AT1G13910**	cb25.fpc0011.0.068.a*	NM_001027006**	cn01582**	NM_001031897**	NM_001002748**	NM_000629**	NM_001013833**	YCR027C	ght6	GA12759/NM_140890		NM_001038298/cb25.fpc4079.1.058.a
ENSANGT00000010440.2	AmeLG16_WGA454_2.506900.506900.m**	AT1G01490**	cb25.fpc0011.0.069.a*	NM_001027007*	cn01583**	NM_001031898**	NM_001002749**	NM_000631**	NM_001014288**	YCR028C-A**	git1	GA12762/NM_140387		NM_001038302/cb25.fpc0039.0.028.a
ENSANGT00000010444.2**	AmeLG16_WGA454_2.507902.507902.m**	AT1G13920**	cb25.fpc0011.0.070.a*	NM_001027009*	cn01584**	NM_001031899*	NM_001002751**	NM_000632**	NM_001014390*	YCR028C	git11*	GA12769/NM_140372		NM_001038304/cb25.fpc3857.9.076.a
ENSANGT00000010453.2	AmeLG16_WGA454_2.508069.508069.m**	AT1G13940**	cb25.fpc0011.0.071.a**	NM_001027010*	cn01585*	NM_001031900**	NM_001002752**	NM_000633*	NM_001014394**	YCR030C	git3	GA12774/NM_140317		NM_001038309/cb25.fpc0039.0.002.a
ENSANGT00000010460.2*	AmeLG16_WGA454_2.508570.508570.m**	AT1G13950**	cb25.fpc0011.0.072.a**	NM_001027011**	cn01586*	NM_001031901**	NM_001002753**	NM_000634	NM_001014395*	YCR031C**	git5	GA12777/NM_140263		NM_001038315/cb25.fpc0063.1.008.a
ENSANGT00000010475.2	AmeLG16_WGA454_2.509238.509238.m**	AT1G13960**	cb25.fpc0011.0.073.a**	NM_001027012**	cn01587**	NM_001031902**	NM_001002754**	NM_000635**	NM_001014397**	YCR032W	git7**	GA12781/NM_140249		NM_001038320/cb25.fpc0039.1.070.a
ENSANGT00000010476.2**	AmeLG16_WGA454_2.509405.509405.m**	AT1G13960**	cb25.fpc0011.0.074.a**	NM_001027016**	cn01588**	NM_001031903**	NM_001002865*	NM_000636**	NM_001014398**	YCR033W	gle1*	GA12794/NM_136277		NM_001038330/cb25.fpc2501.0.116.a
ENSANGT00000010477.2**	AmeLG16_WGA454_2.509739.509739.m**	AT1G13970**	cb25.fpc0011.0.075.a**	NM_001027018**	cn01589**	NM_001031904**	NM_001002868*	NM_000637**	NM_001014399**	YCR034W	gln1	GA12795/NM_140123		NM_001038334/cb25.fpc0039.0.042.a
ENSANGT00000010480.2*	AmeLG16_WGA455_2.502225.502225.m*	AT1G13990**	cb25.fpc0011.0.076.a**	NM_001027020**	cn01590**	NM_001031907*	NM_001002869**	NM_000638**	NM_001014422**	YCR035C	glo1	GA12807/NM_136695		NM_001038335/cb25.fpc0039.0.043.a
ENSANGT00000010481.2	AmeLG16_WGA456_2.502726.502726.m**	AT1G14000**	cb25.fpc0011.0.077.a**	NM_001027021**	cn01591*	NM_001031908	NM_001002871**	NM_000639**	NM_001014423**	YCR036W	glo3**	GA12811/NM_140915		NM_001038336/cb25.fpc4228.0.038.a
ENSANGT00000010486.2**	AmeLG16_WGA456_2.503060.503060.m**	AT1G14010**	cb25.fpc0011.0.078.a**	NM_001027025**	cn01592**	NM_001031909**	NM_001002872**	NM_000640**	NM_001014424**	YCR037C	gls2	GA12816/NM_133132		NM_001038340/cb25.fpc0143.0.113.a
ENSANGT00000010487.2**	AmeLG16_WGA456_2.503227.503227.m**	AT1G14020**	cb25.fpc0011.0.079.a**	NM_001027030**	cn01593**	NM_001031910**	NM_001002874**	NM_000641**	NM_001014761**	YCR038C	gma12	GA12819/NM_144242		NM_001038343/cb25.fpc4152.0.065.a
ENSANGT00000010493.2**	AmeLG1_WGA11_2.503175.503175.m**	AT1G14030**	cb25.fpc0011.0.080.a*	NM_001027031**	cn01594**	NM_001031911**	NM_001002875**	NM_000642**	NM_001014836**	YCR039C	gmh1	GA12823/NM_134482		NM_001038344/cb25.NA_233.0.001.a
ENSANGT00000010496.2**	AmeLG1_WGA13_2.505179.505179.m**	AT1G14040**	cb25.fpc0011.0.081.a**	NM_001027033**	cn01595**	NM_001031912	NM_001003411**	NM_000643**	NM_001014900**	YCR040W	gmh2	GA12828/NM_167675		NM_001038346/cb25.fpc4152.2.024.a
ENSANGT00000010503.2**	AmeLG1_WGA14_2.505513.505513.m**	AT1G14110**	cb25.fpc0011.0.082.a**	NM_001027034**	cn01596**	NM_001031913	NM_001003412*	NM_000644**	NM_001014973**	YCR042C	gmh3	GA12834/NM_134481		NM_001038348/cb25.fpc3835.1.014.a
ENSANGT00000010507.2*	AmeLG1_WGA14_2.505680.505680.m**	AT1G14120**	cb25.fpc0011.0.083.a*	NM_001027035**	cn01597**	NM_001031914	NM_001003413**	NM_000645**	NM_001014974**	YCR043C	gms1*	GA12838/NM_134500		NM_001038350/cb25.fpc4347.0.020.a
ENSANGT00000010508.2**	AmeLG1_WGA14_2.505847.505847.m**	AT1G14160**	cb25.fpc0011.0.084.a**	NM_001027036**	cn01598*	NM_001031915	NM_001003414**	NM_000646**	NM_001014976**	YCR044C	gna1*	GA12843/NM_134505		NM_001038353/cb25.NA_137.0.011.a
ENSANGT00000010510.2*	AmeLG1_WGA14_2.506348.506348.m**	AT1G14170**	cb25.fpc0011.0.085.a**	NM_001027037**	cn01599**	NM_001031916**	NM_001003416**	NM_000647*	NM_001014995**	YCR045C	gnr1**	GA12847/NM_134507		NM_001038356/cb25.fpc3835.0.039.a
ENSANGT00000010517.2**	AmeLG1_WGA14_2.506682.506682.m**	AT1G14170**	cb25.fpc0011.0.086.a**	NM_001027038**	cn01600*	NM_001031917**	NM_001003417**	NM_000648	NM_001014996**	YCR046C	gos1	GA12852/NM_078711		NM_001038374/cb25.fpc0039.1.050.a
ENSANGT00000010520.2**	AmeLG1_WGA15_2.507517.507517.m**	AT1G01490**	cb25.fpc0011.0.087.a**	NM_001027039**	cn01601**	NM_001031918**	NM_001003418**	NM_000651**	NM_001014997**	YCR047C	gpa1	GA12863/NM_143274		NM_001038375/cb25.fpc4126.2.075.a
ENSANGT00000010533.2**	AmeLG1_WGA15_2.508185.508185.m**	AT1G14205**	cb25.fpc0011.0.088.a**	NM_001027041**	cn01602**	NM_001031919	NM_001003419**	NM_000655**	NM_001015039**	YCR048W	gpa2*	GA12872/NM_130709		NM_001038383/cb25.fpc4263.0.066.a
ENSANGT00000010539.2**	AmeLG1_WGA15_2.508352.508352.m**	AT1G14210**	cb25.fpc0011.0.089.a**	NM_001027043**	cn01603**	NM_001031920**	NM_001003420**	NM_000657	NM_001015046**	YCR051W	gpd1	GA12876/NM_135356		NM_001038389/cb25.fpc2220.0.061.a
ENSANGT00000010544.2*	AmeLG1_WGA16_2.511191.511191.m**	AT1G14220**	cb25.fpc0011.0.090.a**	NM_001027044**	cn01604**	NM_001031921*	NM_001003422**	NM_000658**	NM_001015099**	YCR052W	gpd2	GA12880/NM_142516		NM_001038393/cb25.NA_009.0.036.a
ENSANGT00000010545.2*	AmeLG1_WGA16_2.511692.511692.m**	AT1G14230**	cb25.fpc0011.0.091.a**	NM_001027048**	cn01605**	NM_001031922*	NM_001003423**	NM_000660**	NM_001015507*	YCR053W	gpd3	GA12882/NM_142505		NM_001038398/cb25.fpc0023.1.060.a
ENSANGT00000010551.2**	AmeLG1_WGA16_2.511859.511859.m*	AT1G14240**	cb25.fpc0011.0.092.a**	NM_001027055**	cn01606**	NM_001031923*	NM_001003424**	NM_000661**	NM_001015681**	YCR054C	gpi1**	GA12889/NM_078519		NM_001038404/cb25.fpc2114.0.097.a
ENSANGT00000010559.2**	AmeLG1_WGA16_2.512360.512360.m**	AT1G14240**	cb25.fpc0011.0.093.a**	NM_001027057*	cn01607**	NM_001031924**	NM_001003425**	NM_000662	NM_001015876**	YCR057C	gpi10	GA12901/NM_142433		NM_001038407/cb25.fpc2220.0.091.a
ENSANGT00000010564.2**	AmeLG1_WGA17_2.501339.501339.m**	AT1G14240**	cb25.fpc0011.0.094.a**	NM_001027060*	cn01608**	NM_001031925**	NM_001003426**	NM_000663**	NM_001015889	YCR059C	gpi12**	GA12922/NM_134744		NM_001038409/cb25.fpc2051.0.131.a
ENSANGT00000010568.2*	AmeLG1_WGA17_2.501673.501673.m**	AT1G14250**	cb25.fpc0011.0.095.a**	NM_001027061**	cn01609*	NM_001031926**	NM_001003427**	NM_000665**	NM_001017362*	YCR060W	gpi13	GA12923/NM_134755		NM_001038410/cb25.fpc3752.2.011.a
ENSANGT00000010572.2	AmeLG1_WGA17_2.502007.502007.m**	AT1G14260**	cb25.fpc0011.0.096.a**	NM_001027062**	cn01610**	NM_001031927**	NM_001003430**	NM_000666**	NM_001017393	YCR061W	gpi14*	GA12924/NM_078515		NM_001038415/cb25.fpc0024.0.060.a
ENSANGT00000010573.2**	AmeLG1_WGA17_2.502174.502174.m**	AT1G14260**	cb25.fpc0011.0.097.a**	NM_001027064**	cn01611**	NM_001031928**	NM_001003431**	NM_000667**	NM_001017394	YCR063W	gpi15*	GA12925/NM_134763		NM_001038418/cb25.fpc0156.1.029.a
ENSANGT00000010576.2*	AmeLG1_WGA19_2.503343.503343.m**	AT1G14270**	cb25.fpc0011.0.098.a**	NM_001027068**	cn01612**	NM_001031929**	NM_001003433*	NM_000668**	NM_001017419**	YCR065W	gpi16	GA12937/NM_142048		NM_001038422/cb25.fpc2887.0.044.a
ENSANGT00000010584.2*	AmeLG1_WGA19_2.503677.503677.m**	AT1G14270**	cb25.fpc0011.0.099.a**	NM_001027072**	cn01613**	NM_001031930**	NM_001003434**	NM_000670**	NM_001017426**	YCR066W	gpi17**	GA12941/NM_142028		NM_001038427/cb25.fpc4126.1.067.a
ENSANGT00000010585.2**	AmeLG1_WGA19_2.504512.504512.m**	AT1G14300**	cb25.fpc0011.0.100.a*	NM_001027076**	cn01614**	NM_001031931**	NM_001003435**	NM_000671**	NM_001017427**	YCR067C	gpi18	GA12946/NM_142005		NM_001038428/cb25.fpc2887.0.002.a
ENSANGT00000010593.2**	AmeLG1_WGA19_2.504679.504679.m**	AT1G14310**	cb25.fpc0011.0.101.a**	NM_001027077	cn01615**	NM_001031932**	NM_001003436**	NM_000672**	NM_001017429*	YCR068W	gpi2**	GA12949/NM_141973		NM_001038439/cb25.fpc3857.6.050.a
ENSANGT00000010600.2*	AmeLG1_WGA19_2.504846.504846.m**	AT1G14320**	cb25.fpc0011.0.102.a**	NM_001027078*	cn01616**	NM_001031933**	NM_001003437**	NM_000673**	NM_001017433**	YCR069W	gpi3**	GA12951/NM_141965		NM_001038443/cb25.fpc3857.6.097.a
ENSANGT00000010601.2**	AmeLG1_WGA19_2.505514.505514.m**	AT1G14340**	cb25.fpc0011.0.103.a**	NM_001027079**	cn01617**	NM_001031934**	NM_001003438**	NM_000674**	NM_001017525**	YCR071C	gpi7	GA12961/NM_165720		NM_001038447/cb25.fpc3857.7.040.a
ENSANGT00000010608.2**	AmeLG1_WGA19_2.505681.505681.m**	AT1G14350**	cb25.fpc0011.0.104.a**	NM_001027082**	cn01618**	NM_001031935**	NM_001003440**	NM_000675*	NM_001017959**	YCR072C	gpi8	GA12964/NM_078598		NM_001038451/cb25.fpc4044.2.016.a
ENSANGT00000010611.2**	AmeLG1_WGA1_2.500839.500839.m**	AT1G14360**	cb25.fpc0011.0.105.a**	NM_001027085**	cn01619**	NM_001031936*	NM_001003441*	NM_000676*	NM_001017966**	YCR073C	gpm1	GA12965/NM_132736		NM_001038458/cb25.fpc1402.3.036.a
ENSANGT00000010612.2*	AmeLG1_WGA1_2.501507.501507.m**	AT1G14370**	cb25.fpc0011.0.106.a**	NM_001027088**	cn01620**	NM_001031937*	NM_001003444**	NM_000677**	NM_001017968**	YCR073W-A	gpt1	GA12977/NM_143395		NM_001038459/cb25.fpc3857.5.023.a
ENSANGT00000010616.2**	AmeLG1_WGA1_2.501674.501674.m**	AT1G14380**	cb25.fpc0011.0.107.a**	NM_001027093**	cn01621**	NM_001031938**	NM_001003445**	NM_000678**	NM_001017983**	YCR075C	gpt2	GA12998/NM_141146		NM_001038488/cb25.fpc1402.3.042.a
ENSANGT00000010618.2*	AmeLG1_WGA1_2.502175.502175.m**	AT1G14380**	cb25.fpc0011.0.108.a*	NM_001027096**	cn01622**	NM_001031939**	NM_001003447*	NM_000679**	NM_001018002**	YCR075W-A	gpx1	GA13004/NM_141498		NM_001047165/cb25.fpc2888.2.086.a
ENSANGT00000010622.2*	AmeLG1_WGA1_2.502342.502342.m**	AT1G14380**	cb25.fpc0011.0.109.a*	NM_001027097**	cn01623**	NM_001031940**	NM_001003448**	NM_000680**	NM_001018013**	YCR076C	grn1*	GA13010/NM_057638		NM_001047166/cb25.fpc2888.2.082.a
ENSANGT00000010647.2**	AmeLG1_WGA1_2.502676.502676.m**	AT1G14390**	cb25.fpc0011.0.110.a**	NM_001027098**	cn01624*	NM_001031941**	NM_001003449**	NM_000681	NM_001018019**	YCR077C	grt1**	GA13015/NM_079991		NM_001047195/cb25.NA_216.0.004.a
ENSANGT00000010648.2**	AmeLG1_WGA1_2.503010.503010.m**	AT1G14400**	cb25.fpc0011.0.111.a**	NM_001027101**	cn01625**	NM_001031942**	NM_001003450**	NM_000682	NM_001018031**	YCR079W	grx1**	GA13016/NM_137387		NM_001047229/cb25.fpc2374.0.071.a
ENSANGT00000010662.2	AmeLG1_WGA1_2.503344.503344.m**	AT1G14400**	cb25.fpc0011.0.112.a**	NM_001027102**	cn01626**	NM_001031943	NM_001003451**	NM_000683	NM_001018042**	YCR081W	grx2**	GA13036/NM_166276		NM_001047230/cb25.fpc0071.3.087.a
ENSANGT00000010663.2**	AmeLG1_WGA1_2.503678.503678.m**	AT1G14410**	cb25.fpc0011.0.113.a**	NM_001027106**	cn01627**	NM_001031944	NM_001003452**	NM_000684	NM_001018063	YCR082W	grx3	GA13052/NM_143392		NM_001047236/cb25.fpc0091.1.010.a
ENSANGT00000010670.2**	AmeLG1_WGA1_2.503845.503845.m**	AT1G14420**	cb25.fpc0011.0.114.a*	NM_001027107**	cn01628**	NM_001031945**	NM_001003454**	NM_000685	NM_001018079	YCR083W	grx4	GA13065/NM_143194		NM_001047237/cb25.fpc4321.1.007.a
ENSANGT00000010675.2	AmeLG1_WGA1_2.504179.504179.m**	AT1G14460**	cb25.fpc0011.0.115.a**	NM_001027111**	cn01629**	NM_001031946**	NM_001003456*	NM_000686	NM_001018086**	YCR084C	grx5*	GA13069/NM_143204		NM_001047241/cb25.fpc0071.2.031.a
ENSANGT00000010694.2**	AmeLG1_WGA1_2.504680.504680.m**	AT1G14510**	cb25.fpc0011.0.116.a**	NM_001027112**	cn01630**	NM_001031947*	NM_001003457**	NM_000687**	NM_001018087	YCR086W	gsa1	GA13074/NM_143200		NM_001047272/cb25.fpc4033.1.006.a
ENSANGT00000010695.2**	AmeLG1_WGA20_2.501675.501675.m**	AT1G14520**	cb25.fpc0011.0.117.a**	NM_001027115**	cn01631**	NM_001031948*	NM_001003458*	NM_000688**	NM_001024134**	YCR087C-A	gsk3**	GA13094/NM_168929		NM_001047292/cb25.fpc0058.0.128.a
ENSANGT00000010698.2**	AmeLG1_WGA20_2.502009.502009.m**	AT1G14530**	cb25.fpc0011.0.118.a**	NM_001027117**	cn01632**	NM_001031949*	NM_001003460**	NM_000689**	NM_001024135	YCR088W	gsk31**	GA13095/NM_143427		NM_001047295/cb25.fpc3052.0.084.a
ENSANGT00000010706.2	AmeLG1_WGA23_2.505349.505349.m**	AT1G14530**	cb25.fpc0011.0.119.a**	NM_001027120**	cn01633**	NM_001031950*	NM_001003461	NM_000690**	NM_001024136**	YCR089W	gst1	GA13098/NM_140756		NM_001047305/cb25.fpc4206.0.012.a
ENSANGT00000010709.2**	AmeLG1_WGA23_2.505683.505683.m**	AT1G14540**	cb25.fpc0011.0.120.a*	NM_001027125**	cn01634**	NM_001031951**	NM_001003464	NM_000691**	NM_001024137**	YCR090C	gst2	GA13102/NM_136355		NM_001047306/cb25.fpc0058.0.047.a
ENSANGT00000010712.2	AmeLG1_WGA23_2.505850.505850.m**	AT1G14550**	cb25.fpc0011.1.001.a*	NM_001027128**	cn01635**	NM_001031952**	NM_001003465**	NM_000692	NM_001024139**	YCR091W	gst3	GA13105/NM_141449		NM_001047318/cb25.fpc0058.2.106.a
ENSANGT00000010714.2*	AmeLG1_WGA26_2.501843.501843.m**	AT1G14560**	cb25.fpc0011.1.002.a**	NM_001027129*	cn01636**	NM_001031953**	NM_001003466**	NM_000693**	NM_001024141**	YCR092C	gti1	GA13108/NM_141447		NM_001047366/cb25.fpc0058.0.103.a
ENSANGT00000010716.2*	AmeLG1_WGA26_2.502678.502678.m**	AT1G01510**	cb25.fpc0011.1.003.a**	NM_001027131**	cn01637**	NM_001031954*	NM_001003467	NM_000695**	NM_001024145**	YCR093W	gtp1**	GA13109/NM_132725		NM_001047469/cb25.fpc0081.0.005.a
ENSANGT00000010719.2**	AmeLG1_WGA26_2.503012.503012.m**	AT1G14570**	cb25.fpc0011.1.004.a	NM_001027132**	cn01638*	NM_001031955	NM_001003468**	NM_000696**	NM_001024147**	YCR094W	gtr1	GA13111/NM_144053		NM_001047470/cb25.fpc0143.1.139.a
ENSANGT00000010740.2*	AmeLG1_WGA26_2.503179.503179.m**	AT1G14570**	cb25.fpc0011.1.005.a	NM_001027133**	cn01639**	NM_001031956*	NM_001003469**	NM_000697**	NM_001024148**	YCR095C	gtr2*	GA13113/NM_134617		NM_001047494/cb25.fpc0039.1.136.a
ENSANGT00000010746.2*	AmeLG1_WGA26_2.503346.503346.m**	AT1G14580**	cb25.fpc0011.1.006.a**	NM_001027135**	cn01640**	NM_001031957*	NM_001003470**	NM_000698**	NM_001024205**	YCR096C	gua2**	GA13138/NM_079889		NM_001047497/cb25.fpc3052.2.016.a
ENSANGT00000010753.2**	AmeLG1_WGA26_2.503513.503513.m*	AT1G14590**	cb25.fpc0011.1.007.a**	NM_001027138**	cn01641**	NM_001031958*	NM_001003471**	NM_000699**	NM_001024206**	YCR097W**	gut2	GA13146/NM_141209		NM_001047511/cb25.fpc2374.0.027.a
ENSANGT00000010756.2**	AmeLG1_WGA26_2.503680.503680.m**	AT1G14600**	cb25.fpc0011.1.008.a*	NM_001027140**	cn01642*	NM_001031959*	NM_001003472*	NM_000700**	NM_001024230*	YCR098C	gwt1	GA13162/NM_078696		NM_001047524/cb25.fpc0063.0.096.a
ENSANGT00000010757.2**	AmeLG1_WGA26_2.504014.504014.m**	AT1G14610**	cb25.fpc0011.1.009.a**	NM_001027143**	cn01643**	NM_001031960*	NM_001003473**	NM_000701**	NM_001024385**	YCR099C	gyp10	GA13172/NM_141746		NM_001047550/cb25.fpc0010.0.106.a
ENSANGT00000010762.2**	AmeLG1_WGA26_2.504682.504682.m**	AT1G14620**	cb25.fpc0011.1.010.a	NM_001027145**	cn01644**	NM_001031961*	NM_001003474*	NM_000702**	NM_001024458**	YCR100C	h3.3	GA13177/NM_141748		NM_001047567/cb25.fpc0039.1.091.a
ENSANGT00000010763.2**	AmeLG1_WGA27_2.505517.505517.m**	AT1G14630**	cb25.fpc0011.1.011.a**	NM_001027146**	cn01645**	NM_001031962*	NM_001003475**	NM_000704**	NM_001024468**	YCR101C	h4.3	GA13183/NM_141771		NM_001047570/cb25.fpc4334.0.039.a
ENSANGT00000010765.2**	AmeLG1_WGA27_2.506018.506018.m**	AT1G14660**	cb25.fpc0011.1.012.a**	NM_001027147**	cn01646**	NM_001031963*	NM_001003476**	NM_000705**	NM_001024474	YCR102C	hal4	GA13188/NM_141800		NM_001047582/cb25.fpc3752.2.042.a
ENSANGT00000010775.2**	AmeLG1_WGA28_2.506686.506686.m**	AT1G14670**	cb25.fpc0011.1.013.a	NM_001027149**	cn01647**	NM_001031964**	NM_001003477**	NM_000706*	NM_001024478**	YCR104W	hat1**	GA13191/NM_143540		NM_001047614/cb25.fpc2220.0.057.a
ENSANGT00000010776.2	AmeLG1_WGA28_2.508022.508022.m**	AT1G14690**	cb25.fpc0011.1.014.a**	NM_001027150**	cn01648**	NM_001031965**	NM_001003478	NM_000707**	NM_001024504**	YCR105W	hba1	GA13193/NM_141837		NM_001047615/cb25.fpc0129.1.011.a
ENSANGT00000010778.2**	AmeLG1_WGA29_2.509191.509191.m**	AT1G14700**	cb25.fpc0011.1.015.a**	NM_001027151**	cn01649**	NM_001031966**	NM_001003479**	NM_000709**	NM_001024508*	YCR106W	hcn1	GA13205/NM_169429		NM_001047627/cb25.fpc2220.1.059.a
ENSANGT00000010783.2**	AmeLG1_WGA2_2.502178.502178.m**	AT1G14710**	cb25.fpc0011.1.016.a**	NM_001027155**	cn01650**	NM_001031967**	NM_001003480**	NM_000710	NM_001024512**	YCR107W	hcs1*	GA13216/NM_136562		NM_001047648/cb25.fpc0023.0.002.a
ENSANGT00000010787.2**	AmeLG1_WGA2_2.502512.502512.m**	AT1G14710**	cb25.fpc0011.1.017.a**	NM_001027156**	cn01651**	NM_001031968*	NM_001003481	NM_000712**	NM_001024526*	YCR108C	hem13	GA13219/NM_078936		NM_001047654/cb25.fpc2454.1.039.a
ENSANGT00000010789.2**	AmeLG1_WGA2_2.502846.502846.m**	AT1G14720**	cb25.fpc0011.1.018.a**	NM_001027157**	cn01652**	NM_001031969*	NM_001003482**	NM_000713**	NM_001024560**	YDL001W	hem14	GA13222/NM_141303		NM_001047660/cb25.fpc4470.2.102.a
ENSANGT00000010793.2	AmeLG1_WGA2_2.503681.503681.m**	AT1G14730**	cb25.fpc0011.1.019.a**	NM_001027159**	cn01653**	NM_001031970**	NM_001003483**	NM_000714**	NM_001024602**	YDL002C	hem15**	GA13230/NM_136496		NM_001047675/cb25.fpc4470.2.014.a
ENSANGT00000010794.2**	AmeLG1_WGA31_2.505017.505017.m**	AT1G14750**	cb25.fpc0011.1.020.a*	NM_001027160	cn01654**	NM_001031971**	NM_001003484**	NM_000715**	NM_001024604**	YDL003W	hem2	GA13236/NM_130561		NM_001047701/cb25.fpc4126.0.090.a
ENSANGT00000010795.2**	AmeLG1_WGA31_2.505351.505351.m**	AT1G01520**	cb25.fpc0011.1.021.a*	NM_001027161**	cn01655**	NM_001031972*	NM_001003486**	NM_000716**	NM_001024606	YDL004W	hhf1	GA13237/NM_130562		NM_001047705/cb25.fpc0023.1.133.a
ENSANGT00000010801.2*	AmeLG1_WGA31_2.506019.506019.m*	AT1G14770**	cb25.fpc0011.1.022.a**	NM_001027162**	cn01656**	NM_001031973*	NM_001003487**	NM_000717**	NM_001024614**	YDL005C	hhf2	GA13246/NM_130559		NM_001047709/cb25.fpc4126.1.072.a
ENSANGT00000010806.2*	AmeLG1_WGA31_2.506186.506186.m**	AT1G14770**	cb25.fpc0011.1.023.a**	NM_001027163**	cn01657**	NM_001031974**	NM_001003488**	NM_000718**	NM_001024616**	YDL006W	hhp1*	GA13258/NM_130592		NM_001047741/cb25.fpc4126.1.001.a
ENSANGT00000010821.2	AmeLG1_WGA31_2.506520.506520.m**	AT1G14780**	cb25.fpc0011.1.024.a*	NM_001027167**	cn01658**	NM_001031975*	NM_001003490*	NM_000719**	NM_001024617**	YDL007W	hhp2**	GA13259/NM_130594		NM_001047747/cb25.fpc0003.1.036.a
ENSANGT00000010822.2**	AmeLG1_WGA31_2.506687.506687.m**	AT1G14790**	cb25.fpc0011.1.025.a*	NM_001027169**	cn01659**	NM_001031976*	NM_001003492**	NM_000720**	NM_001024618**	YDL008W	hht1	GA13267/NM_130591		NM_001047751/cb25.fpc3752.1.044.a
ENSANGT00000010829.2**	AmeLG1_WGA31_2.508023.508023.m**	AT1G14800**	cb25.fpc0011.1.026.a**	NM_001027170**	cn01660**	NM_001031977**	NM_001003495**	NM_000721**	NM_001024619	YDL010W	hht2	GA13272/NM_139803		NM_001047753/cb25.fpc4033.0.066.a
ENSANGT00000010838.2*	AmeLG1_WGA32_2.508524.508524.m**	AT1G14810**	cb25.fpc0011.1.027.a**	NM_001027173**	cn01661**	NM_001031978**	NM_001003496**	NM_000722**	NM_001024622**	YDL012C**	hip1**	GA13281/NM_139838		NM_001047758/cb25.fpc4033.2.061.a
ENSANGT00000010843.2*	AmeLG1_WGA33_2.501177.501177.m**	AT1G14820**	cb25.fpc0011.1.028.a**	NM_001027174**	cn01662**	NM_001031979**	NM_001003497*	NM_000723**	NM_001024624*	YDL013W	hip3	GA13297/NM_142133		NM_001047759/cb25.fpc4033.2.063.a
ENSANGT00000010846.2	AmeLG1_WGA34_2.501344.501344.m**	AT1G14820**	cb25.fpc0011.1.029.a*	NM_001027176**	cn01663**	NM_001031980**	NM_001003499**	NM_000724**	NM_001024626*	YDL014W	his1*	GA13298/NM_142134		NM_001047760/cb25.fpc4033.0.012.a
ENSANGT00000010848.2*	AmeLG1_WGA34_2.501511.501511.m**	AT1G14820**	cb25.fpc0011.1.030.a**	NM_001027178**	cn01664**	NM_001031981	NM_001003500**	NM_000725**	NM_001024645**	YDL015C	his2	GA13299/NM_142135		NM_001047765/cb25.fpc4033.0.021.a
ENSANGT00000010854.2**	AmeLG1_WGA37_2.502179.502179.m**	AT1G14830**	cb25.fpc0011.1.031.a**	NM_001027182**	cn01665**	NM_001031982	NM_001003501**	NM_000726**	NM_001024672**	YDL017W	his3**	GA13300/NM_134606		NM_001047771/cb25.fpc4403.1.012.a
ENSANGT00000010858.2**	AmeLG1_WGA37_2.502346.502346.m**	AT1G14840**	cb25.fpc0011.1.032.a**	NM_001027185**	cn01666**	NM_001031983**	NM_001003503**	NM_000727**	NM_001024673*	YDL018C	his4*	GA13306/NM_142204		NM_001047774/cb25.fpc0083.0.047.a
ENSANGT00000010864.2**	AmeLG1_WGA37_2.502513.502513.m**	AT1G14850**	cb25.fpc0011.1.033.a**	NM_001027186**	cn01667**	NM_001031984**	NM_001003504**	NM_000728**	NM_001024698**	YDL019C	his5	GA13321/NM_058094		NM_001047782/cb25.fpc4403.1.018.a
ENSANGT00000010866.2	AmeLG1_WGA37_2.502680.502680.m**	AT1G14860**	cb25.fpc0011.1.034.a*	NM_001027187**	cn01668**	NM_001031985**	NM_001003505**	NM_000729**	NM_001024699*	YDL020C	his7	GA13327/NM_134603		NM_001047783/cb25.fpc4033.2.041.a
ENSANGT00000010868.2*	AmeLG1_WGA37_2.502847.502847.m**	AT1G14870**	cb25.fpc0011.1.035.a**	NM_001027190**	cn01669**	NM_001031986*	NM_001003506*	NM_000730**	NM_001024703**	YDL021W	hmg1	GA13340/NM_058114		NM_001047794/cb25.fpc3857.2.013.a
ENSANGT00000010872.2**	AmeLG1_WGA37_2.503014.503014.m**	AT1G14880**	cb25.fpc0011.1.036.a**	NM_001027192**	cn01670**	NM_001031987**	NM_001003507**	NM_000732**	NM_001024705**	YDL022W	hmt1*	GA13342/NM_079657		NM_001047809/cb25.fpc2397.0.044.a
ENSANGT00000010879.2*	AmeLG1_WGA37_2.503181.503181.m**	AT1G14910**	cb25.fpc0011.1.037.a**	NM_001027193**	cn01671**	NM_001031988**	NM_001003508	NM_000733**	NM_001024706**	YDL024C	hmt2	GA13343/NM_142312		NM_001047819/cb25.fpc3857.2.043.a
ENSANGT00000010880.2**	AmeLG1_WGA37_2.503348.503348.m**	AT1G14970**	cb25.fpc0011.1.038.a**	NM_001027194*	cn01672**	NM_001031989**	NM_001003509**	NM_000734**	NM_001024707*	YDL025C	hob1*	GA13352/NM_078818		NM_001047820/cb25.fpc3857.5.086.a
ENSANGT00000010882.2**	AmeLG1_WGA37_2.503682.503682.m**	AT1G14980**	cb25.fpc0011.1.039.a**	NM_001027195**	cn01673**	NM_001031990**	NM_001003510**	NM_000735**	NM_001024709	YDL027C	hob3*	GA13353/NM_132546		NM_001047826/cb25.fpc0045.0.030.a
ENSANGT00000010884.2**	AmeLG1_WGA37_2.504183.504183.m**	AT1G14990**	cb25.fpc0011.1.040.a**	NM_001027197**	cn01674**	NM_001031991**	NM_001003511**	NM_000737**	NM_001024712**	YDL028C	hop1**	GA13363/NM_078828		NM_001047827/cb25.fpc0045.0.034.a
ENSANGT00000010885.2**	AmeLG1_WGA37_2.504517.504517.m**	AT1G15020**	cb25.fpc0011.1.041.a**	NM_001027199**	cn01675**	NM_001031992	NM_001003513**	NM_000738	NM_001024714**	YDL029W**	hos2	GA13369/NM_058083		NM_001047829/cb25.fpc3857.3.056.a
ENSANGT00000010886.2*	AmeLG1_WGA37_2.506521.506521.m**	AT1G15020**	cb25.fpc0011.1.042.a**	NM_001027200**	cn01676**	NM_001031993	NM_001003515**	NM_000739	NM_001024716**	YDL030W	hpt1*	GA13395/NM_139560		NM_001047832/cb25.fpc4033.2.068.a
ENSANGT00000010894.2*	AmeLG1_WGA37_2.506688.506688.m**	AT1G15030**	cb25.fpc0011.1.043.a**	NM_001027202**	cn01677**	NM_001031994**	NM_001003516**	NM_000740	NM_001024717*	YDL031W	hri1	GA13398/NM_144075		NM_001047836/cb25.fpc0045.0.008.a
ENSANGT00000010896.2**	AmeLG1_WGA38_2.500677.500677.m**	AT1G15050**	cb25.fpc0011.1.044.a**	NM_001027203**	cn01678**	NM_001031995*	NM_001003517**	NM_000741	NM_001024719**	YDL033C	hri2**	GA13401/NM_139578		NM_001047840/cb25.fpc3857.1.085.a
ENSANGT00000010903.2*	AmeLG1_WGA39_2.501679.501679.m**	AT1G15060**	cb25.fpc0011.1.045.a**	NM_001027205**	cn01679**	NM_001031996*	NM_001003518	NM_000742**	NM_001024720**	YDL035C	hrp1	GA13402/NM_079186		NM_058260/cb25.fpc0071.2.020.a
ENSANGT00000010904.2*	AmeLG1_WGA3_2.502514.502514.m	AT1G15080**	cb25.fpc0011.1.046.a**	NM_001027207**	cn01680**	NM_001031997*	NM_001003520**	NM_000743**	NM_001024721**	YDL036C	hrp3*	GA13410/NM_080091		NM_058265/cb25.fpc0071.2.016.a
ENSANGT00000010916.2*	AmeLG1_WGA3_2.502848.502848.m**	AT1G15110**	cb25.fpc0011.1.047.a**	NM_001027210**	cn01681**	NM_001031998*	NM_001003521**	NM_000744**	NM_001024726*	YDL037C	hrr1**	GA13411/NM_079190		NM_058278/cb25.fpc0071.2.011.a
ENSANGT00000010921.2**	AmeLG1_WGA3_2.503015.503015.m**	AT1G15125**	cb25.fpc0011.1.048.a**	NM_001027211**	cn01682**	NM_001031999**	NM_001003522*	NM_000745**	NM_001024727*	YDL038C	hsf1*	GA13413/NM_139603		NM_058289/cb25.fpc4321.0.007.a
ENSANGT00000010923.2**	AmeLG1_WGA3_2.503349.503349.m**	AT1G15130**	cb25.fpc0011.1.049.a**	NM_001027212	cn01683**	NM_001032000**	NM_001003524**	NM_000746**	NM_001024728**	YDL039C	hsk1**	GA13414/NM_139620		NM_058308/cb25.fpc4321.0.018.a
ENSANGT00000010943.2*	AmeLG1_WGA40_2.504351.504351.m*	AT1G15140**	cb25.fpc0011.1.050.a**	NM_001027215**	cn01684**	NM_001032001**	NM_001003526**	NM_000747**	NM_001024729	YDL040C	hsp10	GA13422/NM_139610		NM_058309/cb25.fpc4321.0.019.a
ENSANGT00000010949.2	AmeLG1_WGA41_2.502181.502181.m**	AT1G15140**	cb25.fpc0011.1.051.a**	NM_001027216**	cn01685*	NM_001032003*	NM_001003528**	NM_000748**	NM_001024730	YDL042C	hsp16	GA13431/NM_139631		NM_058320/cb25.fpc0091.0.088.a
ENSANGT00000010950.2**	AmeLG1_WGA43_2.502849.502849.m**	AT1G15140**	cb25.fpc0011.1.052.a	NM_001027219**	cn01686**	NM_001032004**	NM_001003529*	NM_000749**	NM_001024806**	YDL043C	hsp9	GA13457/NM_133070		NM_058323/cb25.fpc4283.0.010.a
ENSANGT00000010961.2*	AmeLG1_WGA43_2.503016.503016.m**	AT1G15150**	cb25.fpc0011.1.053.a*	NM_001027221**	cn01687**	NM_001032005**	NM_001003530**	NM_000750**	NM_001024825*	YDL044C	hsp90	GA13461/NM_078579		NM_058325/cb25.fpc4321.3.005.a
ENSANGT00000010962.2*	AmeLG1_WGA44_2.503350.503350.m**	AT1G15160**	cb25.fpc0011.1.054.a	NM_001027225*	cn01688**	NM_001032006**	NM_001003531**	NM_000751**	NM_001024837**	YDL045C	hst2**	GA13477/NM_137536		NM_058327/cb25.fpc4321.3.007.a
ENSANGT00000010966.2**	AmeLG1_WGA44_2.503517.503517.m**	AT1G15165**	cb25.fpc0011.1.055.a*	NM_001027229**	cn01689**	NM_001032007**	NM_001003532**	NM_000754*	NM_001024838**	YDL045W-A	hst4*	GA13481/NM_137519		NM_058330/cb25.fpc4321.0.054.a
ENSANGT00000010968.2**	AmeLG1_WGA44_2.503684.503684.m**	AT1G15170**	cb25.fpc0011.1.056.a*	NM_001027232**	cn01690**	NM_001032008**	NM_001003533**	NM_000755**	NM_001024839**	YDL046W	hta2	GA13483/NM_137527		NM_058333/cb25.fpc4321.0.064.a
ENSANGT00000010969.2*	AmeLG1_WGA44_2.503851.503851.m**	AT1G15180**	cb25.fpc0011.1.057.a*	NM_001027235**	cn01691**	NM_001032009*	NM_001003534**	NM_000756	NM_001024840**	YDL047W	htb1	GA13486/NM_143781		NM_058342/cb25.fpc0091.0.104.a
ENSANGT00000010987.2*	AmeLG1_WGA45_2.500512.500512.m*	AT1G01540**	cb25.fpc0011.1.058.a**	NM_001027236**	cn01692**	NM_001032010*	NM_001003537**	NM_000757**	NM_001024841**	YDL048C	hub1**	GA13487/NM_137532		NM_058343/cb25.fpc0091.0.105.a
ENSANGT00000011005.2**	AmeLG1_WGA45_2.500679.500679.m**	AT1G15200**	cb25.fpc0011.1.059.a**	NM_001027237**	cn01693**	NM_001032011*	NM_001003538**	NM_000758**	NM_001024846	YDL049C	hus1**	GA13490/NM_137537		NM_058344/cb25.fpc0091.0.108.a
ENSANGT00000011008.2**	AmeLG1_WGA45_2.500846.500846.m**	AT1G15210**	cb25.fpc0011.1.060.a*	NM_001027238	cn01694**	NM_001032012**	NM_001003539**	NM_000759**	NM_001024848**	YDL051W	hus5**	GA13491/NM_137538		NM_058348/cb25.fpc0091.0.110.a
ENSANGT00000011014.2**	AmeLG1_WGA45_2.502015.502015.m**	AT1G15215**	cb25.fpc0011.1.061.a*	NM_001027241**	cn01696**	NM_001032013*	NM_001003540**	NM_000760**	NM_001024850**	YDL052C	hut1	GA13492/NM_137541		NM_058356/cb25.fpc0091.1.029.a
ENSANGT00000011016.2**	AmeLG1_WGA45_2.502182.502182.m**	AT1G15215**	cb25.fpc0011.1.062.a*	NM_001027242**	cn01697**	NM_001032014**	NM_001003541**	NM_000761**	NM_001024851	YDL053C	hxk1	GA13493/NM_137542		NM_058361/cb25.fpc0091.1.027.a
ENSANGT00000011018.2*	AmeLG1_WGA45_2.503017.503017.m**	AT1G15215**	cb25.fpc0011.1.063.a**	NM_001027245**	cn01698**	NM_001032015**	NM_001003542**	NM_000762**	NM_001024853**	YDL054C	hxk2	GA13496/NM_137543		NM_058362/cb25.fpc0091.1.025.a
ENSANGT00000011025.2*	AmeLG1_WGA46_2.503184.503184.m**	AT1G15220**	cb25.fpc0011.1.064.a*	NM_001027246**	cn01699**	NM_001032016**	NM_001003543**	NM_000764**	NM_001024854**	YDL055C	iah1	GA13499/NM_079066		NM_058364/cb25.fpc4101.0.002.a
ENSANGT00000011027.2	AmeLG1_WGA46_2.503351.503351.m**	AT1G15220**	cb25.fpc0011.1.065.a**	NM_001027248**	cn01700**	NM_001032017**	NM_001003544**	NM_000765**	NM_001024856**	YDL056W	ibp1	GA13500/NM_137553		NM_058365/cb25.fpc4321.1.083.a
ENSANGT00000011030.2**	AmeLG1_WGA47_2.504019.504019.m**	AT1G15240**	cb25.fpc0011.1.066.a*	NM_001027249**	cn01701**	NM_001032018**	NM_001003545**	NM_000766**	NM_001024857**	YDL057W	idh1	GA13506/NM_166325		NM_058373/cb25.fpc0091.1.037.a
ENSANGT00000011032.2**	AmeLG1_WGA48_2.505856.505856.m**	AT1G15250**	cb25.fpc0011.1.067.a**	NM_001027251**	cn01702**	NM_001032019**	NM_001003546**	NM_000767**	NM_001024910**	YDL058W	idh2**	GA13509/NM_137584		NM_058375/cb25.fpc0091.1.041.a
ENSANGT00000011033.2	AmeLG1_WGA48_2.506190.506190.m**	AT1G15270**	cb25.fpc0011.1.068.a	NM_001027252*	cn01703**	NM_001032020**	NM_001003548**	NM_000770**	NM_001024911**	YDL059C	idi1**	GA13513/NM_137593		NM_058377/cb25.fpc0091.1.042.a
ENSANGT00000011034.2*	AmeLG1_WGA48_2.506357.506357.m**	AT1G15280**	cb25.fpc0011.1.069.a**	NM_001027253**	cn01704**	NM_001032021**	NM_001003551**	NM_000771**	NM_001024917**	YDL060W	idp1	GA13525/NM_136004		NM_058381/cb25.fpc4101.0.016.a
ENSANGT00000011053.2**	AmeLG1_WGA48_2.506524.506524.m*	AT1G15280**	cb25.fpc0011.1.070.a**	NM_001027254*	cn01705**	NM_001032022**	NM_001003552**	NM_000772**	NM_001024918**	YDL061C	ies6	GA13532/NM_136017		NM_058386/cb25.fpc4101.0.007.a
ENSANGT00000011057.2**	AmeLG1_WGA48_2.508027.508027.m**	AT1G15290**	cb25.fpc0011.1.071.a**	NM_001027255	cn01706**	NM_001032023**	NM_001003553*	NM_000773**	NM_001024919**	YDL063C	ilv1	GA13544/NM_136082		NM_058389/cb25.fpc4101.0.012.a
ENSANGT00000011061.2**	AmeLG1_WGA48_2.508194.508194.m**	AT1G15310**	cb25.fpc0011.1.072.a**	NM_001027256*	cn01707**	NM_001032028**	NM_001003554*	NM_000774**	NM_001024920**	YDL064W**	imp1	GA13549/NM_136090		NM_058397/cb25.fpc0091.1.013.a
ENSANGT00000011067.2**	AmeLG1_WGA48_2.509196.509196.m**	AT1G15320**	cb25.fpc0011.1.073.a**	NM_001027257**	cn01708**	NM_001032029**	NM_001003555**	NM_000775**	NM_001024922**	YDL065C	imp2**	GA13552/NM_141416		NM_058398/cb25.fpc0091.1.012.a
ENSANGT00000011069.2*	AmeLG1_WGA49_2.503686.503686.m**	AT1G15350**	cb25.fpc0011.1.074.a**	NM_001027258**	cn01709**	NM_001032030**	NM_001003556**	NM_000777**	NM_001024926**	YDL066W	ini1**	GA13557/NM_141383		NM_058402/cb25.fpc4321.1.032.a
ENSANGT00000011072.2**	AmeLG1_WGA49_2.504354.504354.m**	AT1G15350**	cb25.fpc0011.1.075.a*	NM_001027260**	cn01710**	NM_001032031**	NM_001003557	NM_000778**	NM_001024927**	YDL067C	ins1**	GA13563/NM_143380		NM_058405/cb25.fpc4321.1.030.a
ENSANGT00000011078.2*	AmeLG1_WGA4_2.506024.506024.m**	AT1G15350**	cb25.fpc0011.1.076.a*	NM_001027261*	cn01711**	NM_001032032**	NM_001003559**	NM_000779**	NM_001024928**	YDL069C	int6*	GA13573/NM_132425		NM_058410/cb25.fpc4321.0.035.a
ENSANGT00000011080.2*	AmeLG1_WGA4_2.506191.506191.m**	AT1G15370**	cb25.fpc0011.1.077.a*	NM_001027262**	cn01712**	NM_001032033*	NM_001003560**	NM_000780**	NM_001024931**	YDL070W	inv1	GA13587/NM_143378		NM_058419/cb25.fpc4321.1.004.a
ENSANGT00000011090.2**	AmeLG1_WGA50_2.500347.500347.m**	AT1G15380**	cb25.fpc0011.1.078.a	NM_001027263**	cn01713**	NM_001032034*	NM_001003561**	NM_000781**	NM_001024932**	YDL072C	ipk1*	GA13591/NM_136394		NM_058426/cb25.fpc2032.0.077.a
ENSANGT00000011094.2	AmeLG1_WGA51_2.501516.501516.m**	AT1G15380**	cb25.fpc0011.1.079.a**	NM_001027264**	cn01714*	NM_001032035**	NM_001003562**	NM_000782**	NM_001024945**	YDL073W	isa1*	GA13601/NM_132366		NM_058434/cb25.fpc2032.0.058.a
ENSANGT00000011095.2**	AmeLG1_WGA51_2.501683.501683.m**	AT1G01540**	cb25.fpc0011.1.080.a**	NM_001027268**	cn01715**	NM_001032036**	NM_001003563**	NM_000783**	NM_001024950**	YDL074C	isa2*	GA13610/NM_135903		NM_058435/cb25.fpc2032.0.055.a
ENSANGT00000011096.2*	AmeLG1_WGA51_2.502184.502184.m**	AT1G15390**	cb25.fpc0011.1.081.a*	NM_001027280**	cn01716**	NM_001032037**	NM_001003565	NM_000784**	NM_001024952*	YDL075W**	isd11*	GA13618/NM_078845		NM_058436/cb25.fpc2032.0.050.a
ENSANGT00000011099.2**	AmeLG1_WGA51_2.504355.504355.m**	AT1G15415**	cb25.fpc0011.1.082.a*	NM_001027285**	cn01717**	NM_001032038*	NM_001003568*	NM_000785**	NM_001024954**	YDL076C	ish1	GA13624/NM_079869		NM_058441/cb25.fpc4321.3.003.a
ENSANGT00000011100.2**	AmeLG1_WGA51_2.504689.504689.m**	AT1G15420**	cb25.fpc0011.1.083.a**	NM_001027287*	cn01718**	NM_001032039	NM_001003570*	NM_000786**	NM_001024955**	YDL077C	isp3	GA13643/NM_132341		NM_058448/cb25.fpc3857.10.026.a
ENSANGT00000011102.2**	AmeLG1_WGA51_2.505190.505190.m**	AT1G15440**	cb25.fpc0011.1.084.a**	NM_001027288	cn01719**	NM_001032040**	NM_001003571**	NM_000787**	NM_001025067**	YDL078C	isp4	GA13678/NM_132450		NM_058454/cb25.fpc4321.2.098.a
ENSANGT00000011104.2**	AmeLG1_WGA51_2.506192.506192.m**	AT1G15440**	cb25.fpc0011.1.085.a**	NM_001027292*	cn01720**	NM_001032041**	NM_001003572**	NM_000788**	NM_001025074**	YDL079C**	isp5	GA13680/NM_078542		NM_058457/cb25.fpc4079.2.079.a
ENSANGT00000011108.2**	AmeLG1_WGA51_2.506860.506860.m*	AT1G15460**	cb25.fpc0011.1.086.a**	NM_001027296**	cn01721**	NM_001032042*	NM_001003573*	NM_000789**	NM_001025083**	YDL080C	isp6	GA13684/NM_078730		NM_058458/cb25.fpc4321.2.100.a
ENSANGT00000011116.2**	AmeLG1_WGA51_2.507194.507194.m**	AT1G15470**	cb25.fpc0011.1.087.a**	NM_001027298**	cn01722*	NM_001032043*	NM_001003574*	NM_000790*	NM_001025084*	YDL081C	isp7	GA13685/NM_144381		NM_058467/cb25.fpc4321.1.084.a
ENSANGT00000011117.2**	AmeLG1_WGA51_2.507361.507361.m**	AT1G15480**	cb25.fpc0011.1.088.a*	NM_001027299**	cn01723**	NM_001032044*	NM_001003576**	NM_000791**	NM_001025085**	YDL082W*	isu1	GA13696/NM_057683		NM_058469/cb25.fpc4321.1.085.a
ENSANGT00000011119.2**	AmeLG1_WGA51_2.507862.507862.m**	AT1G15490**	cb25.fpc0011.1.089.a*	NM_001027302**	cn01724**	NM_001032045*	NM_001003577**	NM_000794	NM_001025086**	YDL083C**	isw1	GA13706/NM_134909		NM_058475/cb25.fpc4321.2.044.a
ENSANGT00000011120.2	AmeLG1_WGA51_2.508196.508196.m**	AT1G15500**	cb25.fpc0011.1.090.a**	NM_001027304**	cn01725*	NM_001032046**	NM_001003578*	NM_000795**	NM_001025093**	YDL084W	itr1	GA13707/NM_134917		NM_058476/cb25.fpc4321.1.082.a
ENSANGT00000011122.2**	AmeLG1_WGA52_2.502185.502185.m**	AT1G15520**	cb25.fpc0011.1.091.a**	NM_001027308*	cn01726**	NM_001032047*	NM_001003580*	NM_000796**	NM_001025102**	YDL085C-A	itr2	GA13708/NM_134923		NM_058481/cb25.fpc4321.1.076.a
ENSANGT00000011125.2**	AmeLG1_WGA52_2.502352.502352.m**	AT1G15540**	cb25.fpc0011.1.092.a**	NM_001027312**	cn01727**	NM_001032048**	NM_001003581**	NM_000797**	NM_001025103**	YDL085W	its3**	GA13710/NM_134927		NM_058487/cb25.fpc4321.1.098.a
ENSANGT00000011129.2**	AmeLG1_WGA52_2.502519.502519.m**	AT1G15570**	cb25.fpc0011.1.093.a**	NM_001027314**	cn01728**	NM_001032049**	NM_001003583**	NM_000798	NM_001025106**	YDL086W	its8*	GA13712/NM_134947		NM_058488/cb25.fpc4321.1.097.a
ENSANGT00000011133.2**	AmeLG1_WGA53_2.503688.503688.m**	AT1G15580**	cb25.fpc0011.1.094.a	NM_001027315*	cn01729**	NM_001032050	NM_001003585**	NM_000799**	NM_001025156**	YDL087C	itt1	GA13714/NM_143593		NM_058494/cb25.fpc4321.2.043.a
ENSANGT00000011134.2*	AmeLG1_WGA55_2.505358.505358.m**	AT1G15590**	cb25.fpc0011.1.095.a**	NM_001027317*	cn01730**	NM_001032052*	NM_001003586	NM_000800**	NM_001025163**	YDL088C	jmj1	GA13719/NM_134979		NM_058495/cb25.fpc2852.1.064.a
ENSANGT00000011135.2	AmeLG1_WGA55_2.505525.505525.m*	AT1G15600**	cb25.fpc0011.1.096.a**	NM_001027318**	cn01731*	NM_001032055**	NM_001003587**	NM_000801**	NM_001025192**	YDL089W	jmj3*	GA13721/NM_134987		NM_058506/cb25.fpc4321.2.024.a
ENSANGT00000011142.2*	AmeLG1_WGA55_2.506026.506026.m	AT1G15610**	cb25.fpc0011.1.097.a**	NM_001027319**	cn01732**	NM_001032056**	NM_001003588	NM_000802**	NM_001025241	YDL090C	kap1**	GA13723/NM_134990		NM_058507/cb25.fpc4321.2.023.a
ENSANGT00000011144.2*	AmeLG1_WGA55_2.506527.506527.m*	AT1G15620**	cb25.fpc0011.1.098.a*	NM_001027328**	cn01733**	NM_001032059**	NM_001003589**	NM_000803**	NM_001025244	YDL091C	kap104*	GA13724/NM_144084		NM_058508/cb25.fpc4321.2.032.a
ENSANGT00000011147.2**	AmeLG1_WGA55_2.506694.506694.m**	AT1G15640**	cb25.fpc0011.1.099.a**	NM_001027331*	cn01734**	NM_001032060**	NM_001003590**	NM_000805**	NM_001025245**	YDL092W	kap109*	GA13728/NM_134991		NM_058510/cb25.fpc4321.2.034.a
ENSANGT00000011148.2**	AmeLG1_WGA55_2.507529.507529.m**	AT1G15660**	cb25.fpc0011.1.100.a**	NM_001027333**	cn01735**	NM_001032061**	NM_001003591**	NM_000806**	NM_001025246**	YDL093W	kap111**	GA13732/NM_057880		NM_058516/cb25.fpc4321.0.050.a
ENSANGT00000011150.2**	AmeLG1_WGA56_2.507863.507863.m**	AT1G15690**	cb25.fpc0011.1.101.a*	NM_001027336**	cn01736**	NM_001032062**	NM_001003592**	NM_000807**	NM_001025250**	YDL095W	kap113**	GA13733/NM_057615		NM_058522/cb25.fpc4321.0.047.a
ENSANGT00000011152.2**	AmeLG1_WGA56_2.508030.508030.m**	AT1G15730**	cb25.fpc0011.1.102.a**	NM_001027337**	cn01737*	NM_001032063**	NM_001003593**	NM_000808**	NM_001025251**	YDL097C	kap114**	GA13737/NM_134579		NM_058526/cb25.fpc4321.0.043.a
ENSANGT00000011162.2**	AmeLG1_WGA56_2.508698.508698.m**	AT1G15740**	cb25.fpc0011.1.103.a**	NM_001027338**	cn01738**	NM_001032064*	NM_001003594*	NM_000809**	NM_001025254**	YDL098C	kap123	GA13768/NM_142719		NM_058528/cb25.fpc4321.0.042.a
ENSANGT00000011180.2**	AmeLG1_WGA57_2.501852.501852.m**	AT1G15750**	cb25.fpc0011.1.104.a**	NM_001027339**	cn01739**	NM_001032065**	NM_001003595**	NM_000810**	NM_001025255**	YDL099W	kap95	GA13792/NM_143535		NM_058529/cb25.fpc4321.0.041.a
ENSANGT00000011183.2**	AmeLG1_WGA57_2.502186.502186.m**	AT1G15750**	cb25.fpc0011.1.105.a**	NM_001027342**	cn01740**	NM_001032066**	NM_001003596**	NM_000811**	NM_001025256**	YDL100C	ker1	GA13795/NM_143536		NM_058550/cb25.fpc0071.1.100.a
ENSANGT00000011195.2*	AmeLG1_WGA57_2.503188.503188.m**	AT1G15750**	cb25.fpc0011.1.106.a**	NM_001027343**	cn01741**	NM_001032067**	NM_001003597*	NM_000812**	NM_001025257**	YDL101C	kin1	GA13798/NM_078569		NM_058551/cb25.fpc0071.1.101.a
ENSANGT00000011200.2**	AmeLG1_WGA58_2.503355.503355.m**	AT1G15750**	cb25.fpc0011.1.107.a*	NM_001027348**	cn01742**	NM_001032068**	NM_001003598**	NM_000813**	NM_001025258**	YDL102W	klp2*	GA13804/NM_143576		NM_058554/cb25.fpc0071.1.104.a
ENSANGT00000011202.2	AmeLG1_WGA58_2.503522.503522.m**	AT1G15770**	cb25.fpc0011.1.108.a**	NM_001027351**	cn01743**	NM_001032069**	NM_001003599*	NM_000814**	NM_001025259**	YDL103C	klp3**	GA13834/NM_141371		NM_058556/cb25.fpc0071.1.106.a
ENSANGT00000011203.2**	AmeLG1_WGA58_2.504190.504190.m**	AT1G15780**	cb25.fpc0011.1.109.a**	NM_001027352**	cn01744*	NM_001032070**	NM_001003600**	NM_000815**	NM_001025260	YDL104C	klp5*	GA13852/NM_134517		NM_058559/cb25.fpc0071.1.109.a
ENSANGT00000011205.2**	AmeLG1_WGA58_2.504357.504357.m*	AT1G15790**	cb25.fpc0011.1.110.a**	NM_001027353**	cn01745**	NM_001032071*	NM_001003601**	NM_000816**	NM_001025261**	YDL105W	klp6*	GA13854/NM_135034		NM_058560/cb25.fpc0071.2.028.a
ENSANGT00000011206.2*	AmeLG1_WGA58_2.504858.504858.m**	AT1G15790**	cb25.fpc0011.1.111.a*	NM_001027354**	cn01746**	NM_001032072**	NM_001003603*	NM_000817**	NM_001025262**	YDL106C	klp8*	GA13859/NM_135015		NM_058561/cb25.fpc0071.1.115.a
ENSANGT00000011209.2**	AmeLG1_WGA58_2.505192.505192.m*	AT1G15800**	cb25.fpc0011.1.112.a**	NM_001027356	cn01747**	NM_001032073**	NM_001003604**	NM_000818**	NM_001025263**	YDL107W	kms1**	GA13871/NM_137687		NM_058567/cb25.fpc0071.2.081.a
ENSANGT00000011222.2**	AmeLG1_WGA5_2.506695.506695.m**	AT1G15810**	cb25.fpc0011.1.113.a*	NM_001027358*	cn01748**	NM_001032074**	NM_001003605**	NM_000819**	NM_001025264**	YDL108W**	kms2**	GA13873/NM_137702		NM_058570/cb25.fpc0071.2.085.a
ENSANGT00000011228.2**	AmeLG1_WGA60_2.508365.508365.m**	AT1G15850**	cb25.fpc0011.1.114.a*	NM_001027360**	cn01749**	NM_001032075**	NM_001003606**	NM_000820**	NM_001025286**	YDL109C	krp1	GA13876/NM_137717		NM_058572/cb25.fpc0071.2.087.a
ENSANGT00000011232.2*	AmeLG1_WGA60_2.508532.508532.m**	AT1G15860**	cb25.fpc0011.1.115.a*	NM_001027361**	cn01750**	NM_001032076**	NM_001003607**	NM_000821**	NM_001025296**	YDL110C	ksg1*	GA13892/NM_057357		NM_058574/cb25.fpc2888.3.028.a
ENSANGT00000011246.2*	AmeLG1_WGA61_2.501352.501352.m**	AT1G15870**	cb25.fpc0011.1.116.a**	NM_001027362**	cn01751**	NM_001032077**	NM_001003608**	NM_000823**	NM_001025305**	YDL111C	ksp1	GA13894/NM_079697		NM_058577/cb25.fpc0071.2.090.a
ENSANGT00000011248.2	AmeLG1_WGA61_2.501686.501686.m**	AT1G15880**	cb25.fpc0011.1.117.a**	NM_001027363**	cn01752**	NM_001032078*	NM_001003609**	NM_000824**	NM_001025307**	YDL112W	lac1*	GA13912/NM_132498		NM_058591/cb25.fpc0071.2.098.a
ENSANGT00000011252.2	AmeLG1_WGA61_2.501853.501853.m**	AT1G15910**	cb25.fpc0011.1.118.a**	NM_001027365**	cn01753**	NM_001032079**	NM_001003610**	NM_000825**	NM_001025309**	YDL113C	lag1	GA13913/NM_132620		NM_058601/cb25.fpc0071.4.025.a
ENSANGT00000011253.2*	AmeLG1_WGA61_2.502020.502020.m**	AT1G15930**	cb25.fpc0011.1.119.a**	NM_001027369**	cn01754**	NM_001032080**	NM_001003611**	NM_000826**	NM_001025310**	YDL114W	lcb2	GA13918/NM_132580		NM_058603/cb25.fpc0071.4.026.a
ENSANGT00000011257.2**	AmeLG1_WGA61_2.502521.502521.m**	AT1G15930**	cb25.fpc0011.1.120.a**	NM_001027370	cn01755**	NM_001032081**	NM_001003613**	NM_000827*	NM_001025311**	YDL115C	lcf1*	GA13926/NM_132537		NM_058609/cb25.fpc3857.9.023.a
ENSANGT00000011261.2**	AmeLG1_WGA62_2.503356.503356.m**	AT1G15940**	cb25.fpc0011.1.121.a**	NM_001027372**	cn01756**	NM_001032082*	NM_001003614**	NM_000828**	NM_001025312**	YDL116W	leu1	GA13932/NM_078591		NM_058611/cb25.fpc3857.9.025.a
ENSANGT00000011262.2*	AmeLG1_WGA62_2.503523.503523.m**	AT1G15950**	cb25.fpc0011.2.001.a*	NM_001027376**	cn01757**	NM_001032083	NM_001003615**	NM_000829**	NM_001025313**	YDL117W	leu2	GA13944/NM_136469		NM_058618/cb25.fpc0071.3.114.a
ENSANGT00000011265.2**	AmeLG1_WGA64_2.504525.504525.m**	AT1G15960**	cb25.fpc0011.2.002.a**	NM_001027380**	cn01758**	NM_001032084*	NM_001003616**	NM_000830**	NM_001025351**	YDL119C	leu3	GA13946/NM_132029		NM_058621/cb25.fpc0071.3.096.a
ENSANGT00000011266.2**	AmeLG1_WGA64_2.505026.505026.m**	AT1G15970**	cb25.fpc0011.2.003.a**	NM_001027381**	cn01759**	NM_001032085*	NM_001003617**	NM_000831**	NM_001025360**	YDL120W	lid2	GA13960/NM_078543		NM_058622/cb25.fpc0071.3.095.a
ENSANGT00000011267.2**	AmeLG1_WGA64_2.505193.505193.m**	AT1G15980**	cb25.fpc0011.2.004.a**	NM_001027384**	cn01760**	NM_001032086*	NM_001003618**	NM_000832**	NM_001025364**	YDL121C	lig4**	GA13966/NM_133019		NM_058631/cb25.fpc0071.3.103.a
ENSANGT00000011273.2*	AmeLG1_WGA64_2.505360.505360.m*	AT1G15990**	cb25.fpc0011.2.005.a**	NM_001027386**	cn01761*	NM_001032087*	NM_001003619**	NM_000833**	NM_001025365**	YDL122W	liz1	GA13970/NM_132435		NM_058634/cb25.fpc0071.3.107.a
ENSANGT00000011275.2	AmeLG1_WGA64_2.505694.505694.m**	AT1G16010**	cb25.fpc0011.2.006.a**	NM_001027387**	cn01762**	NM_001032088*	NM_001003621**	NM_000834**	NM_001025371**	YDL123W	lkh1	GA13980/NM_136487		NM_058639/cb25.fpc0071.3.113.a
ENSANGT00000011276.2**	AmeLG1_WGA64_2.505861.505861.m**	AT1G16020**	cb25.fpc0011.2.007.a**	NM_001027389*	cn01763**	NM_001032089*	NM_001003623**	NM_000835**	NM_001025372**	YDL124W	lsd1	GA13983/NM_165479		NM_058645/cb25.fpc0071.3.094.a
ENSANGT00000011292.2*	AmeLG1_WGA64_2.506028.506028.m**	AT1G16020**	cb25.fpc0011.2.008.a**	NM_001027390**	cn01764**	NM_001032090*	NM_001003625**	NM_000836**	NM_001025373**	YDL125C**	lsd2**	GA13987/NM_138140		NM_058648/cb25.fpc4010.1.003.a
ENSANGT00000011293.2**	AmeLG1_WGA64_2.506195.506195.m**	AT1G16040**	cb25.fpc0011.2.009.a**	NM_001027391**	cn01765**	NM_001032091**	NM_001003630**	NM_000837**	NM_001025375**	YDL126C	lsk1**	GA13988/NM_078947		NM_058649/cb25.fpc0071.3.089.a
ENSANGT00000011296.2	AmeLG1_WGA6_2.500351.500351.m**	AT1G01560**	cb25.fpc0011.2.010.a**	NM_001027392**	cn01766**	NM_001032092	NM_001003631*	NM_000838**	NM_001025376**	YDL127W	lsm2**	GA13993/NM_143651		NM_058650/cb25.fpc0071.3.088.a
ENSANGT00000011301.2**	AmeLG1_WGA8_2.500852.500852.m**	AT1G16060**	cb25.fpc0011.2.011.a**	NM_001027395**	cn01767**	NM_001032093**	NM_001003632**	NM_000839**	NM_001025377**	YDL128W	lsm3**	GA13994/NM_078597		NM_058652/cb25.fpc0071.4.096.a
ENSANGT00000011307.2**	AmeLG1_WGA8_2.501186.501186.m*	AT1G16060**	cb25.fpc0011.2.012.a**	NM_001027396**	cn01768**	NM_001032094*	NM_001003633**	NM_000840**	NM_001025378**	YDL129W	lsm4**	GA14002/NM_140893		NM_058656/cb25.fpc0071.4.092.a
ENSANGT00000011308.2*	AmeLG1_WGA8_2.501687.501687.m**	AT1G16070**	cb25.fpc0011.2.013.a**	NM_001027397**	cn01769**	NM_001032095**	NM_001003634**	NM_000841**	NM_001025379**	YDL130W-A	lsm5**	GA14025/NM_137348		NM_058660/cb25.fpc0071.4.088.a
ENSANGT00000011316.2**	AmeLG1_WGA8_2.502021.502021.m**	AT1G16070**	cb25.fpc0011.2.014.a**	NM_001027398**	cn01770*	NM_001032096**	NM_001003635**	NM_000842**	NM_001025380	YDL130W**	lsm6**	GA14034/NM_132028		NM_058662/cb25.fpc0071.4.087.a
ENSANGT00000011324.2*	AmeLG1_WGA8_2.502188.502188.m**	AT1G16080**	cb25.fpc0011.2.015.a**	NM_001027399**	cn01771**	NM_001032097**	NM_001003636**	NM_000843**	NM_001025381	YDL131W	lsm7*	GA14038/NM_136452		NM_058673/cb25.fpc0058.4.094.a
ENSANGT00000011326.2**	AmeLG1_WGA8_2.502689.502689.m**	AT1G16090**	cb25.fpc0011.2.016.a**	NM_001027400**	cn01772**	NM_001032098**	NM_001003637*	NM_000844**	NM_001025382**	YDL132W	lsm8**	GA14039/NM_136680		NM_058674/cb25.fpc0071.4.080.a
ENSANGT00000011331.2**	AmeLG1_WGA8_2.503357.503357.m**	AT1G16110**	cb25.fpc0011.2.017.a*	NM_001027401**	cn01773**	NM_001032099**	NM_001003639**	NM_000845**	NM_001025383	YDL133C-A	lub1**	GA14041/NM_136447		NM_058675/cb25.fpc0071.4.079.a
ENSANGT00000011336.2**	AmeLG1_WGA9_2.500686.500686.m	AT1G16120**	cb25.fpc0011.2.018.a**	NM_001027403**	cn01774*	NM_001032101**	NM_001003640**	NM_000846**	NM_001025384	YDL133W	luc7	GA14043/NM_136445		NM_058683/cb25.fpc0071.4.048.a
ENSANGT00000011349.2**	AmeLG2_WGA65_2.505064.505064.m**	AT1G16130**	cb25.fpc0022.0.001.a	NM_001027405**	cn01775**	NM_001032102*	NM_001003641**	NM_000847**	NM_001025387**	YDL134C	lyn1	GA14046/NM_078557		NM_058684/cb25.fpc0071.4.049.a
ENSANGT00000011350.2	AmeLG2_WGA65_2.507569.507569.m**	AT1G16140**	cb25.fpc0022.0.002.a**	NM_001027406**	cn01776**	NM_001032103*	NM_001003642**	NM_000848**	NM_001025388	YDL135C	lys1	GA14047/NM_057837		NM_058687/cb25.fpc0071.4.052.a
ENSANGT00000011356.2**	AmeLG2_WGA65_2.507736.507736.m**	AT1G16150**	cb25.fpc0022.0.003.a*	NM_001027407**	cn01777**	NM_001032104*	NM_001003643**	NM_000849**	NM_001025391**	YDL136W*	lys2	GA14054/NM_165533		NM_058689/cb25.fpc0071.4.054.a
ENSANGT00000011362.2	AmeLG2_WGA65_2.508237.508237.m**	AT1G16160**	cb25.fpc0022.0.004.a**	NM_001027409**	cn01778**	NM_001032105*	NM_001003644*	NM_000850**	NM_001025392**	YDL137W	lys3	GA14061/NM_078535		NM_058691/cb25.fpc0071.4.056.a
ENSANGT00000011365.2**	AmeLG2_WGA65_2.508571.508571.m**	AT1G16180**	cb25.fpc0022.0.005.a**	NM_001027410**	cn01779**	NM_001032106**	NM_001003645**	NM_000851**	NM_001025393**	YDL138W	lys4	GA14064/NM_167257		NM_058693/cb25.fpc0071.4.058.a
ENSANGT00000011366.2**	AmeLG2_WGA65_2.509406.509406.m**	AT1G16190**	cb25.fpc0022.0.006.a**	NM_001027412**	cn01780**	NM_001032107**	NM_001003646**	NM_000852*	NM_001025395**	YDL139C	lys7*	GA14069/NM_132162		NM_058694/cb25.fpc0071.4.059.a
ENSANGT00000011369.2**	AmeLG2_WGA65_2.510742.510742.m**	AT1G16210**	cb25.fpc0022.0.007.a**	NM_001027413**	cn01781**	NM_001032108**	NM_001003647**	NM_000853**	NM_001025426**	YDL140C	mac1	GA14071/NM_143379		NM_058695/cb25.fpc0071.4.061.a
ENSANGT00000011373.2**	AmeLG2_WGA65_2.511410.511410.m**	AT1G16220**	cb25.fpc0022.0.008.a**	NM_001027414**	cn01782**	NM_001032109**	NM_001003648**	NM_000854*	NM_001025427**	YDL141W	mad1*	GA14073/NM_057798		NM_058698/cb25.fpc0071.4.063.a
ENSANGT00000011383.2**	AmeLG2_WGA65_2.511577.511577.m**	AT1G16225**	cb25.fpc0022.0.009.a	NM_001027415**	cn01783**	NM_001032110	NM_001003649**	NM_000855**	NM_001025428**	YDL142C	mad2**	GA14080/NM_132161		NM_058705/cb25.fpc0071.4.042.a
ENSANGT00000011387.2**	AmeLG2_WGA65_2.512078.512078.m**	AT1G16230**	cb25.fpc0022.0.010.a**	NM_001027419**	cn01784**	NM_001032111*	NM_001003650**	NM_000856*	NM_001025429**	YDL143W	mad3	GA14088/NM_078697		NM_058713/cb25.fpc0071.4.033.a
ENSANGT00000011388.2**	AmeLG2_WGA67_2.504063.504063.m**	AT1G16240**	cb25.fpc0022.0.011.a**	NM_001027422**	cn01785**	NM_001032112*	NM_001003651**	NM_000857**	NM_001025430**	YDL144C	mae1	GA14089/NM_134547		NM_058714/cb25.fpc0071.4.032.a
ENSANGT00000011389.2**	AmeLG2_WGA67_2.504397.504397.m**	AT1G16240**	cb25.fpc0022.0.012.a**	NM_001027423**	cn01786*	NM_001032113*	NM_001003727*	NM_000858**	NM_001025431**	YDL145C	mae2	GA14094/NM_169050		NM_058715/cb25.fpc0071.4.031.a
ENSANGT00000011395.2*	AmeLG2_WGA67_2.504898.504898.m**	AT1G16260**	cb25.fpc0022.0.013.a**	NM_001027424**	cn01787**	NM_001032114	NM_001003728**	NM_000859**	NM_001025432*	YDL146W	maf1*	GA14100/NM_166371		NM_058726/cb25.fpc3857.9.014.a
ENSANGT00000011408.2*	AmeLG2_WGA67_2.505065.505065.m*	AT1G16270**	cb25.fpc0022.0.014.a*	NM_001027428**	cn01788**	NM_001032115*	NM_001003729**	NM_000860**	NM_001025435**	YDL147W	mag1	GA14102/NM_142563		NM_058728/cb25.fpc3857.9.016.a
ENSANGT00000011409.2**	AmeLG2_WGA68_2.506067.506067.m**	AT1G16280**	cb25.fpc0022.0.015.a**	NM_001027429*	cn01789**	NM_001032116*	NM_001003730**	NM_000861	NM_001025438**	YDL148C	mak1*	GA14110/NM_142561		NM_058729/cb25.fpc3857.9.017.a
ENSANGT00000011420.2**	AmeLG2_WGA69_2.506735.506735.m**	AT1G16290**	cb25.fpc0022.0.016.a**	NM_001027431**	cn01790**	NM_001032117	NM_001003731*	NM_000862**	NM_001025439**	YDL149W	mak10*	GA14111/NM_136755		NM_058738/cb25.fpc3857.9.009.a
ENSANGT00000011430.2**	AmeLG2_WGA69_2.506902.506902.m**	AT1G01570**	cb25.fpc0022.0.017.a**	NM_001027433**	cn01791**	NM_001032118	NM_001003732*	NM_000864	NM_001025444**	YDL150W	mak16*	GA14120/NM_079674		NM_058739/cb25.fpc0071.4.097.a
ENSANGT00000011432.2**	AmeLG2_WGA69_2.507904.507904.m**	AT1G16300**	cb25.fpc0022.0.018.a**	NM_001027434**	cn01792**	NM_001032119*	NM_001003733	NM_000865	NM_001025559*	YDL153C	mak2	GA14121/NM_137652		NM_058740/cb25.fpc3857.9.002.a
ENSANGT00000011433.2*	AmeLG2_WGA69_2.508405.508405.m**	AT1G16310**	cb25.fpc0022.0.019.a**	NM_001027436**	cn01793**	NM_001032120*	NM_001003734*	NM_000866	NM_001025560**	YDL154W	mak3	GA14124/NM_141624		NM_058741/cb25.fpc3857.9.007.a
ENSANGT00000011434.2**	AmeLG2_WGA69_2.508739.508739.m**	AT1G16330**	cb25.fpc0022.0.020.a**	NM_001027443**	cn01794**	NM_001032121	NM_001003735**	NM_000867**	NM_001025561**	YDL155W	mal1	GA14128/NM_079565		NM_058749/cb25.fpc3857.8.114.a
ENSANGT00000011435.2	AmeLG2_WGA69_2.509073.509073.m**	AT1G16340**	cb25.fpc0022.0.021.a**	NM_001027444**	cn01795**	NM_001032122*	NM_001003736	NM_000868**	NM_001025562**	YDL156W	mal2	GA14129/NM_131994		NM_058767/cb25.fpc3857.8.100.a
ENSANGT00000011445.2**	AmeLG2_WGA69_2.509407.509407.m**	AT1G16340**	cb25.fpc0022.0.022.a*	NM_001027445**	cn01796**	NM_001032123	NM_001003737**	NM_000869**	NM_001025565**	YDL157C	mal3*	GA14148/NM_138039		NM_058771/cb25.fpc3857.8.095.a
ENSANGT00000011456.2*	AmeLG2_WGA69_2.510242.510242.m*	AT1G16350**	cb25.fpc0022.0.023.a**	NM_001027447**	cn01798**	NM_001032124*	NM_001003738**	NM_000870**	NM_001025566*	YDL159W-A	mam1	GA14152/NM_141654		NM_058772/cb25.fpc3857.8.094.a
ENSANGT00000011457.2**	AmeLG2_WGA69_2.510409.510409.m**	AT1G16360**	cb25.fpc0022.0.024.a**	NM_001027448**	cn01799**	NM_001032125*	NM_001003739**	NM_000871**	NM_001025567**	YDL159W	mam2	GA14161/NM_132658		NM_058775/cb25.fpc3857.8.091.a
ENSANGT00000011458.2**	AmeLG2_WGA69_2.510743.510743.m**	AT1G16380**	cb25.fpc0022.0.025.a**	NM_001027450**	cn01800*	NM_001032126*	NM_001003740**	NM_000872**	NM_001025568**	YDL160C-A	mam3	GA14162/NM_135775		NM_058783/cb25.fpc2852.0.054.a
ENSANGT00000011460.2**	AmeLG2_WGA69_2.511077.511077.m**	AT1G16400**	cb25.fpc0022.0.026.a**	NM_001027452*	cn01801**	NM_001032127	NM_001003741**	NM_000873**	NM_001025570**	YDL160C	map1**	GA14165/NM_141668		NM_058784/cb25.fpc0090.1.008.a
ENSANGT00000011464.2**	AmeLG2_WGA69_2.511411.511411.m**	AT1G16410**	cb25.fpc0022.0.027.a**	NM_001027453*	cn01802**	NM_001032128*	NM_001003743**	NM_000874**	NM_001025571**	YDL161W	map2	GA14170/NM_078555		NM_058785/cb25.fpc2852.0.055.a
ENSANGT00000011468.2**	AmeLG2_WGA69_2.512246.512246.m**	AT1G16430**	cb25.fpc0022.0.028.a*	NM_001027455**	cn01803**	NM_001032129*	NM_001003744**	NM_000875**	NM_001025572**	YDL164C	map3	GA14181/NM_134978		NM_058788/cb25.fpc2852.0.079.a
ENSANGT00000011470.2**	AmeLG2_WGA69_2.512747.512747.m**	AT1G16445**	cb25.fpc0022.0.029.a*	NM_001027456**	cn01804**	NM_001032130	NM_001003746**	NM_000876**	NM_001025573**	YDL165W	map4	GA14182/NM_057842		NM_058797/cb25.fpc2852.1.008.a
ENSANGT00000011473.2**	AmeLG2_WGA69_2.513081.513081.m**	AT1G16460**	cb25.fpc0022.0.030.a**	NM_001027459**	cn01806**	NM_001032131*	NM_001003747**	NM_000877**	NM_001025574**	YDL166C	matmc_1	GA14184/NM_135833		NM_058798/cb25.fpc2852.1.007.a
ENSANGT00000011475.2**	AmeLG2_WGA69_2.513248.513248.m**	AT1G16460**	cb25.fpc0022.0.031.a**	NM_001027461**	cn01807**	NM_001032132	NM_001003748**	NM_000878**	NM_001025575**	YDL167C	matmc_2	GA14185/NM_137625		NM_058800/cb25.fpc2852.1.005.a
ENSANGT00000011477.2**	AmeLG2_WGA69_2.513582.513582.m*	AT1G16460**	cb25.fpc0022.0.032.a*	NM_001027463**	cn01808**	NM_001032133*	NM_001003749**	NM_000879**	NM_001025576**	YDL168W	matmi_1	GA14204/NM_141675		NM_058811/cb25.fpc2852.0.085.a
ENSANGT00000011478.2**	AmeLG2_WGA69_2.513916.513916.m**	AT1G16470**	cb25.fpc0022.0.033.a**	NM_001027466**	cn01809**	NM_001032134*	NM_001003751**	NM_000880**	NM_001025577	YDL169C	matmi_2	GA14208/NM_130624		NM_058812/cb25.fpc2852.0.086.a
ENSANGT00000011480.2**	AmeLG2_WGA69_2.514751.514751.m**	AT1G16470**	cb25.fpc0022.0.034.a*	NM_001027467**	cn01810**	NM_001032135	NM_001003754**	NM_000882**	NM_001025581**	YDL170W	mbx1**	GA14214/NM_138123		NM_058813/cb25.fpc2852.0.088.a
ENSANGT00000011481.2**	AmeLG2_WGA69_2.515586.515586.m**	AT1G16490**	cb25.fpc0022.0.035.a**	NM_001027469**	cn01811**	NM_001032136	NM_001003755**	NM_000883**	NM_001025582**	YDL171C	mbx2	GA14216/NM_132458		NM_058815/cb25.fpc2852.0.092.a
ENSANGT00000011483.2	AmeLG2_WGA69_2.515753.515753.m**	AT1G01580**	cb25.fpc0022.0.036.a**	NM_001027470**	cn01812**	NM_001032137	NM_001003756**	NM_000884**	NM_001025584**	YDL173W	mcl1**	GA14221/NM_078823		NM_058816/cb25.fpc2852.0.093.a
ENSANGT00000011490.2**	AmeLG2_WGA70_2.500557.500557.m**	AT1G16520**	cb25.fpc0022.0.037.a**	NM_001027472**	cn01813**	NM_001032138*	NM_001003757**	NM_000885**	NM_001025585*	YDL174C	mcm2*	GA14224/NM_138121		NM_058818/cb25.fpc2852.0.094.a
ENSANGT00000011493.2*	AmeLG2_WGA70_2.500724.500724.m**	AT1G16540**	cb25.fpc0022.0.038.a**	NM_001027473**	cn01814**	NM_001032139*	NM_001003758*	NM_000887**	NM_001025586**	YDL175C	mcm3	GA14228/NM_142326		NM_058820/cb25.fpc2852.0.096.a
ENSANGT00000011496.2*	AmeLG2_WGA70_2.501225.501225.m**	AT1G16560**	cb25.fpc0022.0.039.a*	NM_001027474**	cn01815**	NM_001032140	NM_001003759**	NM_000888**	NM_001025587**	YDL176W	mcm5**	GA14229/NM_078554		NM_058821/cb25.fpc2852.0.099.a
ENSANGT00000011498.2**	AmeLG2_WGA70_2.501559.501559.m**	AT1G16560**	cb25.fpc0022.0.040.a*	NM_001027475**	cn01816**	NM_001032141	NM_001003761*	NM_000889**	NM_001025589**	YDL177C	mcm6	GA14237/NM_140493		NM_058827/cb25.fpc2852.0.100.a
ENSANGT00000011506.2*	AmeLG2_WGA70_2.502728.502728.m**	AT1G16560**	cb25.fpc0022.0.041.a**	NM_001027481**	cn01817**	NM_001032142	NM_001003762**	NM_000890*	NM_001025590*	YDL178W	mcm7	GA14238/NM_134605		NM_058831/cb25.fpc2852.0.102.a
ENSANGT00000011510.2**	AmeLG2_WGA70_2.502895.502895.m**	AT1G16560**	cb25.fpc0022.0.042.a	NM_001027482**	cn01818**	NM_001032143*	NM_001003764	NM_000891	NM_001025594	YDL179W	mcp1*	GA14242/NM_135684		NM_058840/cb25.fpc2852.0.060.a
ENSANGT00000011533.2*	AmeLG2_WGA70_2.503730.503730.m**	AT1G16570**	cb25.fpc0022.0.043.a**	NM_001027483**	cn01819**	NM_001032144*	NM_001003765**	NM_000892**	NM_001025597*	YDL180W	mcp2	GA14244/NM_167290		NM_058842/cb25.fpc2852.0.063.a
ENSANGT00000011541.2*	AmeLG2_WGA70_2.504231.504231.m**	AT1G16590**	cb25.fpc0022.0.044.a**	NM_001027485**	cn01820**	NM_001032145	NM_001003766**	NM_000893**	NM_001025599*	YDL181W	mcp3	GA14248/NM_135766		NM_058843/cb25.fpc2852.0.064.a
ENSANGT00000011544.2**	AmeLG2_WGA71_2.504732.504732.m**	AT1G16610**	cb25.fpc0022.0.045.a**	NM_001027488**	cn01821**	NM_001032146	NM_001003767**	NM_000894**	NM_001025600**	YDL182W	mcp4	GA14249/NM_135762		NM_058844/cb25.fpc2852.0.065.a
ENSANGT00000011545.2**	AmeLG2_WGA71_2.505066.505066.m**	AT1G16610**	cb25.fpc0022.0.046.a**	NM_001027492**	cn01822**	NM_001032147	NM_001003768**	NM_000895**	NM_001025602**	YDL183C	mcp5	GA14264/NM_134824		NM_058852/cb25.fpc2852.0.070.a
ENSANGT00000011547.2*	AmeLG2_WGA71_2.505567.505567.m**	AT1G16650**	cb25.fpc0022.0.047.a**	NM_001027493**	cn01823**	NM_001032148*	NM_001003769**	NM_000896**	NM_001025605**	YDL184C	mcp6	GA14268/NM_136409		NM_058853/cb25.fpc2852.0.072.a
ENSANGT00000011548.2*	AmeLG2_WGA71_2.505734.505734.m**	AT1G16670**	cb25.fpc0022.0.048.a**	NM_001027494*	cn01824**	NM_001032149*	NM_001003770*	NM_000898**	NM_001025606**	YDL185W	mcp60	GA14273/NM_165413		NM_058857/cb25.fpc2852.1.015.a
ENSANGT00000011551.2**	AmeLG2_WGA71_2.506402.506402.m**	AT1G16680**	cb25.fpc0022.0.049.a**	NM_001027497*	cn01825**	NM_001032150	NM_001003771**	NM_000899**	NM_001025607**	YDL186W	mcp7*	GA14274/NM_136983		NM_058858/cb25.fpc2852.1.016.a
ENSANGT00000011554.2	AmeLG2_WGA71_2.506569.506569.m**	AT1G16690**	cb25.fpc0022.0.050.a**	NM_001027498**	cn01826**	NM_001032151	NM_001003773*	NM_000900**	NM_001025608**	YDL188C	mcs2**	GA14285/NM_140559		NM_058879/cb25.fpc2852.1.068.a
ENSANGT00000011556.2**	AmeLG2_WGA71_2.506736.506736.m**	AT1G16690**	cb25.fpc0022.0.051.a**	NM_001027500**	cn01827**	NM_001032152	NM_001003774**	NM_000901**	NM_001025610**	YDL189W	mcs4	GA14289/NM_137016		NM_058880/cb25.fpc2852.1.067.a
ENSANGT00000011557.2**	AmeLG2_WGA72_2.500224.500224.m**	AT1G16700**	cb25.fpc0022.0.052.a**	NM_001027502**	cn01828**	NM_001032153*	NM_001003775*	NM_000902**	NM_001025612**	YDL190C	mde1*	GA14290/NM_137017		NM_058881/cb25.fpc2852.1.066.a
ENSANGT00000011559.2**	AmeLG2_WGA72_2.500725.500725.m**	AT1G16705**	cb25.fpc0022.0.053.a	NM_001027503**	cn01829**	NM_001032154*	NM_001003776**	NM_000903**	NM_001025613**	YDL191W*	mde10*	GA14299/NM_078704		NM_058892/cb25.fpc2852.1.050.a
ENSANGT00000011565.2**	AmeLG2_WGA72_2.501059.501059.m**	AT1G16705**	cb25.fpc0022.0.054.a**	NM_001027504**	cn01830**	NM_001032155	NM_001003777**	NM_000904**	NM_001025614**	YDL192W	mde2	GA14300/NM_134534		NM_058898/cb25.fpc2852.1.048.a
ENSANGT00000011566.2**	AmeLG2_WGA72_2.502395.502395.m	AT1G16710**	cb25.fpc0022.0.055.a*	NM_001027506**	cn01831**	NM_001032156	NM_001003779**	NM_000905**	NM_001025615**	YDL193W	mde3**	GA14302/NM_078694		NM_058901/cb25.fpc2852.1.045.a
ENSANGT00000011568.2**	AmeLG2_WGA72_2.502729.502729.m**	AT1G16720**	cb25.fpc0022.0.056.a*	NM_001027507**	cn02001*	NM_001032157	NM_001003780**	NM_000906**	NM_001025617**	YDL194W	mde4	GA14305/NM_138186		NM_058902/cb25.fpc2852.1.044.a
ENSANGT00000011569.2*	AmeLG2_WGA73_2.503063.503063.m**	AT1G01590**	cb25.fpc0022.0.057.a*	NM_001027509**	cn02002**	NM_001032158*	NM_001003781**	NM_000908**	NM_001025618**	YDL195W	mde5	GA14319/NM_135620		NM_058903/cb25.fpc2852.1.043.a
ENSANGT00000011573.2*	AmeLG2_WGA73_2.503564.503564.m**	AT1G16750**	cb25.fpc0022.0.058.a*	NM_001027510*	cn02003**	NM_001032159*	NM_001003783**	NM_000909*	NM_001025779**	YDL197C	mde6**	GA14320/NM_143415		NM_058904/cb25.fpc2852.1.042.a
ENSANGT00000011575.2*	AmeLG2_WGA73_2.504733.504733.m**	AT1G16760**	cb25.fpc0022.0.059.a**	NM_001027512**	cn02004**	NM_001032160	NM_001003784**	NM_000910	NM_001025947**	YDL198C	mde7	GA14324/NM_080036		NM_058913/cb25.fpc2852.1.033.a
ENSANGT00000011576.2*	AmeLG2_WGA73_2.504900.504900.m**	AT1G16770**	cb25.fpc0022.0.060.a**	NM_001027515**	cn02005**	NM_001032161*	NM_001003822**	NM_000911**	NM_001026211**	YDL199C	mdl1	GA14331/NM_164941		NM_058914/cb25.fpc2852.1.032.a
ENSANGT00000011590.2*	AmeLG2_WGA73_2.505067.505067.m**	AT1G16780**	cb25.fpc0022.0.061.a*	NM_001027517**	cn02007**	NM_001032162	NM_001003823**	NM_000912**	NM_001026212**	YDL200C	mdm10**	GA14333/NM_078926		NM_058916/cb25.fpc2852.1.070.a
ENSANGT00000011595.2	AmeLG2_WGA73_2.505234.505234.m**	AT1G16800**	cb25.fpc0022.0.062.a**	NM_001027518*	cn02008**	NM_001032163*	NM_001003832**	NM_000913**	NM_001026214**	YDL201W	mdm12	GA14334/NM_142857		NM_058917/cb25.fpc2852.1.071.a
ENSANGT00000011598.2*	AmeLG2_WGA73_2.505401.505401.m**	AT1G16820**	cb25.fpc0022.0.063.a**	NM_001027519**	cn02009*	NM_001032164	NM_001003836*	NM_000914**	NM_001029836**	YDL202W	mdm31*	GA14336/NM_164942		NM_058918/cb25.fpc2852.1.072.a
ENSANGT00000011618.2**	AmeLG2_WGA73_2.505568.505568.m**	AT1G16830**	cb25.fpc0022.0.064.a*	NM_001027520**	cn02010**	NM_001032165	NM_001003838*	NM_000915**	NM_001029837**	YDL203C	med31	GA14350/NM_140937		NM_058919/cb25.fpc2852.1.073.a
ENSANGT00000011626.2**	AmeLG2_WGA73_2.506737.506737.m**	AT1G16860**	cb25.fpc0022.0.065.a**	NM_001027523**	cn02011**	NM_001032166*	NM_001003839**	NM_000916*	NM_001029838**	YDL204W	med7*	GA14369/NM_138193		NM_058927/cb25.fpc2852.1.080.a
ENSANGT00000011627.2*	AmeLG2_WGA74_2.501060.501060.m**	AT1G16870**	cb25.fpc0022.0.066.a	NM_001027524**	cn02012**	NM_001032167	NM_001003840**	NM_000917**	NM_001029841**	YDL205C	med8*	GA14370/NM_138196		NM_058930/cb25.fpc2887.0.063.a
ENSANGT00000011631.2*	AmeLG2_WGA74_2.501394.501394.m**	AT1G16880**	cb25.fpc0022.0.067.a*	NM_001027525**	cn02013**	NM_001032168*	NM_001003842	NM_000919**	NM_001029842*	YDL206W	mei2	GA14392/NM_079822		NM_058931/cb25.fpc2852.1.083.a
ENSANGT00000011636.2**	AmeLG2_WGA74_2.501895.501895.m**	AT1G16880**	cb25.fpc0022.0.068.a**	NM_001027528**	cn02014**	NM_001032169	NM_001003843**	NM_000920**	NM_001029843**	YDL207W	mei3	GA14395/NM_080363		NM_058934/cb25.fpc1570.0.070.a
ENSANGT00000011644.2**	AmeLG2_WGA74_2.502563.502563.m**	AT1G16890**	cb25.fpc0022.0.069.a**	NM_001027529**	cn02015**	NM_001032170	NM_001003844**	NM_000921**	NM_001029844**	YDL208W	mei4	GA14399/NM_134902		NM_058936/cb25.fpc2887.0.067.a
ENSANGT00000011648.2**	AmeLG2_WGA75_2.503231.503231.m**	AT1G16890**	cb25.fpc0022.0.070.a**	NM_001027532**	cn02016*	NM_001032171*	NM_001003846**	NM_000922**	NM_001029850*	YDL209C	mek1**	GA14409/NM_079877		NM_058937/cb25.fpc2887.0.068.a
ENSANGT00000011650.2**	AmeLG2_WGA75_2.503398.503398.m**	AT1G16900**	cb25.fpc0022.0.071.a*	NM_001027533**	cn02017**	NM_001032172	NM_001003847**	NM_000923**	NM_001029855**	YDL210W	mel1	GA14410/NM_057862		NM_058938/cb25.fpc2887.0.069.a
ENSANGT00000011651.2*	AmeLG2_WGA75_2.503565.503565.m**	AT1G16930**	cb25.fpc0022.0.072.a*	NM_001027534*	cn02018*	NM_001032173*	NM_001003848**	NM_000924**	NM_001029856**	YDL211C	mep33	GA14414/NM_078898		NM_058946/cb25.fpc2220.0.012.a
ENSANGT00000011656.2**	AmeLG2_WGA75_2.503732.503732.m**	AT1G16940**	cb25.fpc0022.0.073.a**	NM_001027535**	cn02019**	NM_001032174	NM_001003850**	NM_000925**	NM_001029867**	YDL212W	mes1*	GA14418/NM_164522		NM_058948/cb25.fpc2887.0.075.a
ENSANGT00000011657.2*	AmeLG2_WGA75_2.503899.503899.m**	AT1G16960**	cb25.fpc0022.0.074.a**	NM_001027537**	cn02020**	NM_001032175	NM_001003851*	NM_000926**	NM_001029868**	YDL213C	met11	GA14424/NM_134892		NM_058956/cb25.NA_065.0.008.a
ENSANGT00000011659.2	AmeLG2_WGA75_2.504233.504233.m**	AT1G16970**	cb25.fpc0022.0.075.a**	NM_001027542**	cn02021**	NM_001032176*	NM_001003856	NM_000927**	NM_001029872**	YDL214C	met14*	GA14440/NM_142688		NM_058957/cb25.NA_065.0.007.a
ENSANGT00000011661.2*	AmeLG2_WGA75_2.505068.505068.m**	AT1G16980**	cb25.fpc0022.0.076.a**	NM_001027543**	cn02022**	NM_001032177	NM_001003857**	NM_000928**	NM_001029873*	YDL215C	met16	GA14442/NM_140649		NM_058958/cb25.NA_065.0.006.a
ENSANGT00000011663.2**	AmeLG2_WGA75_2.505569.505569.m**	AT1G17000**	cb25.fpc0022.0.077.a**	NM_001027544**	cn02023**	NM_001032178*	NM_001003858**	NM_000929**	NM_001029876**	YDL216C	met26	GA14444/NM_135372		NM_058959/cb25.NA_065.0.005.a
ENSANGT00000011672.2**	AmeLG2_WGA75_2.506237.506237.m**	AT1G17010**	cb25.fpc0022.0.078.a**	NM_001027545**	cn02024**	NM_001032179	NM_001003860*	NM_000930**	NM_001029877**	YDL217C	met6	GA14446/NM_135375		NM_058960/cb25.NA_065.0.004.a
ENSANGT00000011673.2*	AmeLG2_WGA75_2.506404.506404.m**	AT1G17020**	cb25.fpc0022.0.079.a**	NM_001027548**	cn02025**	NM_001032180	NM_001003861**	NM_000933**	NM_001029878**	YDL218W	met9	GA14452/NM_141840		NM_058982/cb25.fpc3857.8.039.a
ENSANGT00000011676.2	AmeLG2_WGA75_2.506571.506571.m*	AT1G17030**	cb25.fpc0022.0.080.a	NM_001027550**	cn02026**	NM_001032181*	NM_001003863**	NM_000934**	NM_001029889**	YDL219W**	meu1**	GA14454/NM_079976		NM_058985/cb25.fpc4321.2.066.a
ENSANGT00000011680.2**	AmeLG2_WGA76_2.500393.500393.m**	AT1G17040**	cb25.fpc0022.0.081.a**	NM_001027551**	cn02027**	NM_001032182	NM_001003864**	NM_000935**	NM_001029890	YDL220C	meu10	GA14455/NM_136071		NM_058990/cb25.fpc4321.2.069.a
ENSANGT00000011689.2**	AmeLG2_WGA76_2.500560.500560.m**	AT1G17050**	cb25.fpc0022.0.082.a**	NM_001027552**	cn02028**	NM_001032183*	NM_001003866*	NM_000936**	NM_001029893**	YDL222C	meu13**	GA14457/NM_136066		NM_058992/cb25.fpc4321.2.095.a
ENSANGT00000011690.2**	AmeLG2_WGA76_2.500727.500727.m*	AT1G17060**	cb25.fpc0022.0.083.a**	NM_001027555**	cn02029**	NM_001032184	NM_001003869*	NM_000937**	NM_001029912**	YDL223C	meu14*	GA14463/NM_135960		NM_058997/cb25.fpc4321.2.089.a
ENSANGT00000011692.2*	AmeLG2_WGA76_2.500894.500894.m**	AT1G17080**	cb25.fpc0022.0.084.a**	NM_001027557**	cn02030**	NM_001032185	NM_001003870**	NM_000938**	NM_001029929**	YDL224C	meu15**	GA14464/NM_078861		NM_058998/cb25.fpc4321.2.088.a
ENSANGT00000011703.2**	AmeLG2_WGA76_2.501061.501061.m**	AT1G17110**	cb25.fpc0022.0.085.a	NM_001027558**	cn02031**	NM_001032186*	NM_001003871**	NM_000939*	NM_001029933**	YDL225W	meu17	GA14465/NM_132428		NM_059004/cb25.fpc4321.2.083.a
ENSANGT00000011704.2**	AmeLG2_WGA76_2.501228.501228.m**	AT1G17130**	cb25.fpc0022.0.086.a*	NM_001027560**	cn02032**	NM_001032187	NM_001003872**	NM_000940**	NM_001029934*	YDL226C	meu18	GA14466/NM_139726		NM_059010/cb25.fpc4321.2.056.a
ENSANGT00000011710.2**	AmeLG2_WGA76_2.501395.501395.m**	AT1G17145**	cb25.fpc0022.0.087.a**	NM_001027561**	cn02033**	NM_001032188*	NM_001003873**	NM_000941**	NM_001029936**	YDL227C	meu2*	GA14468/NM_136337		NM_059011/cb25.fpc4321.2.055.a
ENSANGT00000011711.2**	AmeLG2_WGA76_2.501562.501562.m*	AT1G17150**	cb25.fpc0022.0.088.a**	NM_001027564**	cn02034**	NM_001032189	NM_001003875**	NM_000942**	NM_001029937**	YDL229W	meu22	GA14473/NM_057791		NM_059012/cb25.fpc4321.2.054.a
ENSANGT00000011713.2**	AmeLG2_WGA76_2.501729.501729.m*	AT1G17160**	cb25.fpc0022.0.089.a*	NM_001027567**	cn02035**	NM_001032190	NM_001003876**	NM_000943**	NM_001029938**	YDL230W	meu23	GA14474/NM_136113		NM_059014/cb25.fpc4321.2.052.a
ENSANGT00000011733.2*	AmeLG2_WGA76_2.501896.501896.m*	AT1G01610**	cb25.fpc0022.0.090.a**	NM_001027569**	cn02036**	NM_001032191*	NM_001003877**	NM_000944**	NM_001029978	YDL231C	meu25	GA14482/NM_170247		NM_059015/cb25.fpc4321.2.051.a
ENSANGT00000011738.2**	AmeLG2_WGA76_2.502063.502063.m*	AT1G17200**	cb25.fpc0022.0.091.a**	NM_001027572**	cn02037**	NM_001032192	NM_001003879**	NM_000945**	NM_001029982**	YDL232W	meu26*	GA14484/NM_169475		NM_059016/cb25.fpc4321.2.050.a
ENSANGT00000011744.2	AmeLG2_WGA76_2.502230.502230.m*	AT1G17210**	cb25.fpc0022.0.092.a**	NM_001027576**	cn02038**	NM_001032193*	NM_001003880**	NM_000946**	NM_001029983**	YDL233W	meu27	GA14496/NM_170233		NM_059017/cb25.fpc4321.2.049.a
ENSANGT00000011748.2	AmeLG2_WGA76_2.502397.502397.m*	AT1G17220**	cb25.fpc0022.0.093.a**	NM_001027577**	cn02039**	NM_001032194	NM_001003881**	NM_000948**	NM_001029984**	YDL234C	meu29	GA14497/NM_137118		NM_059018/cb25.fpc4321.2.048.a
ENSANGT00000011752.2	AmeLG2_WGA76_2.502564.502564.m*	AT1G17260**	cb25.fpc0022.0.094.a**	NM_001027579**	cn02040*	NM_001032195*	NM_001003882**	NM_000949**	NM_001029985**	YDL235C	meu31*	GA14503/NM_134578		NM_059023/cb25.fpc4321.2.109.a
ENSANGT00000011758.2**	AmeLG2_WGA76_2.502731.502731.m*	AT1G17270**	cb25.fpc0022.0.095.a**	NM_001027581**	cn02041**	NM_001032196	NM_001003883**	NM_000950**	NM_001029987**	YDL236W	meu34	GA14508/NM_078568		NM_059026/cb25.fpc4321.2.112.a
ENSANGT00000011761.2**	AmeLG2_WGA76_2.502898.502898.m*	AT1G17280**	cb25.fpc0022.0.096.a**	NM_001027582**	cn02042**	NM_001032197	NM_001003886**	NM_000951**	NM_001029988*	YDL237W	meu6**	GA14510/NM_080245		NM_059033/cb25.fpc2374.1.030.a
ENSANGT00000011764.2*	AmeLG2_WGA76_2.503065.503065.m*	AT1G17290**	cb25.fpc0022.0.097.a**	NM_001027583**	cn02043**	NM_001032198*	NM_001003887**	NM_000952	NM_001029990**	YDL238C	meu7	GA14511/NM_079866		NM_059034/cb25.fpc4077.0.050.a
ENSANGT00000011766.2	AmeLG2_WGA76_2.503232.503232.m*	AT1G17330**	cb25.fpc0022.0.098.a**	NM_001027584**	cn02044**	NM_001032199	NM_001003889**	NM_000953*	NM_001029993**	YDL239C	meu8	GA14517/NM_143595		NM_059037/cb25.fpc0071.2.067.a
ENSANGT00000011770.2*	AmeLG2_WGA76_2.503399.503399.m*	AT1G17340**	cb25.fpc0022.0.099.a*	NM_001027585**	cn02045**	NM_001032200*	NM_001003890*	NM_000954**	NM_001029994**	YDL240W	mex67	GA14528/NM_136089		NM_059039/cb25.fpc0071.2.065.a
ENSANGT00000011781.2**	AmeLG2_WGA76_2.503566.503566.m*	AT1G17350**	cb25.fpc0022.0.100.a**	NM_001027586**	cn02046**	NM_001032201	NM_001003980**	NM_000955**	NM_001030014**	YDL241W	mfh1**	GA14530/NM_139734		NM_059045/cb25.fpc0071.2.062.a
ENSANGT00000011784.2*	AmeLG2_WGA76_2.503733.503733.m*	AT1G17360**	cb25.fpc0022.0.101.a*	NM_001027587*	cn02047**	NM_001032202	NM_001003981**	NM_000956*	NM_001030274*	YDL243C	mfm1*	GA14533/NM_136875		NM_059046/cb25.fpc0071.2.061.a
ENSANGT00000011790.2**	AmeLG2_WGA76_2.503900.503900.m*	AT1G17370**	cb25.fpc0022.0.102.a*	NM_001027588**	cn02049**	NM_001032203*	NM_001003982**	NM_000957**	NM_001030290**	YDL244W	mfm2*	GA14544/NM_134580		NM_059053/cb25.fpc0071.2.053.a
ENSANGT00000011796.2**	AmeLG2_WGA76_2.504067.504067.m*	AT1G17380**	cb25.fpc0022.0.103.a**	NM_001027590**	cn02050**	NM_001032204	NM_001003983**	NM_000958**	NM_001030291**	YDL245C	mfm3*	GA14550/NM_136117		NM_059055/cb25.fpc0071.2.052.a
ENSANGT00000011799.2*	AmeLG2_WGA76_2.504234.504234.m*	AT1G17400**	cb25.fpc0022.0.104.a*	NM_001027591**	cn02051**	NM_001032205*	NM_001003984**	NM_000959**	NM_001030293	YDL246C	mfr1*	GA14552/NM_142324		NM_059056/cb25.fpc0071.3.115.a
ENSANGT00000011800.2	AmeLG2_WGA76_2.504401.504401.m*	AT1G17410**	cb25.fpc0022.0.105.a*	NM_001027594**	cn02052**	NM_001032206	NM_001003985**	NM_000960*	NM_001030296**	YDL247W	mgr2*	GA14557/NM_136110		NM_059057/cb25.fpc0071.3.116.a
ENSANGT00000011808.2	AmeLG2_WGA76_2.504568.504568.m**	AT1G17420**	cb25.fpc0022.0.106.a**	NM_001027596**	cn02053**	NM_001032207	NM_001003986*	NM_000961**	NM_001030297**	YDL248W	mid2	GA14558/NM_142283		NM_059069/cb25.fpc4184.0.039.a
ENSANGT00000011811.2**	AmeLG2_WGA76_2.504902.504902.m**	AT1G17430**	cb25.fpc0022.0.107.a**	NM_001027599*	cn02054**	NM_001032208*	NM_001003990**	NM_000962**	NM_001030305*	YDR001C	mik1*	GA14559/NM_057574		NM_059070/cb25.fpc4184.0.028.a
ENSANGT00000011815.2**	AmeLG2_WGA76_2.505904.505904.m**	AT1G01620**	cb25.fpc0022.0.108.a**	NM_001027602**	cn02055**	NM_001032209	NM_001003991**	NM_000963**	NM_001030306**	YDR002W	mip1	GA14561/NM_136097		NM_059071/cb25.fpc4184.0.029.a
ENSANGT00000011817.2**	AmeLG2_WGA76_2.506238.506238.m**	AT1G17440**	cb25.fpc0022.0.109.a**	NM_001027604**	cn02056*	NM_001032210	NM_001003993**	NM_000964**	NM_001030307**	YDR003W-A	mis12	GA14562/NM_136978		NM_059074/cb25.fpc4184.0.030.a
ENSANGT00000011823.2**	AmeLG2_WGA76_2.506739.506739.m**	AT1G17440**	cb25.fpc0022.0.110.a*	NM_001027606**	cn02057**	NM_001032211*	NM_001003996**	NM_000965**	NM_001030310**	YDR003W	mis13	GA14563/NM_136977		NM_059075/cb25.fpc4184.0.031.a
ENSANGT00000011831.2**	AmeLG2_WGA76_2.507240.507240.m**	AT1G17450**	cb25.fpc0022.0.111.a**	NM_001027607**	cn02058**	NM_001032212	NM_001003998**	NM_000966**	NM_001030317*	YDR004W	mis14**	GA14566/NM_078997		NM_059093/cb25.fpc2374.0.080.a
ENSANGT00000011832.2*	AmeLG2_WGA76_2.507741.507741.m**	AT1G17460**	cb25.fpc0022.0.112.a	NM_001027610**	cn02059**	NM_001032213*	NM_001003999*	NM_000967**	NM_001031621*	YDR005C**	mis15**	GA14571/NM_136068		NM_059097/cb25.fpc2374.0.072.a
ENSANGT00000011835.2**	AmeLG2_WGA77_2.509244.509244.m**	AT1G17470**	cb25.fpc0022.0.113.a**	NM_001027611**	cn02060**	NM_001032214	NM_001004000*	NM_000968**	NM_001031622*	YDR006C	mis16**	GA14572/NM_134624		NM_059100/cb25.fpc2374.0.076.a
ENSANGT00000011838.2*	AmeLG2_WGA77_2.509578.509578.m*	AT1G17480**	cb25.fpc0022.0.114.a	NM_001027612*	cn02061**	NM_001032215	NM_001004001**	NM_000969**	NM_001031664*	YDR009W	mis17**	GA14573/NM_134626		NM_059108/cb25.fpc2374.0.109.a
ENSANGT00000011843.2**	AmeLG2_WGA77_2.510079.510079.m**	AT1G17500**	cb25.fpc0022.0.115.a*	NM_001027613*	cn02062**	NM_001032216	NM_001004002**	NM_000970**	NM_001031667**	YDR011W	mis18**	GA14590/NM_141926		NM_059109/cb25.fpc2374.1.006.a
ENSANGT00000011853.2**	AmeLG2_WGA77_2.510246.510246.m**	AT1G17520**	cb25.fpc0022.0.116.a**	NM_001027614*	cn02063**	NM_001032217**	NM_001004003**	NM_000971**	NM_001031772**	YDR012W	mis3	GA14594/NM_134774		NM_059116/cb25.fpc2374.1.007.a
ENSANGT00000011857.2**	AmeLG2_WGA77_2.510413.510413.m**	AT1G17540**	cb25.fpc0022.0.117.a**	NM_001027615**	cn02064*	NM_001032222**	NM_001004004**	NM_000972**	NM_001031808	YDR013W	mis4**	GA14597/NM_134773		NM_059117/cb25.fpc2374.1.009.a
ENSANGT00000011865.2**	AmeLG2_WGA77_2.510580.510580.m**	AT1G17545**	cb25.fpc0022.0.118.a**	NM_001027616**	cn02065**	NM_001032223**	NM_001004005*	NM_000973**	NM_001031814**	YDR014W	mis6	GA14601/NM_134768		NM_059118/cb25.fpc2374.1.010.a
ENSANGT00000011866.2**	AmeLG2_WGA77_2.510747.510747.m*	AT1G17550**	cb25.fpc0022.0.119.a**	NM_001027618**	cn02066**	NM_001032224**	NM_001004006**	NM_000975**	NM_001031851**	YDR016C	mkh1	GA14605/NM_140343		NM_059119/cb25.fpc2374.1.011.a
ENSANGT00000011871.2*	AmeLG2_WGA78_2.500394.500394.m**	AT1G17560**	cb25.fpc0022.0.120.a	NM_001027623**	cn02067**	NM_001032225*	NM_001004007**	NM_000976**	NM_001032298**	YDR017C	mlh1**	GA14608/NM_057633		NM_059122/cb25.fpc2374.1.015.a
ENSANGT00000011878.2	AmeLG2_WGA80_2.501229.501229.m**	AT1G17580**	cb25.fpc0022.0.121.a**	NM_001027626**	cn02068**	NM_001032226*	NM_001004008**	NM_000977**	NM_001032378**	YDR018C	mlo2	GA14610/NM_165244		NM_059128/cb25.fpc2374.1.028.a
ENSANGT00000011890.2**	AmeLG2_WGA82_2.502565.502565.m**	AT1G17590**	cb25.fpc0022.0.122.a**	NM_001027628**	cn02069**	NM_001032227*	NM_001004009*	NM_000978**	NM_001032413*	YDR019C	mlo3	GA14612/NM_167774		NM_059130/cb25.fpc2374.1.029.a
ENSANGT00000011895.2	AmeLG2_WGA83_2.501898.501898.m**	AT1G17590**	cb25.fpc0022.1.001.a**	NM_001027629**	cn02070**	NM_001032228*	NM_001004010**	NM_000979**	NM_001032414*	YDR020C	mmd1	GA14623/NM_132099		NM_059131/cb25.fpc4171.0.033.a
ENSANGT00000011912.2*	AmeLG2_WGA83_2.502065.502065.m**	AT1G17590**	cb25.fpc0022.1.002.a	NM_001027630**	cn02071**	NM_001032229**	NM_001004011*	NM_000980**	NM_001032727*	YDR021W	mmf1	GA14624/NM_057600		NM_059135/cb25.NA_034.0.023.a
ENSANGT00000011937.2**	AmeLG2_WGA83_2.502232.502232.m*	AT1G17600**	cb25.fpc0022.1.003.a**	NM_001027634**	cn02072**	NM_001032230**	NM_001004013**	NM_000981**	NM_001033001	YDR022C	mmf2*	GA14626/NM_139544		NM_059137/cb25.NA_034.0.022.a
ENSANGT00000011941.2**	AmeLG2_WGA83_2.502399.502399.m**	AT1G17640**	cb25.fpc0022.1.004.a*	NM_001027635**	cn02073**	NM_001032231**	NM_001004108**	NM_000982**	NM_001033039**	YDR023W	mms2**	GA14642/NM_139537		NM_059140/cb25.NA_034.0.019.a
ENSANGT00000011942.2**	AmeLG2_WGA83_2.502900.502900.m**	AT1G01630**	cb25.fpc0022.1.005.a**	NM_001027637**	cn02074**	NM_001032232**	NM_001004110**	NM_000983**	NM_001033040**	YDR025W**	mnl1*	GA14645/NM_142560		NM_059141/cb25.NA_034.0.017.a
ENSANGT00000011944.2**	AmeLG2_WGA83_2.503401.503401.m**	AT1G17650**	cb25.fpc0022.1.006.a**	NM_001027641**	cn02075**	NM_001032233**	NM_001004112*	NM_000984**	NM_001033041**	YDR026C	mns1	GA14647/NM_132321		NM_059144/cb25.fpc2888.2.110.a
ENSANGT00000011950.2**	AmeLG2_WGA83_2.503735.503735.m*	AT1G17665**	cb25.fpc0022.1.007.a*	NM_001027644**	cn02076**	NM_001032234*	NM_001004114**	NM_000985**	NM_001033042**	YDR027C	mns2	GA14650/NM_165919		NM_059150/cb25.fpc2888.3.006.a
ENSANGT00000011957.2*	AmeLG2_WGA83_2.503902.503902.m**	AT1G17680**	cb25.fpc0022.1.008.a*	NM_001027647**	cn02077**	NM_001032235*	NM_001004115**	NM_000986**	NM_001033043**	YDR028C	moa1	GA14663/NM_143001		NM_059165/cb25.fpc2887.2.006.a
ENSANGT00000011963.2*	AmeLG2_WGA83_2.504236.504236.m**	AT1G17680**	cb25.fpc0022.1.009.a**	NM_001027648**	cn02078**	NM_001032236**	NM_001004116**	NM_000987**	NM_001033122**	YDR030C	mob1**	GA14665/NM_142997		NM_059168/cb25.fpc2887.2.003.a
ENSANGT00000011972.2**	AmeLG2_WGA83_2.504403.504403.m**	AT1G17690**	cb25.fpc0022.1.010.a**	NM_001027651**	cn02079**	NM_001032237**	NM_001004117**	NM_000988**	NM_001033123*	YDR031W	mob2**	GA14683/NM_166304		NM_059180/cb25.fpc2887.1.093.a
ENSANGT00000011975.2**	AmeLG2_WGA83_2.504570.504570.m**	AT1G17710**	cb25.fpc0022.1.011.a**	NM_001027652**	cn02080**	NM_001032238*	NM_001004120	NM_000989**	NM_001033126**	YDR032C	moc3	GA14691/NM_169839		NM_059184/cb25.fpc2888.0.001.a
ENSANGT00000011979.2**	AmeLG2_WGA83_2.504737.504737.m**	AT1G17720**	cb25.fpc0022.1.012.a**	NM_001027656**	cn02081**	NM_001032239*	NM_001004287**	NM_000990**	NM_001033127**	YDR033W	mod5*	GA14694/NM_134997		NM_059185/cb25.fpc2887.1.090.a
ENSANGT00000011982.2**	AmeLG2_WGA84_2.505739.505739.m**	AT1G17720**	cb25.fpc0022.1.013.a**	NM_001027657**	cn02082*	NM_001032240*	NM_001004290*	NM_000991**	NM_001033128**	YDR034C-A	moe1	GA14705/NM_080342		NM_059188/cb25.fpc2887.1.088.a
ENSANGT00000011985.2**	AmeLG2_WGA84_2.507576.507576.m**	AT1G17745**	cb25.fpc0022.1.014.a**	NM_001027660**	cn02083**	NM_001032241	NM_001004502*	NM_000992**	NM_001033131**	YDR034C	mog1	GA14708/NM_080290		NM_059210/cb25.fpc2888.0.005.a
ENSANGT00000011987.2*	AmeLG2_WGA84_2.507743.507743.m**	AT1G17745**	cb25.fpc0022.1.015.a**	NM_001027664**	cn02084**	NM_001032242	NM_001004506**	NM_000993**	NM_001033132*	YDR034W-B	mok11	GA14716/NM_135962		NM_059223/cb25.fpc3857.8.042.a
ENSANGT00000011992.2**	AmeLG2_WGA84_2.507910.507910.m**	AT1G17760**	cb25.fpc0022.1.016.a**	NM_001027665**	cn02085**	NM_001032243*	NM_001004510**	NM_000994**	NM_001033134**	YDR035W	mok12	GA14720/NM_079556		NM_059237/cb25.fpc3857.8.065.a
ENSANGT00000011995.2*	AmeLG2_WGA84_2.508077.508077.m**	AT1G17780**	cb25.fpc0022.1.017.a*	NM_001027666**	cn02086**	NM_001032244**	NM_001004512**	NM_000995**	NM_001033135**	YDR036C	mok13*	GA14721/NM_135964		NM_059240/cb25.fpc3857.8.061.a
ENSANGT00000012011.2**	AmeLG2_WGA84_2.508411.508411.m**	AT1G17790**	cb25.fpc0022.1.018.a	NM_001027668**	cn02087**	NM_001032245*	NM_001004520**	NM_000996**	NM_001033136*	YDR037W	mok14	GA14725/NM_143621		NM_059243/cb25.fpc3857.8.057.a
ENSANGT00000012032.2**	AmeLG2_WGA87_2.501732.501732.m**	AT1G17810**	cb25.fpc0022.1.019.a**	NM_001027669**	cn02088**	NM_001032246	NM_001004521**	NM_000997**	NM_001033139**	YDR038C	mor2	GA14751/NM_079992		NM_059244/cb25.fpc0053.0.043.a
ENSANGT00000012038.2**	AmeLG2_WGA87_2.502567.502567.m**	AT1G17820**	cb25.fpc0022.1.020.a**	NM_001027671**	cn02089**	NM_001032247	NM_001004524*	NM_000998**	NM_001033140	YDR039C	mpd2*	GA14760/NM_137673		NM_059254/cb25.fpc3857.8.078.a
ENSANGT00000012043.2	AmeLG2_WGA88_2.503402.503402.m**	AT1G17830**	cb25.fpc0022.1.021.a**	NM_001027672**	cn02090**	NM_001032248	NM_001004525*	NM_000999**	NM_001033141**	YDR040C	mpg1	GA14766/NM_136715		NM_059259/cb25.fpc3857.8.070.a
ENSANGT00000012044.2*	AmeLG2_WGA93_2.501900.501900.m**	AT1G17840**	cb25.fpc0022.1.022.a**	NM_001027673**	cn02091**	NM_001032249**	NM_001004527**	NM_001000**	NM_001033142**	YDR041W	mph1	GA14772/NM_143725		NM_059262/cb25.fpc3857.8.072.a
ENSANGT00000012046.2	AmeLG3_WGA100_2.501567.501567.m**	AT1G17850**	cb25.fpc0022.1.023.a*	NM_001027676**	cn02092**	NM_001032250**	NM_001004528**	NM_001001**	NM_001033145**	YDR042C	mpr1	GA14774/NM_143480		NM_059267/cb25.fpc0071.2.111.a
ENSANGT00000012047.2	AmeLG3_WGA100_2.502402.502402.m**	AT1G17870**	cb25.fpc0022.1.024.a**	NM_001027677**	cn02093**	NM_001032251	NM_001004529**	NM_001001132*	NM_001033148**	YDR043C	mra1	GA14785/NM_135418		NM_059268/cb25.fpc2888.3.033.a
ENSANGT00000012053.2*	AmeLG3_WGA100_2.502903.502903.m**	AT1G17880**	cb25.fpc0022.1.025.a**	NM_001027679**	cn02094**	NM_001032252**	NM_001004530**	NM_001001290**	NM_001033149**	YDR044W	mrc1	GA14786/NM_136652		NM_059274/cb25.fpc2888.3.021.a
ENSANGT00000012070.2*	AmeLG3_WGA100_2.503070.503070.m**	AT1G17910**	cb25.fpc0022.1.026.a	NM_001027680**	cn02095**	NM_001032253**	NM_001004531**	NM_001001317**	NM_001033151	YDR045C	mrp10*	GA14791/NM_132724		NM_059275/cb25.fpc2888.3.020.a
ENSANGT00000012072.2**	AmeLG3_WGA101_2.503905.503905.m**	AT1G17920**	cb25.fpc0022.1.027.a**	NM_001027681**	cn02096**	NM_001032254**	NM_001004532**	NM_001001323**	NM_001033156**	YDR046C	mrp20	GA14794/NM_080136		NM_059278/cb25.fpc0071.3.057.a
ENSANGT00000012073.2**	AmeLG3_WGA101_2.504406.504406.m**	AT1G17930**	cb25.fpc0022.1.028.a	NM_001027682**	cn02097**	NM_001032255**	NM_001004533**	NM_001001325**	NM_001033157**	YDR047W	mrp4	GA14800/NM_143449		NM_059279/cb25.fpc0071.3.056.a
ENSANGT00000012077.2*	AmeLG3_WGA101_2.504573.504573.m**	AT1G17940**	cb25.fpc0022.1.029.a**	NM_001027683**	cn02098**	NM_001032256**	NM_001004536**	NM_001001329**	NM_001033158**	YDR049W	mrpl11*	GA14804/NM_135865		NM_059282/cb25.fpc0071.3.050.a
ENSANGT00000012085.2*	AmeLG3_WGA101_2.504740.504740.m**	AT1G17950**	cb25.fpc0022.1.030.a*	NM_001027684**	cn02099**	NM_001032257**	NM_001004538**	NM_001001330**	NM_001033159**	YDR050C	mrpl16	GA14816/NM_135507		NM_059286/cb25.fpc0071.3.053.a
ENSANGT00000012088.2**	AmeLG3_WGA102_2.505241.505241.m**	AT1G17960**	cb25.fpc0022.1.031.a**	NM_001027688**	cn02100**	NM_001032258**	NM_001004539*	NM_001001331**	NM_001033160	YDR051C	mrpl31	GA14849/NM_132582		NM_059290/cb25.fpc0071.3.047.a
ENSANGT00000012089.2*	AmeLG3_WGA105_2.503906.503906.m**	AT1G17970**	cb25.fpc0022.1.032.a*	NM_001027690**	cn02101**	NM_001032259**	NM_001004540*	NM_001001342**	NM_001033161**	YDR052C	msa1	GA14851/NM_137249		NM_059293/cb25.fpc0071.3.013.a
ENSANGT00000012094.2*	AmeLG3_WGA106_2.504407.504407.m**	AT1G17980**	cb25.fpc0022.1.033.a	NM_001027692**	cn02102**	NM_001032260**	NM_001004541*	NM_001001343	NM_001033162*	YDR054C	msc1	GA14855/NM_079032		NM_059297/cb25.fpc2888.2.054.a
ENSANGT00000012102.2*	AmeLG3_WGA106_2.504574.504574.m*	AT1G17980**	cb25.fpc0022.1.034.a**	NM_001027693**	cn02103**	NM_001032261**	NM_001004542**	NM_001001344**	NM_001033163**	YDR055W	msh1**	GA14860/NM_132421		NM_059298/cb25.fpc0071.3.012.a
ENSANGT00000012103.2*	AmeLG3_WGA106_2.505075.505075.m**	AT1G17990**	cb25.fpc0022.1.035.a**	NM_001027694**	cn02104**	NM_001032262*	NM_001004544	NM_001001346	NM_001033164**	YDR056C	msh2**	GA14864/NM_141482		NM_059301/cb25.fpc0071.3.010.a
ENSANGT00000012108.2	AmeLG3_WGA106_2.505242.505242.m*	AT1G17990**	cb25.fpc0022.1.036.a**	NM_001027696**	cn02105**	NM_001032263**	NM_001004545**	NM_001001349**	NM_001033165**	YDR057W	msh3*	GA14874/NM_057712		NM_059303/cb25.fpc0071.3.008.a
ENSANGT00000012114.2**	AmeLG3_WGA106_2.505576.505576.m**	AT1G18020**	cb25.fpc0022.1.037.a**	NM_001027699**	cn02106**	NM_001032264	NM_001004546**	NM_001001389**	NM_001033167**	YDR058C	msh6*	GA14876/NM_134559		NM_059312/cb25.fpc0071.3.021.a
ENSANGT00000012124.2**	AmeLG3_WGA106_2.506244.506244.m**	AT1G18030**	cb25.fpc0022.1.038.a**	NM_001027700**	cn02107**	NM_001032265	NM_001004547	NM_001001390**	NM_001033168**	YDR059C**	msp1	GA14881/NM_135576		NM_059313/cb25.fpc0071.3.022.a
ENSANGT00000012125.2**	AmeLG3_WGA106_2.506411.506411.m**	AT1G18040**	cb25.fpc0022.1.039.a**	NM_001027701**	cn02108**	NM_001032266**	NM_001004548*	NM_001001391**	NM_001033170**	YDR060W	mst1	GA14883/NM_001014560		NM_059315/cb25.fpc0071.3.024.a
ENSANGT00000012133.2*	AmeLG3_WGA107_2.507079.507079.m**	AT1G18050**	cb25.fpc0022.1.040.a**	NM_001027702**	cn02109**	NM_001032267**	NM_001004549**	NM_001001392**	NM_001033171**	YDR061W	mst2**	GA14887/NM_136293		NM_059318/cb25.fpc0071.3.026.a
ENSANGT00000012136.2**	AmeLG3_WGA107_2.507413.507413.m**	AT1G18060**	cb25.fpc0022.1.041.a**	NM_001027705**	cn02110**	NM_001032268**	NM_001004550**	NM_001001394	NM_001033172**	YDR062W	msw1**	GA14908/NM_132514		NM_059319/cb25.fpc0071.3.028.a
ENSANGT00000012139.2**	AmeLG3_WGA107_2.507580.507580.m**	AT1G18070**	cb25.fpc0022.1.042.a**	NM_001027710**	cn02111**	NM_001032269**	NM_001004551**	NM_001001395**	NM_001033174*	YDR063W	mto1	GA14914/NM_166787		NM_059321/cb25.fpc0071.3.002.a
ENSANGT00000012141.2**	AmeLG3_WGA107_2.507747.507747.m**	AT1G18070**	cb25.fpc0022.1.043.a*	NM_001027712**	cn02112**	NM_001032270	NM_001004552**	NM_001001396**	NM_001033175**	YDR064W**	mto2	GA14919/NM_136078		NM_059332/cb25.fpc0071.2.026.a
ENSANGT00000012144.2*	AmeLG3_WGA107_2.508081.508081.m**	AT1G18090**	cb25.fpc0022.1.044.a*	NM_001027713**	cn02113**	NM_001032271	NM_001004553**	NM_001001410**	NM_001033176**	YDR065W	mts4*	GA14924/NM_167302		NM_059334/cb25.fpc0071.2.027.a
ENSANGT00000012151.2**	AmeLG3_WGA107_2.508248.508248.m**	AT1G18090**	cb25.fpc0022.1.045.a**	NM_001027715**	cn02114**	NM_001032272**	NM_001004554**	NM_001001411**	NM_001033177**	YDR066C	mud1*	GA14925/NM_143030		NM_059345/cb25.fpc4171.0.005.a
ENSANGT00000012154.2*	AmeLG3_WGA107_2.508582.508582.m**	AT1G18100**	cb25.fpc0022.1.046.a**	NM_001027716**	cn02115**	NM_001032273	NM_001004555**	NM_001001412*	NM_001033180**	YDR067C	mug1**	GA14928/NM_139862		NM_059353/cb25.fpc4171.0.007.a
ENSANGT00000012163.2**	AmeLG3_WGA107_2.508749.508749.m**	AT1G18130**	cb25.fpc0022.1.047.a**	NM_001027717**	cn02116**	NM_001032274**	NM_001004556**	NM_001001413*	NM_001033184**	YDR068W	mug117	GA14941/NM_079956		NM_059357/cb25.fpc0072.0.005.a
ENSANGT00000012173.2*	AmeLG3_WGA107_2.509083.509083.m**	AT1G18140**	cb25.fpc0022.1.048.a*	NM_001027718**	cn02117**	NM_001032275*	NM_001004559	NM_001001414**	NM_001033185**	YDR069C	mug123	GA14946/NM_132530		NM_059373/cb25.fpc2888.3.043.a
ENSANGT00000012178.2**	AmeLG3_WGA108_2.500734.500734.m**	AT1G18150**	cb25.fpc0022.1.049.a**	NM_001027719**	cn02118*	NM_001032276	NM_001004560**	NM_001001415**	NM_001033186*	YDR070C	mug142	GA14949/NM_169272		NM_059376/cb25.fpc2888.3.038.a
ENSANGT00000012179.2**	AmeLG3_WGA108_2.500901.500901.m**	AT1G18150**	cb25.fpc0022.1.050.a*	NM_001027721*	cn02119**	NM_001032277*	NM_001004561*	NM_001001417*	NM_001033189**	YDR071C	mug146	GA14950/NM_169419		NM_059377/cb25.fpc2888.3.036.a
ENSANGT00000012182.2	AmeLG3_WGA108_2.501068.501068.m**	AT1G18160**	cb25.fpc0022.1.051.a*	NM_001027723**	cn02120**	NM_001032399**	NM_001004562**	NM_001001418*	NM_001033191	YDR072C	mug174*	GA14965/NM_138134		NM_059380/cb25.fpc2888.0.085.a
ENSANGT00000012183.2**	AmeLG3_WGA108_2.501569.501569.m**	AT1G18170**	cb25.fpc0022.1.052.a**	NM_001027724**	cn02121**	NM_001032400**	NM_001004563**	NM_001001430**	NM_001033192**	YDR073W	mug179**	GA14968/NM_143738		NM_059381/cb25.fpc2888.0.086.a
ENSANGT00000012187.2	AmeLG3_WGA108_2.502404.502404.m**	AT1G18180**	cb25.fpc0022.1.053.a**	NM_001027726**	cn02122**	NM_001032401**	NM_001004565*	NM_001001431**	NM_001033194**	YDR074W	mug184**	GA14970/NM_142221		NM_059384/cb25.fpc2888.0.091.a
ENSANGT00000012190.2*	AmeLG3_WGA108_2.502738.502738.m**	AT1G18190**	cb25.fpc0022.1.054.a**	NM_001027727**	cn02123**	NM_001032402**	NM_001004566*	NM_001001432**	NM_001033196*	YDR075W	mug28**	GA14971/NM_142219		NM_059387/cb25.fpc2888.0.094.a
ENSANGT00000012193.2**	AmeLG3_WGA108_2.503406.503406.m**	AT1G18200**	cb25.fpc0022.1.055.a*	NM_001027728**	cn02124**	NM_001032403**	NM_001004567**	NM_001001433**	NM_001033197	YDR076W	mug5	GA14972/NM_142218		NM_059389/cb25.fpc2888.0.097.a
ENSANGT00000012203.2**	AmeLG3_WGA111_2.505410.505410.m	AT1G18250**	cb25.fpc0022.1.056.a	NM_001027731**	cn02125**	NM_001032404**	NM_001004568	NM_001001435*	NM_001033198	YDR077W	mug57	GA14991/NM_134845		NM_059394/cb25.fpc2888.0.100.a
ENSANGT00000012204.2*	AmeLG3_WGA111_2.505577.505577.m**	AT1G18250**	cb25.fpc0022.1.057.a*	NM_001027732**	cn02126**	NM_001032405**	NM_001004570**	NM_001001436**	NM_001033199**	YDR078C	mug66*	GA14996/NM_078653		NM_059402/cb25.fpc2888.0.104.a
ENSANGT00000012222.2	AmeLG3_WGA112_2.505911.505911.m**	AT1G18260**	cb25.fpc0022.1.058.a**	NM_001027733**	cn02127**	NM_001032406**	NM_001004573**	NM_001001437*	NM_001033201**	YDR079C-A	mug77**	GA14998/NM_144369		NM_059403/cb25.fpc2888.0.105.a
ENSANGT00000012224.2**	AmeLG3_WGA112_2.506412.506412.m**	AT1G18270**	cb25.fpc0022.1.059.a*	NM_001027735**	cn02129**	NM_001032407**	NM_001004574	NM_001001438**	NM_001033202**	YDR079W	mug79	GA15000/NM_078651		NM_059407/cb25.fpc2888.0.110.a
ENSANGT00000012229.2	AmeLG3_WGA112_2.506746.506746.m	AT1G18280**	cb25.fpc0022.1.060.a**	NM_001027738**	cn02130**	NM_001032408**	NM_001004575**	NM_001001479*	NM_001033205*	YDR080W	mug97	GA15002/NM_135288		NM_059408/cb25.fpc2888.0.111.a
ENSANGT00000012234.2*	AmeLG3_WGA112_2.507247.507247.m**	AT1G18310**	cb25.fpc0022.1.061.a**	NM_001027743**	cn02131**	NM_001038709**	NM_001004576*	NM_001001480	NM_001033206**	YDR081C	mug99	GA15007/NM_142774		NM_059410/cb25.fpc2441.0.017.a
ENSANGT00000012251.2*	AmeLG3_WGA112_2.508082.508082.m**	AT1G18320**	cb25.fpc0022.1.062.a**	NM_001027745**	cn02132**	NM_001038712*	NM_001004577**	NM_001001481**	NM_001033208**	YDR082W	mus81*	GA15012/NM_166317		NM_059412/cb25.fpc2888.0.114.a
ENSANGT00000012256.2**	AmeLG3_WGA112_2.508917.508917.m**	AT1G01650**	cb25.fpc0022.1.063.a	NM_001027746**	cn02133**	NM_001038713*	NM_001004578**	NM_001001483**	NM_001033209**	YDR083W	mvp1**	GA15014/NM_141958		NM_059425/cb25.fpc2888.0.122.a
ENSANGT00000012267.2**	AmeLG3_WGA113_2.501236.501236.m**	AT1G18330**	cb25.fpc0022.1.064.a**	NM_001027748**	cn02134**	NM_001038714	NM_001004579**	NM_001001484**	NM_001033210**	YDR084C	myo1*	GA15015/NM_169810		NM_059433/cb25.fpc2888.0.130.a
ENSANGT00000012272.2*	AmeLG3_WGA114_2.502405.502405.m**	AT1G18335**	cb25.fpc0022.1.065.a**	NM_001027757**	cn02135**	NM_001038715**	NM_001004580**	NM_001001485**	NM_001033211*	YDR085C	myo51**	GA15022/NM_136664		NM_059434/cb25.fpc2888.0.132.a
ENSANGT00000012277.2**	AmeLG3_WGA114_2.502572.502572.m**	AT1G18340**	cb25.fpc0022.1.066.a**	NM_001027758**	cn02136*	NM_001038716**	NM_001004582*	NM_001001486**	NM_001033212	YDR086C	myo52**	GA15028/NM_058024		NM_059437/cb25.fpc2888.0.137.a
ENSANGT00000012279.2**	AmeLG3_WGA114_2.502906.502906.m**	AT1G18360**	cb25.fpc0022.1.067.a**	NM_001027759**	cn02137**	NM_001038717**	NM_001004583**	NM_001001487**	NM_001033214**	YDR087C	myp2	GA15029/NM_141815		NM_059438/cb25.fpc2888.0.138.a
ENSANGT00000012281.2*	AmeLG3_WGA114_2.503073.503073.m**	AT1G18370**	cb25.fpc0022.1.068.a*	NM_001027760**	cn02138**	NM_001038718**	NM_001004585**	NM_001001502**	NM_001033215	YDR088C	nak1**	GA15037/NM_145873		NM_059443/cb25.fpc2888.1.003.a
ENSANGT00000012283.2**	AmeLG3_WGA114_2.503240.503240.m**	AT1G18390**	cb25.fpc0022.1.069.a*	NM_001027761**	cn02139**	NM_001038719**	NM_001004588**	NM_001001503**	NM_001033217**	YDR089W	nap1	GA15038/NM_170367		NM_059444/cb25.fpc2888.1.004.a
ENSANGT00000012286.2**	AmeLG3_WGA114_2.503908.503908.m**	AT1G18400**	cb25.fpc0022.1.070.a**	NM_001027762	cn02140**	NM_001038720	NM_001004590**	NM_001001520**	NM_001033219**	YDR090C	nbs1**	GA15041/NM_144304		NM_059445/cb25.fpc2888.1.005.a
ENSANGT00000012287.2**	AmeLG3_WGA114_2.504409.504409.m	AT1G18410**	cb25.fpc0022.1.071.a**	NM_001027766**	cn02141*	NM_001038721*	NM_001004591**	NM_001001521**	NM_001033220**	YDR091C	ncs1**	GA15047/NM_144077		NM_059448/cb25.fpc2888.1.008.a
ENSANGT00000012288.2**	AmeLG3_WGA114_2.504576.504576.m**	AT1G18420**	cb25.fpc0022.1.072.a**	NM_001027768**	cn02142**	NM_001038722*	NM_001004592**	NM_001001522**	NM_001033221**	YDR092W**	nda2*	GA15049/NM_144048		NM_059451/cb25.fpc2888.1.014.a
ENSANGT00000012292.2**	AmeLG3_WGA114_2.505077.505077.m**	AT1G18440**	cb25.fpc0022.1.073.a**	NM_001027770**	cn02143**	NM_001038723*	NM_001004593**	NM_001001523**	NM_001033222**	YDR093W	nda3**	GA15055/NM_079872		NM_059457/cb25.fpc2888.1.020.a
ENSANGT00000012302.2*	AmeLG3_WGA115_2.507248.507248.m**	AT1G18450**	cb25.fpc0022.1.074.a**	NM_001027774**	cn02144**	NM_001038724*	NM_001004594**	NM_001001524**	NM_001033223**	YDR096W	ndc80**	GA15059/NM_136654		NM_059461/cb25.fpc2888.1.024.a
ENSANGT00000012325.2**	AmeLG3_WGA115_2.507415.507415.m**	AT1G18460**	cb25.fpc0022.1.075.a**	NM_001027775**	cn02145**	NM_001038725*	NM_001004595**	NM_001001547**	NM_001033225**	YDR097C	ndk1	GA15064/NM_144392		NM_059465/cb25.fpc2888.1.027.a
ENSANGT00000012333.2**	AmeLG3_WGA115_2.508250.508250.m**	AT1G18470**	cb25.fpc0022.1.076.a**	NM_001027777**	cn02146**	NM_001038726*	NM_001004596**	NM_001001548**	NM_001033226*	YDR098C	ned1**	GA15068/NM_144455		NM_059468/cb25.fpc2888.1.030.a
ENSANGT00000012337.2**	AmeLG3_WGA115_2.508417.508417.m**	AT1G18470**	cb25.fpc0022.1.077.a*	NM_001027778**	cn02147**	NM_001038727**	NM_001004597**	NM_001001549**	NM_001033227**	YDR099W	ned8**	GA15074/NM_165569		NM_059469/cb25.fpc0071.3.060.a
ENSANGT00000012345.2**	AmeLG3_WGA115_2.508584.508584.m**	AT1G18490**	cb25.fpc0022.1.078.a**	NM_001027780**	cn02148**	NM_001038728**	NM_001004599**	NM_001001550**	NM_001033228**	YDR100W	nep2	GA15085/NM_079567		NM_059473/cb25.fpc2888.1.033.a
ENSANGT00000012346.2**	AmeLG3_WGA115_2.508918.508918.m**	AT1G18500**	cb25.fpc0022.1.079.a**	NM_001027781**	cn02149**	NM_001038729	NM_001004600**	NM_001001551*	NM_001033229**	YDR101C	nfs1	GA15095/NM_080273		NM_059483/cb25.fpc2888.1.052.a
ENSANGT00000012349.2	AmeLG3_WGA116_2.501237.501237.m**	AT1G18540**	cb25.fpc0022.1.080.a*	NM_001027784**	cn02150**	NM_001038730**	NM_001004601*	NM_001001552**	NM_001033231*	YDR103W	nhm1**	GA15097/NM_143525		NM_059488/cb25.fpc2888.1.047.a
ENSANGT00000012354.2**	AmeLG3_WGA116_2.501738.501738.m**	AT1G18550**	cb25.fpc0022.1.081.a**	NM_001027787**	cn02151**	NM_001038731*	NM_001004602*	NM_001001555**	NM_001033233**	YDR104C	nhp2	GA15106/NM_144446		NM_059491/cb25.fpc2888.1.045.a
ENSANGT00000012355.2**	AmeLG3_WGA116_2.502239.502239.m**	AT1G18560**	cb25.fpc0022.1.082.a*	NM_001027788**	cn02152*	NM_001038732**	NM_001004605**	NM_001001556**	NM_001033234**	YDR105C	nic1	GA15108/NM_144447		NM_059503/cb25.fpc2888.1.071.a
ENSANGT00000012356.2*	AmeLG3_WGA116_2.503408.503408.m**	AT1G01650**	cb25.fpc0022.1.083.a**	NM_001027789**	cn02153**	NM_001038733**	NM_001004606**	NM_001001557**	NM_001033235**	YDR106W	nif1	GA15110/NM_132364		NM_059504/cb25.fpc2888.1.072.a
ENSANGT00000012358.2**	AmeLG3_WGA118_2.504243.504243.m**	AT1G18570**	cb25.fpc0022.1.084.a**	NM_001027792**	cn02154**	NM_001038734**	NM_001004607**	NM_001001560**	NM_001033236**	YDR107C	nmt1	GA15113/NM_139504		NM_059509/cb25.fpc2888.1.076.a
ENSANGT00000012361.2*	AmeLG3_WGA118_2.504410.504410.m**	AT1G18600**	cb25.fpc0022.1.085.a*	NM_001027793**	cn02155**	NM_001038735	NM_001004608**	NM_001001561**	NM_001033237**	YDR108W	nnf1	GA15114/NM_132524		NM_059513/cb25.fpc2888.1.082.a
ENSANGT00000012364.2**	AmeLG3_WGA118_2.504577.504577.m**	AT1G18610**	cb25.fpc0022.1.086.a**	NM_001027795**	cn02156**	NM_001038736**	NM_001004609**	NM_001001563*	NM_001033238*	YDR109C	nnt1*	GA15120/NM_136663		NM_059519/cb25.fpc2888.1.095.a
ENSANGT00000012369.2	AmeLG3_WGA118_2.505412.505412.m**	AT1G18620**	cb25.fpc0022.1.087.a**	NM_001027796**	cn02157**	NM_001038737**	NM_001004610**	NM_001001567**	NM_001033239**	YDR110W	nop10*	GA15125/NM_143671		NM_059521/cb25.fpc2888.1.098.a
ENSANGT00000012374.2**	AmeLG3_WGA118_2.505579.505579.m**	AT1G18630**	cb25.fpc0022.1.088.a*	NM_001027802*	cn02158**	NM_001038738**	NM_001004611**	NM_001001568**	NM_001033240**	YDR111C	nop12*	GA15127/NM_057740		NM_059524/cb25.fpc2888.1.102.a
ENSANGT00000012382.2**	AmeLG3_WGA120_2.501238.501238.m**	AT1G18640**	cb25.fpc0022.1.089.a*	NM_001027810**	cn02159**	NM_001038739	NM_001004612**	NM_001001569**	NM_001033241	YDR113C	nop9	GA15130/NM_057462		NM_059525/cb25.fpc2888.1.103.a
ENSANGT00000012386.2**	AmeLG3_WGA120_2.502574.502574.m**	AT1G18640**	cb25.fpc0022.1.090.a	NM_001027814**	cn02160**	NM_001038740*	NM_001004613*	NM_001001570**	NM_001033242**	YDR115W	npl4**	GA15131/NM_139411		NM_059527/cb25.fpc2888.1.104.a
ENSANGT00000012394.2**	AmeLG3_WGA120_2.503576.503576.m*	AT1G18650**	cb25.fpc0022.1.091.a**	NM_001027816**	cn02161**	NM_001038741*	NM_001004614**	NM_001001571**	NM_001033243**	YDR116C	npp106*	GA15133/NM_080103		NM_059528/cb25.fpc0071.3.037.a
ENSANGT00000012398.2**	AmeLG3_WGA120_2.505079.505079.m**	AT1G18660**	cb25.fpc0022.1.092.a**	NM_001027817**	cn02162**	NM_001038742**	NM_001004615**	NM_001001572**	NM_001033244**	YDR117C	nrd1	GA15140/NM_132466		NM_059534/cb25.fpc0071.3.043.a
ENSANGT00000012400.2**	AmeLG3_WGA122_2.506415.506415.m**	AT1G18660**	cb25.fpc0022.2.001.a**	NM_001027827**	cn02163**	NM_001038743**	NM_001004617**	NM_001001573**	NM_001033245**	YDR118W	nrf1	GA15141/NM_141435		NM_059536/cb25.fpc0071.3.045.a
ENSANGT00000012402.2**	AmeLG3_WGA122_2.507250.507250.m**	AT1G18660**	cb25.fpc0022.2.002.a**	NM_001027830**	cn02164**	NM_001038745	NM_001004618**	NM_001001574**	NM_001033246**	YDR119W	nrm1	GA15143/NM_136474		NM_059543/cb25.fpc2888.2.037.a
ENSANGT00000012408.2**	AmeLG3_WGA122_2.507751.507751.m**	AT1G18660**	cb25.fpc0022.2.003.a**	NM_001027838**	cn02165**	NM_001038747**	NM_001004619**	NM_001001575**	NM_001033248	YDR120C	nse1*	GA15145/NM_136628		NM_059550/cb25.fpc2888.2.030.a
ENSANGT00000012415.2	AmeLG3_WGA122_2.507918.507918.m**	AT1G18670**	cb25.fpc0022.2.004.a**	NM_001027840**	cn02166**	NM_001038748**	NM_001004621**	NM_001001576*	NM_001033249**	YDR121W	nse2**	GA15148/NM_143398		NM_059554/cb25.fpc2888.2.022.a
ENSANGT00000012418.2*	AmeLG3_WGA122_2.508085.508085.m**	AT1G18680**	cb25.fpc0022.2.005.a**	NM_001027841*	cn02167**	NM_001038749*	NM_001004622**	NM_001001577**	NM_001033250**	YDR122W	nse3	GA15154/NM_132455		NM_059560/cb25.fpc2888.2.010.a
ENSANGT00000012419.2**	AmeLG3_WGA124_2.508586.508586.m**	AT1G18690**	cb25.fpc0022.2.006.a**	NM_001027844**	cn02168*	NM_001038750*	NM_001004624*	NM_001001578**	NM_001033251	YDR123C	nse4**	GA15158/NM_141432		NM_059562/cb25.fpc2888.3.025.a
ENSANGT00000012420.2**	AmeLG3_WGA126_2.508920.508920.m**	AT1G18700**	cb25.fpc0022.2.007.a**	NM_001027845**	cn02169**	NM_001038751**	NM_001004625**	NM_001001579**	NM_001033252**	YDR124W	nse5	GA15161/NM_165673		NM_059570/cb25.fpc2888.1.126.a
ENSANGT00000012422.2**	AmeLG3_WGA96_2.501573.501573.m**	AT1G18700**	cb25.fpc0022.2.008.a**	NM_001027848**	cn02170**	NM_001038752**	NM_001004626**	NM_001001580*	NM_001033253*	YDR125C	nse6	GA15162/NM_143462		NM_059573/cb25.fpc2888.1.122.a
ENSANGT00000012427.2	AmeLG3_WGA96_2.501740.501740.m**	AT1G18710**	cb25.fpc0022.2.009.a**	NM_001027852**	cn02171**	NM_001038753	NM_001004629**	NM_001001581**	NM_001033254**	YDR126W	nsp1*	GA15164/NM_143464		NM_059574/cb25.fpc2888.1.121.a
ENSANGT00000012428.2	AmeLG3_WGA97_2.502241.502241.m**	AT1G18720**	cb25.fpc0022.2.010.a**	NM_001027853**	cn02172**	NM_001038754	NM_001004630**	NM_001001582**	NM_001033255**	YDR127W	nta1*	GA15165/NM_143465		NM_059575/cb25.fpc2888.1.120.a
ENSANGT00000012443.2*	AmeLG3_WGA97_2.503243.503243.m**	AT1G18730**	cb25.fpc0022.2.011.a*	NM_001027854**	cn02173**	NM_001038755**	NM_001004631**	NM_001001583**	NM_001033257**	YDR128W	nte1**	GA15168/NM_057391		NM_059578/cb25.fpc0071.2.032.a
ENSANGT00000012446.2*	AmeLG3_WGA97_2.503410.503410.m**	AT1G18750**	cb25.fpc0022.2.012.a**	NM_001027857**	cn02174**	NM_001038756**	NM_001004632**	NM_001001584**	NM_001033258**	YDR129C**	nth1	GA15183/NM_170412		NM_059581/cb25.fpc0071.2.034.a
ENSANGT00000012449.2**	AmeLG3_WGA98_2.504579.504579.m**	AT1G18750**	cb25.fpc0022.2.013.a**	NM_001027861**	cn02175**	NM_001038757**	NM_001004633*	NM_001001585**	NM_001033259**	YDR130C	nuc1	GA15184/NM_079506		NM_059587/cb25.fpc0071.2.036.a
ENSANGT00000012456.2**	AmeLG3_WGA98_2.504913.504913.m**	AT1G01660**	cb25.fpc0022.2.014.a**	NM_001027862**	cn02176*	NM_001038758	NM_001004634*	NM_001001586**	NM_001033261**	YDR131C	nuc2**	GA15186/NM_141251		NM_059588/cb25.fpc0071.2.042.a
ENSANGT00000012457.2**	AmeLG3_WGA99_2.505915.505915.m**	AT1G18790**	cb25.fpc0022.2.015.a**	NM_001027863**	cn02177**	NM_001038759**	NM_001004636**	NM_001001654**	NM_001033262**	YDR132C	nuf2	GA15188/NM_079995		NM_059589/cb25.fpc0071.2.044.a
ENSANGT00000012458.2**	AmeLG3_WGA99_2.506750.506750.m	AT1G18800**	cb25.fpc0022.2.016.a**	NM_001027864*	cn02178**	NM_001038760**	NM_001004637**	NM_001001655**	NM_001033263**	YDR135C	nup107**	GA15190/NM_141254		NM_059600/cb25.fpc2374.0.089.a
ENSANGT00000012460.2**	AmeLG3_WGA99_2.507251.507251.m**	AT1G18830**	cb25.fpc0022.2.017.a**	NM_001027865**	cn02179**	NM_001038761**	NM_001004638*	NM_001001656	NM_001033264**	YDR137W	nup120	GA15192/NM_132529		NM_059602/cb25.fpc4184.0.021.a
ENSANGT00000012465.2**	AmeLG3_WGA99_2.508587.508587.m**	AT1G18840**	cb25.fpc0022.2.018.a**	NM_001027866**	cn02180*	NM_001038763**	NM_001004639**	NM_001001657	NM_001033266**	YDR138W	nup124*	GA15193/NM_167331		NM_059606/cb25.fpc4184.0.017.a
ENSANGT00000012467.2**	AmeLG3_WGA99_2.508754.508754.m**	AT1G18840**	cb25.fpc0022.2.019.a**	NM_001027867**	cn02181**	NM_001038764**	NM_001004640**	NM_001001658	NM_001033267**	YDR139C**	nup131**	GA15194/NM_141337		NM_059612/cb25.fpc4184.0.011.a
ENSANGT00000012472.2**	AmeLG3_WGA99_2.508921.508921.m**	AT1G18860**	cb25.fpc0022.2.020.a**	NM_001027868**	cn02182**	NM_001038765	NM_001004641**	NM_001001660*	NM_001033268*	YDR140W	nup132*	GA15196/NM_139447		NM_059627/cb25.fpc4184.0.007.a
ENSANGT00000012477.2*	AmeLG3_WGA99_2.509088.509088.m**	AT1G18870**	cb25.fpc0022.2.021.a**	NM_001027870**	cn02183**	NM_001038766**	NM_001004642**	NM_001001661**	NM_001033269**	YDR141C	nup146*	GA15199/NM_143665		NM_059628/cb25.fpc4292.0.034.a
ENSANGT00000012483.2**	AmeLG3_WGA99_2.509422.509422.m**	AT1G18880**	cb25.fpc0022.2.022.a**	NM_001027871**	cn02184**	NM_001038767*	NM_001004643**	NM_001001662**	NM_001033270**	YDR142C	nup184*	GA15202/NM_132354		NM_059632/cb25.fpc4292.0.043.a
ENSANGT00000012486.2**	AmeLG4_WGA127_2.503578.503578.m**	AT1G18890**	cb25.fpc0022.2.023.a*	NM_001027873**	cn02185**	NM_001038768**	NM_001004644**	NM_001001663**	NM_001033271**	YDR143C	nup186*	GA15203/NM_141333		NM_059634/cb25.fpc4292.0.048.a
ENSANGT00000012489.2**	AmeLG4_WGA127_2.504580.504580.m**	AT1G18910**	cb25.fpc0022.2.024.a**	NM_001027877*	cn02186**	NM_001038769**	NM_001004646**	NM_001001664**	NM_001033273**	YDR144C	nup211	GA15206/NM_176110		NM_059636/cb25.fpc4292.0.042.a
ENSANGT00000012491.2*	AmeLG4_WGA127_2.504747.504747.m**	AT1G18920**	cb25.fpc0022.2.025.a**	NM_001027880**	cn02187**	NM_001038770**	NM_001004647*	NM_001001665**	NM_001033274**	YDR145W	nup40*	GA15207/NM_079875		NM_059639/cb25.fpc4292.0.035.a
ENSANGT00000012495.2**	AmeLG4_WGA127_2.504914.504914.m**	AT1G18950**	cb25.fpc0022.2.026.a**	NM_001027881**	cn02188**	NM_001038771	NM_001004648**	NM_001001666**	NM_001033275**	YDR146C	nup44*	GA15208/NM_141330		NM_059641/cb25.fpc4292.0.036.a
ENSANGT00000012504.2*	AmeLG4_WGA127_2.505749.505749.m**	AT1G18960**	cb25.fpc0022.2.027.a**	NM_001027882**	cn02189**	NM_001038772**	NM_001004649**	NM_001001668**	NM_001033277**	YDR147W	nup45**	GA15217/NM_136631		NM_059644/cb25.fpc2887.1.094.a
ENSANGT00000012507.2**	AmeLG4_WGA127_2.506083.506083.m**	AT1G19000**	cb25.fpc0022.2.028.a**	NM_001027885**	cn02190**	NM_001038773**	NM_001004650**	NM_001001669**	NM_001033278*	YDR148C	nup61*	GA15218/NM_136466		NM_059650/cb25.fpc2234.1.082.a
ENSANGT00000012516.2	AmeLG4_WGA127_2.506417.506417.m**	AT1G19000**	cb25.fpc0022.2.029.a**	NM_001027886**	cn02191**	NM_001038774**	NM_001004651**	NM_001001670**	NM_001033279**	YDR150W	nup85	GA15229/NM_169100		NM_059655/cb25.fpc4292.0.013.a
ENSANGT00000012521.2**	AmeLG4_WGA127_2.506584.506584.m**	AT1G19010**	cb25.fpc0022.2.030.a**	NM_001027887**	cn02192**	NM_001038775**	NM_001004652*	NM_001001671**	NM_001033280**	YDR151C	nut2	GA15231/NM_058102		NM_059657/cb25.fpc4292.0.011.a
ENSANGT00000012527.2**	AmeLG4_WGA127_2.506751.506751.m**	AT1G01670**	cb25.fpc0022.2.031.a**	NM_001027888**	cn02193**	NM_001038776*	NM_001004653**	NM_001001673	NM_001033281**	YDR152W	nxt1**	GA15233/NM_141325		NM_059658/cb25.fpc4292.0.010.a
ENSANGT00000012528.2**	AmeLG4_WGA127_2.507252.507252.m**	AT1G19010**	cb25.fpc0022.2.032.a**	NM_001027889**	cn02194**	NM_001038777	NM_001004654**	NM_001001682**	NM_001033283**	YDR153C	nxt2**	GA15236/NM_169098		NM_059659/cb25.fpc4292.0.009.a
ENSANGT00000012541.2**	AmeLG4_WGA127_2.507419.507419.m**	AT1G19025**	cb25.fpc0022.2.033.a*	NM_001027890**	cn02195**	NM_001038778*	NM_001004656**	NM_001001683**	NM_001033284**	YDR155C	nxt3**	GA15237/NM_141323		NM_059660/cb25.fpc4292.0.008.a
ENSANGT00000012549.2**	AmeLG4_WGA127_2.507586.507586.m**	AT1G19050**	cb25.fpc0022.2.034.a**	NM_001027891**	cn02196**	NM_001038779*	NM_001004657**	NM_001001684*	NM_001033286**	YDR156W	oar2	GA15238/NM_079874		NM_059661/cb25.fpc4292.0.006.a
ENSANGT00000012553.2	AmeLG4_WGA127_2.508254.508254.m**	AT1G19060**	cb25.fpc0022.2.035.a*	NM_001027894**	cn02197**	NM_001038780**	NM_001004658**	NM_001001685	NM_001033288**	YDR158W	obr1	GA15239/NM_141282		NM_059670/cb25.fpc2852.0.003.a
ENSANGT00000012554.2**	AmeLG4_WGA128_2.509256.509256.m**	AT1G19080**	cb25.fpc0022.2.036.a**	NM_001027897**	cn02198**	NM_001038781**	NM_001004660*	NM_001001692	NM_001033289**	YDR159W	oca2	GA15243/NM_139492		NM_059671/cb25.fpc2852.0.002.a
ENSANGT00000012555.2**	AmeLG4_WGA129_2.510759.510759.m**	AT1G19090**	cb25.fpc0022.2.037.a*	NM_001027900*	cn02199**	NM_001038782*	NM_001004661**	NM_001001694**	NM_001033290	YDR160W	oca3**	GA15246/NM_139499		NM_059673/cb25.fpc2852.0.012.a
ENSANGT00000012560.2**	AmeLG4_WGA130_2.511093.511093.m**	AT1G19100**	cb25.fpc0022.2.038.a**	NM_001027902**	cn02200**	NM_001038783**	NM_001004662**	NM_001001701*	NM_001033291**	YDR161W	oca8**	GA15249/NM_136536		NM_059679/cb25.fpc4079.1.071.a
ENSANGT00000012561.2**	AmeLG4_WGA130_2.511594.511594.m**	AT1G19110**	cb25.fpc0022.2.039.a**	NM_001027911*	cn02201**	NM_001038784	NM_001004663**	NM_001001702*	NM_001033292**	YDR162C	och1	GA15253/NM_143639		NM_059687/cb25.fpc2852.0.017.a
ENSANGT00000012563.2**	AmeLG4_WGA130_2.513598.513598.m**	AT1G19120**	cb25.fpc0022.2.040.a**	NM_001027913**	cn02202**	NM_001038785**	NM_001004664**	NM_001001706**	NM_001033293**	YDR163W	ofd1	GA15263/NM_143538		NM_059694/cb25.fpc2852.0.033.a
ENSANGT00000012564.2*	AmeLG4_WGA130_2.513932.513932.m**	AT1G19130**	cb25.fpc0022.2.041.a**	NM_001027914*	cn02203**	NM_001038786**	NM_001004665	NM_001001709*	NM_001033294**	YDR164C	ogm1	GA15266/NM_132440		NM_059697/cb25.fpc2695.0.035.a
ENSANGT00000012566.2**	AmeLG4_WGA130_2.515268.515268.m**	AT1G19140**	cb25.fpc0022.2.042.a**	NM_001027915**	cn02204**	NM_001038787**	NM_001004667**	NM_001001710**	NM_001033296**	YDR165W	ogm2	GA15271/NM_080508		NM_059698/cb25.fpc2695.0.034.a
ENSANGT00000012569.2*	AmeLG4_WGA130_2.516103.516103.m**	AT1G19140**	cb25.fpc0022.2.043.a**	NM_001027917**	cn02205**	NM_001038788**	NM_001004668**	NM_001001711	NM_001033297*	YDR166C	ogm4	GA15272/NM_078558		NM_059701/cb25.fpc2695.0.031.a
ENSANGT00000012572.2**	AmeLG4_WGA130_2.516270.516270.m**	AT1G19150**	cb25.fpc0022.2.044.a**	NM_001027922**	cn02206**	NM_001038789*	NM_001004669**	NM_001001712*	NM_001033298**	YDR167W	oma1	GA15273/NM_132433		NM_059704/cb25.fpc2695.0.028.a
ENSANGT00000012575.2*	AmeLG4_WGA130_2.516771.516771.m**	AT1G19170**	cb25.fpc0022.2.045.a**	NM_001027927*	cn02207**	NM_001038790**	NM_001004670**	NM_001001713**	NM_001033299**	YDR168W	omt2	GA15277/NM_139503		NM_059705/cb25.fpc2695.0.037.a
ENSANGT00000012579.2*	AmeLG4_WGA130_2.517606.517606.m**	AT1G19220**	cb25.fpc0022.2.046.a**	NM_001027928**	cn02208**	NM_001038791*	NM_001004671**	NM_001001715*	NM_001033300*	YDR169C-A	orb6**	GA15278/NM_057554		NM_059707/cb25.NA_205.0.003.a
ENSANGT00000012581.2**	AmeLG4_WGA130_2.517940.517940.m**	AT1G19230**	cb25.fpc0022.2.047.a**	NM_001027932**	cn02209**	NM_001038792**	NM_001004672**	NM_001001716**	NM_001033301**	YDR169C	orc1*	GA15281/NM_176587		NM_059710/cb25.fpc2695.0.051.a
ENSANGT00000012582.2	AmeLG4_WGA130_2.518942.518942.m**	AT1G01680**	cb25.fpc0022.2.048.a*	NM_001027933**	cn02210**	NM_001038793	NM_001004673**	NM_001001722	NM_001033302**	YDR170C	orc2	GA15286/NM_169093		NM_059714/cb25.fpc2695.0.058.a
ENSANGT00000012587.2**	AmeLG4_WGA130_2.519276.519276.m**	AT1G19250**	cb25.fpc0022.2.049.a**	NM_001027934**	cn02211**	NM_001038795**	NM_001004674**	NM_001001723**	NM_001033303**	YDR171W	orc4	GA15298/NM_165386		NM_059717/cb25.fpc2852.0.052.a
ENSANGT00000012588.2*	AmeLG4_WGA130_2.519777.519777.m**	AT1G19270**	cb25.fpc0022.2.050.a**	NM_001027938**	cn02212**	NM_001038796**	NM_001004675**	NM_001001732**	NM_001033304**	YDR172W	orc5**	GA15300/NM_078960		NM_059718/cb25.fpc2852.0.051.a
ENSANGT00000012589.2**	AmeLG4_WGA130_2.519944.519944.m**	AT1G19330**	cb25.fpc0022.2.051.a**	NM_001027940**	cn02213**	NM_001038797**	NM_001004676**	NM_001001734**	NM_001033305**	YDR173C	orc6*	GA15301/NM_132199		NM_059719/cb25.fpc2852.0.050.a
ENSANGT00000012596.2**	AmeLG4_WGA130_2.520612.520612.m**	AT1G19340**	cb25.fpc0022.2.052.a*	NM_001027942**	cn02214**	NM_001038798**	NM_001004678**	NM_001001740**	NM_001033308**	YDR174W	orp3*	GA15304/NM_138258		NM_059728/cb25.fpc4321.2.008.a
ENSANGT00000012614.2**	AmeLG4_WGA130_2.520946.520946.m**	AT1G19350**	cb25.fpc0022.2.053.a**	NM_001027947**	cn02215**	NM_001038799**	NM_001004679**	NM_001001786	NM_001033310**	YDR175C	otu1	GA15307/NM_080134		NM_059732/cb25.fpc0006.0.008.a
ENSANGT00000012615.2*	AmeLG4_WGA130_2.521113.521113.m**	AT1G19390**	cb25.fpc0022.2.054.a**	NM_001027949*	cn02216**	NM_001038800**	NM_001004680**	NM_001001787**	NM_001033311**	YDR176W	oxa101**	GA15309/NM_143648		NM_059734/cb25.fpc0006.0.003.a
ENSANGT00000012616.2**	AmeLG4_WGA130_2.521280.521280.m**	AT1G19394**	cb25.fpc0022.2.055.a*	NM_001027950*	cn02217**	NM_001038801**	NM_001004681**	NM_001001788**	NM_001033312**	YDR177W	oxa102	GA15310/NM_132393		NM_059735/cb25.fpc0006.0.035.a
ENSANGT00000012621.2	AmeLG4_WGA130_2.521781.521781.m**	AT1G19410**	cb25.fpc0022.2.056.a**	NM_001027951*	cn02218**	NM_001038802**	NM_001004682**	NM_001001790*	NM_001033313**	YDR178W	p23fy	GA15311/NM_132396		NM_059736/cb25.fpc0006.0.034.a
ENSANGT00000012623.2**	AmeLG4_WGA130_2.522282.522282.m**	AT1G19430**	cb25.fpc0022.2.057.a**	NM_001027957*	cn02219**	NM_001038803*	NM_001004683**	NM_001001791	NM_001033314**	YDR179C	paa1**	GA15312/NM_143539		NM_059744/cb25.fpc0006.0.023.a
ENSANGT00000012626.2*	AmeLG4_WGA130_2.522449.522449.m**	AT1G19450**	cb25.fpc0022.2.058.a**	NM_001027963**	cn02220**	NM_001038804*	NM_001005206**	NM_001001795**	NM_001033315**	YDR179W-A	pab1**	GA15315/NM_132205		NM_059756/cb25.fpc1417.0.087.a
ENSANGT00000012638.2**	AmeLG4_WGA131_2.502911.502911.m**	AT1G01690**	cb25.fpc0022.2.059.a**	NM_001027964**	cn02221**	NM_001038805*	NM_001005231**	NM_001001821	NM_001033316	YDR180W	pab2**	GA15320/NM_132507		NM_059757/cb25.fpc1417.0.086.a
ENSANGT00000012642.2**	AmeLG4_WGA131_2.503412.503412.m**	AT1G19485**	cb25.fpc0022.2.060.a**	NM_001027965**	cn02222**	NM_001038806**	NM_001005292**	NM_001001827	NM_001033317**	YDR181C	pac1	GA15324/NM_132206		NM_059763/cb25.NA_034.0.008.a
ENSANGT00000012643.2**	AmeLG4_WGA131_2.503579.503579.m**	AT1G19490**	cb25.fpc0022.2.061.a**	NM_001027968**	cn02223**	NM_001038807*	NM_001005293**	NM_001001850	NM_001033318**	YDR182W-A	pac2	GA15326/NM_132209		NM_059771/cb25.NA_034.0.014.a
ENSANGT00000012650.2*	AmeLG4_WGA131_2.503746.503746.m**	AT1G19530**	cb25.fpc0022.2.062.a*	NM_001027970**	cn02224**	NM_001038808*	NM_001005300	NM_001001851**	NM_001033320**	YDR182W	pal1*	GA15328/NM_132211		NM_059772/cb25.NA_034.0.015.a
ENSANGT00000012651.2**	AmeLG4_WGA131_2.503913.503913.m**	AT1G19540**	cb25.fpc0022.2.063.a*	NM_001027971**	cn02225**	NM_001038809*	NM_001005301**	NM_001001852**	NM_001033321**	YDR183W	pam1**	GA15329/NM_080266		NM_059777/cb25.fpc1417.0.073.a
ENSANGT00000012653.2**	AmeLG4_WGA131_2.504748.504748.m**	AT1G19570**	cb25.fpc0022.2.064.a*	NM_001027976**	cn02226**	NM_001038810*	NM_001005304**	NM_001001870**	NM_001033322**	YDR184C	pam17**	GA15334/NM_165730		NM_059780/cb25.fpc1417.0.052.a
ENSANGT00000012654.2*	AmeLG4_WGA131_2.505249.505249.m*	AT1G19580**	cb25.fpc0022.2.065.a**	NM_001027979	cn02227**	NM_001038811**	NM_001005306**	NM_001001872**	NM_001033323**	YDR185C	pap1	GA15340/NM_132229		NM_059788/cb25.fpc1417.0.059.a
ENSANGT00000012656.2**	AmeLG4_WGA131_2.505416.505416.m**	AT1G19600**	cb25.fpc0022.2.066.a*	NM_001027981**	cn02228**	NM_001038812	NM_001005312**	NM_001001874**	NM_001033324**	YDR186C	par1**	GA15345/NM_170414		NM_059792/cb25.fpc1417.0.065.a
ENSANGT00000012658.2**	AmeLG4_WGA131_2.505583.505583.m**	AT1G19630**	cb25.fpc0022.2.067.a*	NM_001027987**	cn02229**	NM_001038813**	NM_001005315	NM_001001875**	NM_001033325**	YDR188W	par2**	GA15346/NM_143437		NM_059794/cb25.fpc1417.0.009.a
ENSANGT00000012659.2*	AmeLG4_WGA131_2.505917.505917.m**	AT1G19640**	cb25.fpc0022.2.068.a**	NM_001027988**	cn02230**	NM_001038814**	NM_001005318**	NM_001001877*	NM_001033327**	YDR189W	pas1	GA15357/NM_141419		NM_059799/cb25.fpc1417.0.042.a
ENSANGT00000012662.2**	AmeLG4_WGA131_2.506084.506084.m**	AT1G19650**	cb25.fpc0022.2.069.a**	NM_001027989**	cn02231**	NM_001038815**	NM_001005390**	NM_001001888**	NM_001033328**	YDR190C	pcd1**	GA15365/NM_078937		NM_059803/cb25.fpc1417.0.015.a
ENSANGT00000012664.2**	AmeLG4_WGA131_2.506752.506752.m**	AT1G19660**	cb25.fpc0022.2.070.a**	NM_001027993**	cn02232**	NM_001038816*	NM_001005392**	NM_001001890**	NM_001033329**	YDR191W	pch1**	GA15369/NM_132512		NM_059804/cb25.fpc1417.0.016.a
ENSANGT00000012667.2**	AmeLG4_WGA131_2.507420.507420.m**	AT1G19660**	cb25.fpc0022.2.071.a**	NM_001027996**	cn02233**	NM_001038817**	NM_001005393**	NM_001001891**	NM_001033330**	YDR192C	pck1**	GA15370/NM_132637		NM_059806/cb25.fpc1417.0.018.a
ENSANGT00000012668.2**	AmeLG4_WGA131_2.508255.508255.m*	AT1G19680**	cb25.fpc0022.2.072.a**	NM_001027998**	cn02234**	NM_001038818**	NM_001005394**	NM_001001894**	NM_001033331**	YDR194C	pck2	GA15372/NM_132540		NM_059807/cb25.fpc1417.0.019.a
ENSANGT00000012670.2**	AmeLG4_WGA133_2.509758.509758.m**	AT1G19690**	cb25.fpc0022.2.073.a**	NM_001027999**	cn02235**	NM_001038819*	NM_001005399**	NM_001001895**	NM_001033332**	YDR194W-A	pcm1	GA15375/NM_136200		NM_059808/cb25.fpc1417.0.020.a
ENSANGT00000012671.2*	AmeLG4_WGA133_2.510092.510092.m**	AT1G19700**	cb25.fpc0022.2.074.a**	NM_001028000**	cn02236**	NM_001038820**	NM_001005400**	NM_001001916	NM_001033333**	YDR195W	pcn1*	GA15381/NM_136192		NM_059811/cb25.fpc1417.0.023.a
ENSANGT00000012675.2**	AmeLG4_WGA133_2.510259.510259.m	AT1G01700**	cb25.fpc0022.2.075.a**	NM_001028001**	cn02237**	NM_001038821**	NM_001005402**	NM_001001917	NM_001033334**	YDR196C	pcp1	GA15385/NM_080148		NM_059814/cb25.fpc1417.0.025.a
ENSANGT00000012677.2*	AmeLG4_WGA134_2.510426.510426.m**	AT1G19710**	cb25.fpc0022.2.076.a**	NM_001028002**	cn02238**	NM_001038822**	NM_001005403*	NM_001001924**	NM_001033335**	YDR197W	pcr1	GA15391/NM_132586		NM_059816/cb25.fpc1417.0.029.a
ENSANGT00000012678.2*	AmeLG4_WGA134_2.510593.510593.m**	AT1G19715**	cb25.fpc0022.2.077.a**	NM_001028003**	cn02239**	NM_001038823**	NM_001005573*	NM_001001925**	NM_001033336**	YDR198C	pcs1**	GA15392/NM_132579		NM_059818/cb25.fpc1417.0.011.a
ENSANGT00000012694.2**	AmeLG4_WGA134_2.510927.510927.m**	AT1G19730**	cb25.fpc0022.2.078.a**	NM_001028005**	cn02240**	NM_001038824**	NM_001005578**	NM_001001928**	NM_001033337**	YDR200C	pct1*	GA15401/NM_136201		NM_059823/cb25.fpc2695.0.013.a
ENSANGT00000012697.2	AmeLG4_WGA134_2.511094.511094.m**	AT1G19750**	cb25.fpc0022.2.079.a**	NM_001028010**	cn02241**	NM_001038825**	NM_001005579**	NM_001001931**	NM_001033338	YDR201W	pcu4	GA15402/NM_136204		NM_059828/cb25.fpc4127.0.001.a
ENSANGT00000012705.2*	AmeLG4_WGA135_2.500741.500741.m**	AT1G19780**	cb25.fpc0022.2.080.a**	NM_001028012**	cn02242**	NM_001038826**	NM_001005580**	NM_001001933**	NM_001033339**	YDR202C	pda1	GA15406/NM_058148		NM_059830/cb25.fpc2695.0.001.a
ENSANGT00000012706.2**	AmeLG4_WGA136_2.501910.501910.m**	AT1G19835**	cb25.fpc0022.2.081.a**	NM_001028014**	cn02243**	NM_001038827*	NM_001005581**	NM_001001936**	NM_001033340	YDR204W	pdb1	GA15407/NM_141480		NM_059835/cb25.fpc0071.4.022.a
ENSANGT00000012709.2**	AmeLG4_WGA136_2.502077.502077.m*	AT1G19850**	cb25.fpc0022.2.082.a**	NM_001028015*	cn02244**	NM_001038828*	NM_001005582**	NM_001001937**	NM_001033343*	YDR205W	pdf1	GA15409/NM_130660		NM_059844/cb25.NA_164.0.003.a
ENSANGT00000012716.2**	AmeLG4_WGA136_2.502578.502578.m**	AT1G19860**	cb25.fpc0022.2.083.a**	NM_001028017*	cn02245**	NM_001038829	NM_001005583**	NM_001001938**	NM_001033344**	YDR206W	pdh1	GA15412/NM_141442		NM_059847/cb25.NA_291.0.002.a
ENSANGT00000012717.2	AmeLG4_WGA137_2.503413.503413.m**	AT1G19870**	cb25.fpc0022.2.084.a**	NM_001028020*	cn02246**	NM_001038830*	NM_001005584**	NM_001001959	NM_001033345**	YDR207C	pds5	GA15413/NM_130661		NM_059852/cb25.fpc0071.3.078.a
ENSANGT00000012718.2**	AmeLG4_WGA137_2.503914.503914.m**	AT1G19880**	cb25.fpc0022.2.085.a**	NM_001028021*	cn02247**	NM_001038831*	NM_001005585**	NM_001001963	NM_001033346*	YDR208W	pdt1	GA15418/NM_141274		NM_059862/cb25.fpc0071.3.068.a
ENSANGT00000012721.2**	AmeLG4_WGA137_2.504582.504582.m**	AT1G19890**	cb25.fpc0022.2.086.a**	NM_001028022*	cn02248*	NM_001038832*	NM_001005586**	NM_001001964	NM_001033347*	YDR210W	pef1*	GA15420/NM_164349		NM_059864/cb25.fpc0071.3.066.a
ENSANGT00000012723.2**	AmeLG4_WGA137_2.504916.504916.m**	AT1G19910**	cb25.fpc0022.2.087.a**	NM_001028025**	cn02249**	NM_001038833*	NM_001005587**	NM_001001965	NM_001033348**	YDR211W	pek1	GA15421/NM_164356		NM_059874/cb25.fpc0071.3.033.a
ENSANGT00000012724.2**	AmeLG4_WGA137_2.505083.505083.m**	AT1G19920**	cb25.fpc0022.2.088.a**	NM_001028026**	cn02250*	NM_001038834*	NM_001005589*	NM_001001971**	NM_001033349**	YDR212W	pep1**	GA15422/NM_130663		NM_059876/cb25.fpc0071.3.032.a
ENSANGT00000012740.2**	AmeLG4_WGA137_2.506085.506085.m**	AT1G19940**	cb25.fpc0022.2.089.a**	NM_001028028**	cn02251**	NM_001038835*	NM_001005590**	NM_001001973**	NM_001033350**	YDR213W	pep12**	GA15423/NM_130664		NM_059878/cb25.fpc2888.1.109.a
ENSANGT00000012742.2**	AmeLG4_WGA137_2.506252.506252.m**	AT1G01710**	cb25.fpc0022.2.090.a**	NM_001028030**	cn02252**	NM_001038836*	NM_001005592**	NM_001001974**	NM_001033352**	YDR214W	pep3**	GA15427/NM_130666		NM_059895/cb25.fpc2888.0.074.a
ENSANGT00000012744.2**	AmeLG4_WGA138_2.501577.501577.m**	AT1G19950**	cb25.fpc0022.2.091.a**	NM_001028031**	cn02253**	NM_001038837*	NM_001005594**	NM_001001975**	NM_001033354**	YDR216W	pep7	GA15429/NM_080111		NM_059899/cb25.fpc2888.0.064.a
ENSANGT00000012745.2**	AmeLG4_WGA138_2.501744.501744.m**	AT1G19970**	cb25.fpc0022.2.092.a*	NM_001028032**	cn02254**	NM_001038838*	NM_001005597**	NM_001001976**	NM_001033355**	YDR217C	pex11**	GA15432/NM_079138		NM_059900/cb25.fpc2888.0.063.a
ENSANGT00000012751.2**	AmeLG4_WGA139_2.502412.502412.m**	AT1G19980**	cb25.fpc0022.2.093.a**	NM_001028033**	cn02255**	NM_001038840*	NM_001005599**	NM_001001977**	NM_001033356*	YDR218C	pex5	GA15434/NM_141499		NM_059902/cb25.fpc2888.0.061.a
ENSANGT00000012752.2**	AmeLG4_WGA139_2.502579.502579.m**	AT1G19990**	cb25.fpc0022.2.094.a**	NM_001028034**	cn02256**	NM_001038841**	NM_001005600**	NM_001001991**	NM_001033360	YDR219C	pex7**	GA15436/NM_130669		NM_059903/cb25.fpc2888.0.060.a
ENSANGT00000012754.2**	AmeLG4_WGA139_2.502746.502746.m**	AT1G20010**	cb25.fpc0022.2.095.a**	NM_001028036**	cn02257**	NM_001038842**	NM_001005601**	NM_001001992**	NM_001033361**	YDR221W	pfh1*	GA15437/NM_141503		NM_059905/cb25.fpc2888.0.058.a
ENSANGT00000012759.2**	AmeLG4_WGA139_2.503080.503080.m**	AT1G20020**	cb25.fpc0022.2.096.a**	NM_001028037**	cn02258**	NM_001038843**	NM_001005603**	NM_001001994**	NM_001033362**	YDR222W	pfk1	GA15443/NM_130671		NM_059908/cb25.fpc2888.0.055.a
ENSANGT00000012760.2**	AmeLG4_WGA139_2.503247.503247.m**	AT1G20030**	cb25.fpc0022.2.097.a**	NM_001028038**	cn02259**	NM_001038844	NM_001005604**	NM_001001995**	NM_001033364**	YDR223W	pfs2	GA15447/NM_058006		NM_059911/cb25.fpc2888.0.048.a
ENSANGT00000012761.2**	AmeLG4_WGA139_2.503748.503748.m**	AT1G20050**	cb25.fpc0022.2.098.a**	NM_001028041**	cn02260**	NM_001038847	NM_001005769*	NM_001001996**	NM_001033365**	YDR224C	pgi1	GA15449/NM_079135		NM_059921/cb25.fpc2888.0.039.a
ENSANGT00000012762.2**	AmeLG4_WGA139_2.504082.504082.m**	AT1G20060**	cb25.fpc0022.2.099.a*	NM_001028042**	cn02261**	NM_001038848*	NM_001005770**	NM_001001998**	NM_001033366**	YDR225W	pgk1	GA15450/NM_138147		NM_059927/cb25.fpc2888.0.034.a
ENSANGT00000012763.2*	AmeLG4_WGA139_2.504249.504249.m*	AT1G20080**	cb25.fpc0022.2.100.a**	NM_001028043**	cn02262**	NM_001038849**	NM_001005771*	NM_001002**	NM_001033367**	YDR226W	pgp1**	GA15451/NM_057283		NM_059928/cb25.fpc2888.0.033.a
ENSANGT00000012769.2**	AmeLG4_WGA139_2.504416.504416.m**	AT1G20090**	cb25.fpc0022.2.101.a**	NM_001028046**	cn02263**	NM_001038850**	NM_001005772**	NM_001002000**	NM_001033369**	YDR227W	pgp2*	GA15455/NM_057432		NM_059930/cb25.fpc2888.0.031.a
ENSANGT00000012780.2*	AmeLG4_WGA139_2.504583.504583.m**	AT1G20100**	cb25.fpc0022.2.102.a**	NM_001028052**	cn02264**	NM_001038851*	NM_001005774*	NM_001002001**	NM_001033371**	YDR228C	pgr1*	GA15456/NM_138144		NM_059934/cb25.fpc4013.0.012.a
ENSANGT00000012784.2	AmeLG4_WGA139_2.504750.504750.m	AT1G20110**	cb25.fpc0022.2.103.a**	NM_001028053**	cn02265**	NM_001038853*	NM_001005775**	NM_001002002**	NM_001033372**	YDR229W	phf1	GA15459/NM_134933		NM_059937/cb25.fpc2888.0.028.a
ENSANGT00000012785.2	AmeLG4_WGA139_2.504917.504917.m	AT1G20120**	cb25.fpc0022.2.104.a**	NM_001028060**	cn02266**	NM_001038855**	NM_001005776*	NM_001002006**	NM_001033374**	YDR231C	phf2*	GA15461/NM_079947		NM_059939/cb25.fpc2888.0.026.a
ENSANGT00000012788.2**	AmeLG4_WGA140_2.502747.502747.m**	AT1G20130**	cb25.fpc0022.2.105.a**	NM_001028061**	cn02267**	NM_001038856**	NM_001005777**	NM_001002009*	NM_001033375*	YDR232W	pho1	GA15464/NM_141495		NM_059940/cb25.fpc2888.0.025.a
ENSANGT00000012793.2**	AmeLG4_WGA140_2.502914.502914.m**	AT1G20150**	cb25.fpc0022.2.106.a**	NM_001028062**	cn02268**	NM_001038857**	NM_001005779*	NM_001002010*	NM_001033378**	YDR233C	pho2**	GA15471/NM_134692		NM_059943/cb25.fpc3857.8.032.a
ENSANGT00000012794.2**	AmeLG4_WGA140_2.503081.503081.m	AT1G20160**	cb25.fpc0022.2.107.a**	NM_001028063**	cn02269**	NM_001038858**	NM_001005921**	NM_001002017**	NM_001033379**	YDR234W	pho4	GA15473/NM_134960		NM_059948/cb25.fpc3857.8.021.a
ENSANGT00000012796.2*	AmeLG4_WGA141_2.503582.503582.m**	AT1G20160**	cb25.fpc0022.2.108.a**	NM_001028065**	cn02270**	NM_001038859**	NM_001005923**	NM_001002018**	NM_001033380	YDR235W	php2	GA15475/NM_057373		NM_059950/cb25.fpc2887.2.013.a
ENSANGT00000012797.2	AmeLG4_WGA141_2.504751.504751.m**	AT1G20190**	cb25.fpc0023.0.001.a*	NM_001028071**	cn02271**	NM_001038860**	NM_001005924**	NM_001002019**	NM_001033381	YDR236C	php3**	GA15477/NM_058157		NM_059951/cb25.fpc2887.2.014.a
ENSANGT00000012798.2*	AmeLG4_WGA141_2.505920.505920.m**	AT1G20200**	cb25.fpc0023.0.002.a**	NM_001028074**	cn02272**	NM_001038861*	NM_001005925**	NM_001002020**	NM_001033382**	YDR237W	php5**	GA15481/NM_080308		NM_059955/cb25.fpc2887.2.018.a
ENSANGT00000012806.2	AmeLG4_WGA142_2.506922.506922.m**	AT1G01720**	cb25.fpc0023.0.003.a	NM_001028076**	cn02273**	NM_001038862**	NM_001005927**	NM_001002021**	NM_001033383	YDR238C	pht1	GA15483/NM_134864		NM_059959/cb25.fpc2887.2.023.a
ENSANGT00000012809.2**	AmeLG4_WGA143_2.500911.500911.m**	AT1G20220**	cb25.fpc0023.0.004.a*	NM_001028077**	cn02274**	NM_001038863**	NM_001005930**	NM_001002026**	NM_001033385**	YDR239C	phx1	GA15484/NM_166986		NM_059960/cb25.fpc2887.2.024.a
ENSANGT00000012810.2**	AmeLG4_WGA143_2.501245.501245.m**	AT1G20225**	cb25.fpc0023.0.005.a	NM_001028079**	cn02275**	NM_001038864**	NM_001005931**	NM_001002027**	NM_001033389**	YDR240C	pic1*	GA15496/NM_130713		NM_059963/cb25.fpc2887.2.032.a
ENSANGT00000012818.2*	AmeLG4_WGA143_2.501412.501412.m*	AT1G20260**	cb25.fpc0023.0.006.a**	NM_001028080**	cn02276**	NM_001038865**	NM_001005932*	NM_001002029*	NM_001033391**	YDR242W	pik1**	GA15499/NM_132404		NM_059968/cb25.fpc2887.2.036.a
ENSANGT00000012821.2**	AmeLG4_WGA143_2.501913.501913.m**	AT1G20260**	cb25.fpc0023.0.007.a**	NM_001028082**	cn02277*	NM_001038866**	NM_001005933*	NM_001002030*	NM_001033393**	YDR243C	pik3	GA15504/NM_130721		NM_059970/cb25.fpc2887.2.039.a
ENSANGT00000012825.2*	AmeLG4_WGA144_2.502581.502581.m**	AT1G20270**	cb25.fpc0023.0.008.a**	NM_001028083**	cn02278**	NM_001038867**	NM_001005934**	NM_001002031**	NM_001033394*	YDR244W	pim1*	GA15505/NM_169059		NM_059979/cb25.fpc2887.2.048.a
ENSANGT00000012836.2**	AmeLG4_WGA144_2.503249.503249.m**	AT1G20290**	cb25.fpc0023.0.009.a*	NM_001028085**	cn02280**	NM_001038868*	NM_001005935**	NM_001002032**	NM_001033397*	YDR245W	pin1*	GA15510/NM_132388		NM_059980/cb25.fpc2887.2.049.a
ENSANGT00000012863.2**	AmeLG4_WGA144_2.504084.504084.m**	AT1G20380**	cb25.fpc0023.0.010.a**	NM_001028086**	cn02281**	NM_001038869*	NM_001005936**	NM_001002033**	NM_001033399**	YDR246W-A	pit1	GA15514/NM_078721		NM_059982/cb25.fpc2887.2.051.a
ENSANGT00000012866.2**	AmeLG4_WGA144_2.504251.504251.m**	AT1G20400**	cb25.fpc0023.0.011.a**	NM_001028087**	cn02282**	NM_001038870**	NM_001005938**	NM_001002034	NM_001033400**	YDR246W	pka1	GA15522/NM_166935		NM_059983/cb25.fpc2887.2.052.a
ENSANGT00000012883.2	AmeLG4_WGA144_2.505921.505921.m**	AT1G20410**	cb25.fpc0023.0.012.a**	NM_001028088**	cn02283**	NM_001038871*	NM_001005940**	NM_001002036*	NM_001033403**	YDR247W	pkd2	GA15525/NM_057825		NM_059985/cb25.fpc4044.1.093.a
ENSANGT00000012886.2**	AmeLG4_WGA144_2.506756.506756.m**	AT1G20480**	cb25.fpc0023.0.013.a*	NM_001028094**	cn02284**	NM_001038873*	NM_001005941**	NM_001002231**	NM_001033404**	YDR248C	pkl1**	GA15530/NM_130724		NM_059987/cb25.fpc0078.0.008.a
ENSANGT00000012892.2**	AmeLG4_WGA144_2.506923.506923.m**	AT1G20510**	cb25.fpc0023.0.014.a*	NM_001028095**	cn02285**	NM_001038874*	NM_001005942*	NM_001002233**	NM_001033405**	YDR249C	pku70**	GA15542/NM_079546		NM_059992/cb25.fpc2887.2.056.a
ENSANGT00000012894.2**	AmeLG4_WGA145_2.502248.502248.m**	AT1G20510**	cb25.fpc0023.0.015.a*	NM_001028098*	cn02286**	NM_001038875	NM_001005943**	NM_001002235**	NM_001033407**	YDR251W	pku80**	GA15551/NM_135018		NM_059999/cb25.fpc2887.2.065.a
ENSANGT00000012895.2**	AmeLG4_WGA145_2.502582.502582.m**	AT1G20530**	cb25.fpc0023.0.016.a**	NM_001028103**	cn02287**	NM_001038877*	NM_001005944**	NM_001002236**	NM_001033408**	YDR252W	pla1**	GA15552/NM_176699		NM_060001/cb25.fpc0071.3.030.a
ENSANGT00000012900.2**	AmeLG4_WGA145_2.502749.502749.m**	AT1G20540**	cb25.fpc0023.0.017.a	NM_001028104*	cn02288**	NM_001038878**	NM_001005945**	NM_001002243**	NM_001033409**	YDR253C	plb1	GA15563/NM_164509		NM_060003/cb25.fpc2887.2.068.a
ENSANGT00000012908.2	AmeLG4_WGA145_2.502916.502916.m**	AT1G20550**	cb25.fpc0023.0.018.a**	NM_001028105*	cn02289**	NM_001038879	NM_001005947*	NM_001002245*	NM_001033410	YDR254W	plc1	GA15564/NM_141483		NM_060005/cb25.fpc2887.2.072.a
ENSANGT00000012916.2*	AmeLG4_WGA145_2.503083.503083.m**	AT1G20570**	cb25.fpc0023.0.019.a**	NM_001028107**	cn02290**	NM_001038880	NM_001005948**	NM_001002246*	NM_001033411**	YDR255C	plg7	GA15568/NM_080113		NM_060008/cb25.fpc2887.2.074.a
ENSANGT00000012923.2**	AmeLG4_WGA145_2.503250.503250.m	AT1G20575**	cb25.fpc0023.0.020.a	NM_001028109*	cn02291**	NM_001038881	NM_001005949*	NM_001002247*	NM_001033412**	YDR256C	pli1*	GA15569/NM_136665		NM_060009/cb25.fpc2887.2.075.a
ENSANGT00000012930.2**	AmeLG4_WGA145_2.503751.503751.m**	AT1G20580**	cb25.fpc0023.0.021.a	NM_001028110**	cn02292**	NM_001038882**	NM_001005951**	NM_001002248*	NM_001033414*	YDR257C	plo1	GA15580/NM_132343		NM_060011/cb25.fpc2887.2.078.a
ENSANGT00000012936.2**	AmeLG4_WGA146_2.504586.504586.m**	AT1G20590**	cb25.fpc0023.0.022.a**	NM_001028111**	cn02293**	NM_001038883**	NM_001005953**	NM_001002249*	NM_001033415*	YDR258C	plr1	GA15582/NM_136798		NM_060012/cb25.fpc2887.2.079.a
ENSANGT00000012946.2**	AmeLG4_WGA146_2.504753.504753.m**	AT1G20610**	cb25.fpc0023.0.023.a**	NM_001028113**	cn02294**	NM_001038884**	NM_001005955*	NM_001002251**	NM_001033416**	YDR259C	pma1	GA15583/NM_165830		NM_060013/cb25.fpc2887.2.080.a
ENSANGT00000012948.2*	AmeLG5_WGA149_2.505588.505588.m**	AT1G20620**	cb25.fpc0023.0.024.a**	NM_001028114**	cn02295**	NM_001038885**	NM_001005956	NM_001002252**	NM_001033417**	YDR260C	pma2	GA15599/NM_136925		NM_060014/cb25.NA_431.0.001.a
ENSANGT00000012949.2**	AmeLG5_WGA150_2.501080.501080.m**	AT1G20620**	cb25.fpc0023.0.025.a*	NM_001028115**	cn02296**	NM_001038886*	NM_001005957**	NM_001002254**	NM_001033418**	YDR261C	pmc1	GA15603/NM_165878		NM_060022/cb25.fpc2887.2.092.a
ENSANGT00000012952.2	AmeLG5_WGA151_2.501581.501581.m**	AT1G20620**	cb25.fpc0023.0.026.a**	NM_001028116**	cn02297**	NM_001038888*	NM_001005958**	NM_001002255	NM_001033419**	YDR262W	pmc2**	GA15608/NM_165902		NM_060024/cb25.fpc2887.2.096.a
ENSANGT00000012956.2**	AmeLG5_WGA151_2.501748.501748.m**	AT1G20620**	cb25.fpc0023.0.027.a	NM_001028118**	cn02298**	NM_001038889*	NM_001005959**	NM_001002257**	NM_001033420**	YDR263C	pmc3**	GA15609/NM_136968		NM_060025/cb25.fpc2887.2.097.a
ENSANGT00000012959.2**	AmeLG5_WGA152_2.502416.502416.m**	AT1G20620**	cb25.fpc0023.0.028.a**	NM_001028122**	cn02299**	NM_001038890*	NM_001005960**	NM_001002258**	NM_001033421**	YDR264C	pmc4	GA15623/NM_166052		NM_060027/cb25.fpc2887.2.101.a
ENSANGT00000012961.2*	AmeLG5_WGA155_2.501248.501248.m**	AT1G20630**	cb25.fpc0023.0.029.a**	NM_001028124**	cn02300**	NM_001038891*	NM_001005962**	NM_001002259**	NM_001033422*	YDR265W	pmc5**	GA15631/NM_166115		NM_060028/cb25.fpc2887.2.102.a
ENSANGT00000012971.2*	AmeLG5_WGA157_2.502919.502919.m**	AT1G20640**	cb25.fpc0023.0.030.a**	NM_001028125**	cn02301**	NM_001038892*	NM_001005963**	NM_001002261**	NM_001033423**	YDR266C	pmd1	GA15636/NM_166120		NM_060030/cb25.fpc2887.2.104.a
ENSANGT00000012972.2*	AmeLG5_WGA157_2.503921.503921.m*	AT1G20640**	cb25.fpc0023.0.031.a**	NM_001028126**	cn02302**	NM_001038893*	NM_001005965**	NM_001002262**	NM_001033424**	YDR267C	pmh1**	GA15645/NM_166143		NM_060031/cb25.fpc2887.2.105.a
ENSANGT00000012975.2*	AmeLG5_WGA157_2.504255.504255.m**	AT1G20650**	cb25.fpc0023.0.032.a*	NM_001028127**	cn02303**	NM_001038894*	NM_001005966**	NM_001002264**	NM_001033425**	YDR268W	pmk1**	GA15647/NM_001032254		NM_060032/cb25.fpc2887.2.106.a
ENSANGT00000012978.2	AmeLG5_WGA158_2.505424.505424.m**	AT1G20670**	cb25.fpc0023.0.033.a	NM_001028128**	cn02304**	NM_001038895*	NM_001005967	NM_001002265**	NM_001033426**	YDR270W	pmm1*	GA15652/NM_137374		NM_060036/cb25.fpc2887.2.112.a
ENSANGT00000012979.2	AmeLG5_WGA158_2.505591.505591.m**	AT1G01730**	cb25.fpc0023.0.034.a**	NM_001028129**	cn02305**	NM_001038896**	NM_001005968**	NM_001002266**	NM_001033427**	YDR272W	pmo25**	GA15657/NM_132050		NM_060040/cb25.fpc2887.2.117.a
ENSANGT00000012981.2**	AmeLG5_WGA159_2.506259.506259.m**	AT1G20680**	cb25.fpc0023.0.035.a**	NM_001028133**	cn02306**	NM_001038897	NM_001005969**	NM_001002269**	NM_001033428**	YDR273W	pmp1	GA15673/NM_141481		NM_060044/cb25.fpc2887.2.119.a
ENSANGT00000012984.2**	AmeLG5_WGA159_2.506426.506426.m	AT1G20693**	cb25.fpc0023.0.036.a**	NM_001028137**	cn02307**	NM_001038898*	NM_001005970*	NM_001002273**	NM_001033429	YDR275W	pmp3	GA15676/NM_137649		NM_060046/cb25.fpc2887.2.122.a
ENSANGT00000012988.2**	AmeLG5_WGA159_2.507428.507428.m**	AT1G20693**	cb25.fpc0023.0.037.a**	NM_001028140**	cn02308**	NM_001038900*	NM_001005972*	NM_001002274**	NM_001033430**	YDR276C	pmp31*	GA15685/NM_144058		NM_060047/cb25.fpc2887.2.124.a
ENSANGT00000012993.2**	AmeLG5_WGA159_2.507595.507595.m**	AT1G20696**	cb25.fpc0023.0.038.a**	NM_001028141**	cn02309**	NM_001038901*	NM_001005973**	NM_001002275**	NM_001033432**	YDR277C	pmr1	GA15687/NM_132046		NM_060048/cb25.fpc2887.2.125.a
ENSANGT00000012999.2*	AmeLG5_WGA159_2.508096.508096.m**	AT1G20696**	cb25.fpc0023.0.039.a*	NM_001028142**	cn02310**	NM_001038902**	NM_001005974	NM_001002292**	NM_001033433**	YDR279W	pms1**	GA15695/NM_079108		NM_060052/cb25.fpc2887.3.001.a
ENSANGT00000013002.2*	AmeLG5_WGA159_2.508263.508263.m**	AT1G20700**	cb25.fpc0023.0.040.a*	NM_001028143**	cn02311**	NM_001038904**	NM_001005976*	NM_001002294**	NM_001033434**	YDR280W	pmt1*	GA15705/NM_166606		NM_060059/cb25.fpc0091.1.023.a
ENSANGT00000013012.2**	AmeLG5_WGA159_2.509265.509265.m**	AT1G20710**	cb25.fpc0023.0.041.a**	NM_001028145**	cn02312**	NM_001038906**	NM_001005977**	NM_001002295**	NM_001033435**	YDR281C	pmt3**	GA15709/NM_145193		NM_060079/cb25.fpc4127.0.037.a
ENSANGT00000013017.2**	AmeLG5_WGA159_2.509599.509599.m**	AT1G20720**	cb25.fpc0023.0.042.a*	NM_001028146**	cn02313**	NM_001038908**	NM_001005978**	NM_001002296**	NM_001033436**	YDR282C	png1	GA15715/NM_137893		NM_060084/cb25.fpc4321.0.022.a
ENSANGT00000013026.2**	AmeLG5_WGA159_2.510267.510267.m**	AT1G20730**	cb25.fpc0023.0.043.a*	NM_001028147**	cn02314**	NM_001038909**	NM_001005979**	NM_001002755**	NM_001033437**	YDR283C	png2**	GA15723/NM_140477		NM_060085/cb25.fpc4321.0.024.a
ENSANGT00000013029.2	AmeLG5_WGA159_2.510768.510768.m**	AT1G20740**	cb25.fpc0023.0.044.a*	NM_001028148**	cn02315**	NM_001038911*	NM_001005980*	NM_001002756**	NM_001033438**	YDR284C	pnk1**	GA15740/NM_166560		NM_060103/cb25.fpc0071.0.102.a
ENSANGT00000013031.2*	AmeLG5_WGA159_2.510935.510935.m**	AT1G20750**	cb25.fpc0023.0.045.a*	NM_001028153**	cn02316**	NM_001038912**	NM_001005981**	NM_001002757**	NM_001033439**	YDR285W	pnu1**	GA15742/NM_166542		NM_060104/cb25.fpc0071.0.103.a
ENSANGT00000013033.2**	AmeLG5_WGA159_2.511436.511436.m**	AT1G20760**	cb25.fpc0023.0.046.a	NM_001028154	cn02317*	NM_001038913*	NM_001005982**	NM_001002758*	NM_001033440**	YDR286C	pob1*	GA15754/NM_166475		NM_060107/cb25.fpc0071.0.106.a
ENSANGT00000013034.2	AmeLG5_WGA159_2.512605.512605.m**	AT1G20770**	cb25.fpc0023.0.047.a*	NM_001028158**	cn02318**	NM_001038914*	NM_001005983**	NM_001002759**	NM_001033441**	YDR287W	pof1**	GA15756/NM_166420		NM_060114/cb25.fpc4292.0.028.a
ENSANGT00000013036.2**	AmeLG5_WGA159_2.512939.512939.m**	AT1G20780**	cb25.fpc0023.0.048.a**	NM_001028160**	cn02319**	NM_001038915*	NM_001005984*	NM_001002760*	NM_001033442*	YDR288W	pof10*	GA15770/NM_165687		NM_060116/cb25.NA_171.0.013.a
ENSANGT00000013041.2*	AmeLG5_WGA159_2.514108.514108.m*	AT1G20810**	cb25.fpc0023.0.049.a**	NM_001028161**	cn02320**	NM_001038916*	NM_001005985**	NM_001002761*	NM_001033443*	YDR289C	pof11**	GA15775/NM_165655		NM_060118/cb25.NA_171.0.011.a
ENSANGT00000013047.2	AmeLG5_WGA159_2.514275.514275.m**	AT1G20816**	cb25.fpc0023.0.050.a*	NM_001028162**	cn02321**	NM_001038917**	NM_001005986**	NM_001002762**	NM_001033444**	YDR291W	pof12*	GA15777/NM_136577		NM_060121/cb25.NA_171.0.010.a
ENSANGT00000013048.2**	AmeLG5_WGA159_2.514442.514442.m**	AT1G20830**	cb25.fpc0023.0.051.a**	NM_001028164**	cn02322**	NM_001038918**	NM_001005988**	NM_001002796**	NM_001033445**	YDR292C	pof13	GA15778/NM_176700		NM_060122/cb25.NA_171.0.009.a
ENSANGT00000013055.2**	AmeLG5_WGA159_2.515277.515277.m**	AT1G20840**	cb25.fpc0023.0.052.a**	NM_001028167**	cn02323**	NM_001038919**	NM_001005989**	NM_001002800**	NM_001033446**	YDR293C	pof2**	GA15797/NM_165600		NM_060123/cb25.NA_171.0.008.a
ENSANGT00000013057.2**	AmeLG5_WGA160_2.502586.502586.m**	AT1G20850**	cb25.fpc0023.0.053.a**	NM_001028171*	cn02324**	NM_001038920**	NM_001005990**	NM_001002810**	NM_001033447**	YDR294C	pof3	GA15811/NM_166436		NM_060134/cb25.fpc0071.0.095.a
ENSANGT00000013058.2*	AmeLG5_WGA160_2.503254.503254.m**	AT1G01740**	cb25.fpc0023.0.054.a**	NM_001028173*	cn02326**	NM_001038921**	NM_001005993**	NM_001002811**	NM_001033448*	YDR295C	pof4	GA15825/NM_169563		NM_060145/cb25.fpc0071.0.084.a
ENSANGT00000013059.2*	AmeLG5_WGA160_2.504089.504089.m**	AT1G20880**	cb25.fpc0023.0.055.a*	NM_001028175**	cn02327*	NM_001038922**	NM_001005994**	NM_001002812**	NM_001033449**	YDR296W	pof5	GA15834/NM_138115		NM_060146/cb25.fpc0071.0.083.a
ENSANGT00000013060.2**	AmeLG5_WGA160_2.504256.504256.m**	AT1G20890**	cb25.fpc0023.0.056.a**	NM_001028176**	cn02328**	NM_001038924**	NM_001005995**	NM_001002814**	NM_001033450**	YDR297W	pof6*	GA15850/NM_136382		NM_060152/cb25.fpc0071.0.074.a
ENSANGT00000013061.2**	AmeLG5_WGA162_2.505759.505759.m**	AT1G20910**	cb25.fpc0023.0.057.a**	NM_001028179**	cn02329**	NM_001038925**	NM_001005997*	NM_001002836**	NM_001033451**	YDR298C	pof7	GA15851/NM_165483		NM_060154/cb25.fpc0071.0.071.a
ENSANGT00000013067.2**	AmeLG5_WGA162_2.505926.505926.m**	AT1G20925**	cb25.fpc0023.0.058.a**	NM_001028180**	cn02330**	NM_001038926**	NM_001005998*	NM_001002837**	NM_001033452**	YDR299W	pof8	GA15853/NM_137802		NM_060167/cb25.fpc0071.0.122.a
ENSANGT00000013072.2**	AmeLG5_WGA162_2.506093.506093.m**	AT1G20930**	cb25.fpc0023.0.059.a**	NM_001028181**	cn02331**	NM_001038927**	NM_001005999**	NM_001002838**	NM_001033453	YDR300C	pof9*	GA15865/NM_166100		NM_060170/cb25.fpc0071.0.067.a
ENSANGT00000013079.2**	AmeLG5_WGA162_2.506427.506427.m**	AT1G20950**	cb25.fpc0023.0.060.a*	NM_001028185*	cn02333**	NM_001038928	NM_001006000*	NM_001002840**	NM_001033454	YDR301W	pol1*	GA15882/NM_165548		NM_060171/cb25.fpc0071.0.066.a
ENSANGT00000013080.2**	AmeLG5_WGA162_2.507763.507763.m**	AT1G20960**	cb25.fpc0023.0.061.a*	NM_001028186**	cn02334**	NM_001038929*	NM_001006002**	NM_001002841**	NM_001033455**	YDR302W	pol4	GA15886/NM_136454		NM_060178/cb25.fpc0066.0.013.a
ENSANGT00000013081.2**	AmeLG5_WGA162_2.508431.508431.m**	AT1G20970**	cb25.fpc0023.0.062.a**	NM_001028188**	cn02335*	NM_001038930*	NM_001006003**	NM_001002843**	NM_001033457**	YDR303C	pol5*	GA15887/NM_142070		NM_060179/cb25.fpc0071.1.003.a
ENSANGT00000013097.2*	AmeLG5_WGA162_2.508765.508765.m**	AT1G20980**	cb25.fpc0023.0.063.a	NM_001028190**	cn02336*	NM_001038931*	NM_001006004	NM_001002844**	NM_001033458**	YDR304C	pom1	GA15898/NM_138018		NM_060180/cb25.fpc4206.1.108.a
ENSANGT00000013098.2**	AmeLG5_WGA163_2.504424.504424.m**	AT1G21000**	cb25.fpc0023.0.064.a*	NM_001028191**	cn02337**	NM_001038932	NM_001006007**	NM_001002857**	NM_001033459**	YDR305C**	pop1	GA15899/NM_142071		NM_060181/cb25.fpc0071.1.047.a
ENSANGT00000013101.2*	AmeLG5_WGA163_2.504758.504758.m**	AT1G21020**	cb25.fpc0023.0.065.a*	NM_001028194**	cn02338**	NM_001038934**	NM_001006008**	NM_001002858**	NM_001033461**	YDR306C	pop2	GA15903/NM_141477		NM_060182/cb25.fpc0071.1.046.a
ENSANGT00000013102.2**	AmeLG5_WGA163_2.504925.504925.m**	AT1G21060**	cb25.fpc0023.0.066.a**	NM_001028196**	cn02339**	NM_001038935**	NM_001006011	NM_001002860**	NM_001033462	YDR307W	pop3	GA15904/NM_057401		NM_060185/cb25.fpc0071.1.043.a
ENSANGT00000013121.2*	AmeLG5_WGA163_2.505259.505259.m**	AT1G21065**	cb25.fpc0023.0.067.a**	NM_001028197*	cn02340**	NM_001038936**	NM_001006012**	NM_001002862**	NM_001033463**	YDR308C	pot1**	GA15908/NM_166519		NM_060190/cb25.fpc0071.1.038.a
ENSANGT00000013128.2**	AmeLG5_WGA164_2.505593.505593.m**	AT1G21070**	cb25.fpc0023.0.068.a*	NM_001028198**	cn02341**	NM_001038937**	NM_001006013**	NM_001002876**	NM_001033464**	YDR309C	ppa1	GA15911/NM_130635		NM_060197/cb25.fpc0071.1.032.a
ENSANGT00000013129.2**	AmeLG5_WGA164_2.505760.505760.m**	AT1G21080**	cb25.fpc0023.0.069.a*	NM_001028199**	cn02342**	NM_001038938*	NM_001006014**	NM_001002877**	NM_001033465**	YDR310C	ppa2*	GA15913/NM_166582		NM_060200/cb25.fpc0071.1.030.a
ENSANGT00000013132.2**	AmeLG5_WGA164_2.506428.506428.m**	AT1G21090**	cb25.fpc0023.0.070.a**	NM_001028200**	cn02343**	NM_001038939**	NM_001006015**	NM_001002878**	NM_001033466*	YDR311W	ppb1**	GA15915/NM_137908		NM_060201/cb25.fpc0071.1.029.a
ENSANGT00000013133.2*	AmeLG5_WGA166_2.507597.507597.m**	AT1G21100**	cb25.fpc0023.0.071.a**	NM_001028202**	cn02344**	NM_001038940*	NM_001006016**	NM_001002879**	NM_001033467**	YDR312W	ppe1	GA15916/NM_080030		NM_060205/cb25.fpc0010.0.133.a
ENSANGT00000013134.2*	AmeLG5_WGA166_2.508265.508265.m**	AT1G21110**	cb25.fpc0023.0.072.a**	NM_001028204**	cn02345**	NM_001038941**	NM_001006017**	NM_001002880**	NM_001033468*	YDR313C	ppi1	GA15921/NM_057938		NM_060206/cb25.fpc0071.1.085.a
ENSANGT00000013136.2**	AmeLG5_WGA166_2.508432.508432.m**	AT1G21120**	cb25.fpc0023.0.073.a**	NM_001028206**	cn02346**	NM_001038942**	NM_001006018**	NM_001002901**	NM_001033469**	YDR314C	ppk1**	GA15929/NM_170539		NM_060207/cb25.fpc0071.1.070.a
ENSANGT00000013139.2*	AmeLG5_WGA166_2.508599.508599.m**	AT1G01750**	cb25.fpc0023.0.074.a**	NM_001028208**	cn02347*	NM_001038943**	NM_001006019**	NM_001002906	NM_001033470**	YDR315C	ppk11	GA15931/NM_170537		NM_060208/cb25.fpc0071.1.071.a
ENSANGT00000013143.2**	AmeLG5_WGA166_2.509100.509100.m**	AT1G21130*	cb25.fpc0023.0.075.a*	NM_001028210**	cn02348**	NM_001038944**	NM_001006021**	NM_001002909**	NM_001033471	YDR316W	ppk13**	GA15934/NM_170435		NM_060218/cb25.fpc0071.1.079.a
ENSANGT00000013150.2**	AmeLG5_WGA166_2.509267.509267.m**	AT1G21160**	cb25.fpc0023.0.076.a**	NM_001028213**	cn02349**	NM_001038945**	NM_001006022**	NM_001002911*	NM_001033472**	YDR317W	ppk14	GA15998/NM_170221		NM_060219/cb25.fpc0071.1.080.a
ENSANGT00000013151.2*	AmeLG5_WGA166_2.509601.509601.m**	AT1G21170**	cb25.fpc0023.0.077.a**	NM_001028214**	cn02350**	NM_001038946**	NM_001006023**	NM_001002912**	NM_001033473**	YDR318W**	ppk15*	GA16000/NM_080302		NM_060220/cb25.fpc0071.1.081.a
ENSANGT00000013153.2**	AmeLG5_WGA166_2.509935.509935.m**	AT1G21190**	cb25.fpc0023.0.078.a**	NM_001028218**	cn02351**	NM_001038947**	NM_001006025**	NM_001002913**	NM_001033474	YDR319C	ppk16**	GA16001/NM_170248		NM_060222/cb25.fpc0071.1.083.a
ENSANGT00000013154.2**	AmeLG5_WGA166_2.510770.510770.m**	AT1G21210**	cb25.fpc0023.0.079.a**	NM_001028219**	cn02352**	NM_001038949**	NM_001006027**	NM_001002914	NM_001033475**	YDR320C-A	ppk18*	GA16007/NM_170212		NM_060223/cb25.fpc0071.1.063.a
ENSANGT00000013155.2*	AmeLG5_WGA167_2.511438.511438.m**	AT1G21230**	cb25.fpc0023.0.080.a**	NM_001028220**	cn02353**	NM_001038950*	NM_001006028*	NM_001002915**	NM_001033476	YDR320C	ppk19**	GA16010/NM_170213		NM_060227/cb25.fpc0071.1.060.a
ENSANGT00000013157.2**	AmeLG5_WGA167_2.511605.511605.m**	AT1G21240**	cb25.fpc0023.0.081.a**	NM_001028221**	cn02354**	NM_001038951*	NM_001006029**	NM_001002916*	NM_001033477**	YDR321W	ppk2**	GA16011/NM_170208		NM_060228/cb25.fpc0071.1.059.a
ENSANGT00000013162.2**	AmeLG5_WGA167_2.512774.512774.m**	AT1G21250**	cb25.fpc0023.0.082.a**	NM_001028222*	cn02355**	NM_001038952**	NM_001006030**	NM_001002919**	NM_001033478**	YDR322C-A	ppk21**	GA16013/NM_170175		NM_060230/cb25.fpc0071.1.057.a
ENSANGT00000013165.2*	AmeLG5_WGA167_2.513108.513108.m**	AT1G21270**	cb25.fpc0023.0.083.a	NM_001028223**	cn02356**	NM_001038953	NM_001006031*	NM_001002920**	NM_001033479**	YDR322W	ppk22	GA16014/NM_170202		NM_060233/cb25.fpc0071.1.055.a
ENSANGT00000013169.2**	AmeLG5_WGA167_2.513275.513275.m**	AT1G21312**	cb25.fpc0023.0.084.a*	NM_001028224**	cn02357**	NM_001038954**	NM_001006032**	NM_001002923**	NM_001033482	YDR323C	ppk23*	GA16022/NM_170170		NM_060234/cb25.fpc0071.1.054.a
ENSANGT00000013172.2*	AmeLG5_WGA167_2.513609.513609.m**	AT1G21323**	cb25.fpc0023.0.085.a**	NM_001028225**	cn02358**	NM_001038955**	NM_001006034**	NM_001002925	NM_001033484*	YDR324C	ppk24*	GA16044/NM_169191		NM_060235/cb25.fpc0071.1.053.a
ENSANGT00000013176.2**	AmeLG5_WGA167_2.514110.514110.m**	AT1G21350**	cb25.fpc0023.0.086.a*	NM_001028226*	cn02359**	NM_001038956**	NM_001006035**	NM_001002926**	NM_001033485	YDR325W	ppk25	GA16047/NM_169844		NM_060236/cb25.fpc0071.1.052.a
ENSANGT00000013177.2**	AmeLG5_WGA167_2.514277.514277.m**	AT1G21350**	cb25.fpc0023.0.087.a**	NM_001028227**	cn02360**	NM_001038957**	NM_001006036**	NM_001003**	NM_001033488**	YDR326C	ppk26**	GA16051/NM_169622		NM_060237/cb25.fpc0071.1.051.a
ENSANGT00000013184.2**	AmeLG5_WGA167_2.514444.514444.m**	AT1G21350**	cb25.fpc0023.0.088.a**	NM_001028231**	cn02361**	NM_001038958**	NM_001006037**	NM_001003395**	NM_001033491	YDR328C	ppk27*	GA16054/NM_170027		NM_060238/cb25.fpc0071.1.050.a
ENSANGT00000013185.2*	AmeLG5_WGA167_2.514778.514778.m**	AT1G21360**	cb25.fpc0023.0.089.a	NM_001028232**	cn02362**	NM_001038959	NM_001006038**	NM_001003396**	NM_001033492	YDR329C	ppk29**	GA16055/NM_170028		NM_060250/cb25.fpc0071.1.016.a
ENSANGT00000013195.2**	AmeLG5_WGA167_2.515279.515279.m**	AT1G01760**	cb25.fpc0023.0.090.a**	NM_001028241**	cn02363**	NM_001038960*	NM_001006039**	NM_001003397**	NM_001033493**	YDR330W	ppk3**	GA16079/NM_169935		NM_060258/cb25.fpc0071.1.027.a
ENSANGT00000013197.2**	AmeLG5_WGA167_2.515947.515947.m**	AT1G21370**	cb25.fpc0023.0.091.a**	NM_001028244**	cn02364**	NM_001038961**	NM_001006040**	NM_001003398**	NM_001033496**	YDR331W	ppk30	GA16083/NM_169923		NM_060268/cb25.fpc2887.0.096.a
ENSANGT00000013198.2**	AmeLG5_WGA167_2.516114.516114.m**	AT1G21370**	cb25.fpc0023.0.092.a**	NM_001028249**	cn02365**	NM_001038962**	NM_001006041**	NM_001003406**	NM_001033498**	YDR332W	ppk31	GA16084/NM_169796		NM_060270/cb25.fpc2887.0.094.a
ENSANGT00000013199.2*	AmeLG5_WGA167_2.516782.516782.m**	AT1G21380**	cb25.fpc0023.0.093.a*	NM_001028250*	cn02366**	NM_001038963*	NM_001006042**	NM_001003407**	NM_001033500**	YDR333C	ppk32*	GA16087/NM_142652		NM_060281/cb25.fpc0063.0.046.a
ENSANGT00000013203.2**	AmeLG5_WGA167_2.517283.517283.m**	AT1G21400**	cb25.fpc0023.0.094.a**	NM_001028251**	cn02367**	NM_001038964*	NM_001006043**	NM_001003408**	NM_001033525**	YDR334W	ppk33	GA16093/NM_169943		NM_060285/cb25.fpc2887.0.105.a
ENSANGT00000013214.2	AmeLG5_WGA167_2.517617.517617.m**	AT1G21410**	cb25.fpc0023.0.095.a**	NM_001028255**	cn02368**	NM_001038965**	NM_001006044	NM_001003652**	NM_001033529	YDR335W	ppk35**	GA16107/NM_169828		NM_060286/cb25.fpc2887.0.104.a
ENSANGT00000013220.2**	AmeLG5_WGA168_2.501753.501753.m**	AT1G21430**	cb25.fpc0023.0.096.a*	NM_001028256**	cn02369**	NM_001038966**	NM_001006045	NM_001003656**	NM_001033530**	YDR336W	ppk36*	GA16109/NM_169965		NM_060291/cb25.fpc2887.0.103.a
ENSANGT00000013225.2**	AmeLG5_WGA168_2.502254.502254.m**	AT1G21440**	cb25.fpc0023.0.097.a**	NM_001028259**	cn02370**	NM_001038967*	NM_001006046**	NM_001003665**	NM_001033531**	YDR337W	ppk38**	GA16110/NM_169806		NM_060293/cb25.fpc2887.0.100.a
ENSANGT00000013227.2**	AmeLG5_WGA168_2.502421.502421.m**	AT1G21460**	cb25.fpc0023.0.098.a**	NM_001028263**	cn02371**	NM_001038968**	NM_001006048**	NM_001003674**	NM_001033532**	YDR338C	ppk4*	GA16122/NM_141439		NM_060298/cb25.fpc4238.0.005.a
ENSANGT00000013230.2**	AmeLG5_WGA168_2.502588.502588.m**	AT1G21480**	cb25.fpc0023.0.099.a	NM_001028264**	cn02372**	NM_001038969**	NM_001006049*	NM_001003675**	NM_001033533**	YDR339C	ppk5	GA16123/NM_169774		NM_060305/cb25.fpc4238.0.009.a
ENSANGT00000013238.2*	AmeLG5_WGA168_2.503089.503089.m**	AT1G21480**	cb25.fpc0023.0.100.a**	NM_001028265**	cn02373**	NM_001038970**	NM_001006051**	NM_001003676**	NM_001033535*	YDR341C	ppk8*	GA16127/NM_142359		NM_060306/cb25.fpc4238.0.011.a
ENSANGT00000013242.2*	AmeLG5_WGA168_2.503256.503256.m**	AT1G21560**	cb25.fpc0023.0.101.a**	NM_001028266**	cn02374**	NM_001038971*	NM_001006052**	NM_001003677**	NM_001033536**	YDR342C	ppk9*	GA16130/NM_169225		NM_060307/cb25.fpc4238.0.012.a
ENSANGT00000013244.2**	AmeLG5_WGA168_2.503423.503423.m**	AT1G21570**	cb25.fpc0023.0.102.a**	NM_001028270**	cn02375**	NM_001038972**	NM_001006054**	NM_001003678**	NM_001033537**	YDR343C	ppr1	GA16139/NM_057328		NM_060308/cb25.fpc4238.0.013.a
ENSANGT00000013250.2*	AmeLG5_WGA168_2.503757.503757.m**	AT1G21590**	cb25.fpc0023.0.103.a**	NM_001028271**	cn02376**	NM_001038973*	NM_001006055**	NM_001003679**	NM_001033538**	YDR345C	prh1**	GA16145/NM_169717		NM_060309/cb25.fpc4238.0.015.a
ENSANGT00000013255.2**	AmeLG5_WGA168_2.505093.505093.m*	AT1G21600**	cb25.fpc0023.0.104.a**	NM_001028273*	cn02377**	NM_001038974**	NM_001006056	NM_001003680**	NM_001033539	YDR346C	pro1	GA16147/NM_169200		NM_060313/cb25.fpc0071.4.034.a
ENSANGT00000013258.2*	AmeLG5_WGA169_2.506596.506596.m**	AT1G21600**	cb25.fpc0023.0.105.a**	NM_001028276**	cn02378**	NM_001038975**	NM_001006057**	NM_001003681**	NM_001033540	YDR347W	prp1**	GA16149/NM_169708		NM_060318/cb25.fpc0053.0.004.a
ENSANGT00000013264.2**	AmeLG5_WGA170_2.507765.507765.m**	AT1G01770**	cb25.fpc0023.0.106.a**	NM_001028278**	cn02379**	NM_001038976**	NM_001006058*	NM_001003682	NM_001033541	YDR348C	prp10*	GA16152/NM_080005		NM_060320/cb25.fpc0053.0.008.a
ENSANGT00000013267.2**	AmeLG5_WGA170_2.507932.507932.m**	AT1G21610**	cb25.fpc0023.0.107.a**	NM_001028279**	cn02380**	NM_001038977	NM_001006059**	NM_001003683**	NM_001033542**	YDR349C	prp11	GA16156/NM_169667		NM_060321/cb25.fpc0053.0.009.a
ENSANGT00000013271.2*	AmeLG5_WGA170_2.508099.508099.m**	AT1G21610**	cb25.fpc0023.0.108.a*	NM_001028280**	cn02381**	NM_001038978*	NM_001006060	NM_001003684	NM_001033543**	YDR350C	prp12	GA16159/NM_169481		NM_060325/cb25.fpc0053.0.014.a
ENSANGT00000013275.2**	AmeLG5_WGA170_2.509101.509101.m**	AT1G21620**	cb25.fpc0023.0.109.a	NM_001028281**	cn02382**	NM_001038979*	NM_001006061**	NM_001003686**	NM_001033547	YDR351W	prp16	GA16160/NM_169374		NM_060327/cb25.fpc0053.0.016.a
ENSANGT00000013283.2	AmeLG5_WGA170_2.509602.509602.m**	AT1G21630**	cb25.fpc0023.0.110.a**	NM_001028287*	cn02383**	NM_001038980*	NM_001006062**	NM_001003688**	NM_001033548**	YDR352W	prp17**	GA16169/NM_134871		NM_060328/cb25.fpc0053.0.017.a
ENSANGT00000013285.2**	AmeLG5_WGA170_2.509769.509769.m**	AT1G21640**	cb25.fpc0023.0.111.a**	NM_001028293**	cn02384**	NM_001038981**	NM_001006063**	NM_001003690**	NM_001033550**	YDR353W	prp18*	GA16170/NM_001032016		NM_060331/cb25.fpc0053.0.020.a
ENSANGT00000013291.2**	AmeLG5_WGA170_2.511272.511272.m**	AT1G21650**	cb25.fpc0023.0.112.a*	NM_001028294**	cn02385**	NM_001038982**	NM_001006065**	NM_001003692**	NM_001033573**	YDR354W	prp19**	GA16174/NM_169588		NM_060345/cb25.fpc0053.0.037.a
ENSANGT00000013305.2**	AmeLG5_WGA170_2.511773.511773.m**	AT1G21660**	cb25.fpc0023.0.113.a	NM_001028295**	cn02386**	NM_001038983**	NM_001006066*	NM_001003693*	NM_001033597**	YDR356W	prp2	GA16176/NM_169583		NM_060353/cb25.fpc0053.0.040.a
ENSANGT00000013306.2*	AmeLG5_WGA171_2.506263.506263.m**	AT1G21690**	cb25.fpc0023.0.114.a**	NM_001028297**	cn02387**	NM_001038984**	NM_001006067**	NM_001003694**	NM_001033598**	YDR357C	prp22*	GA16177/NM_141885		NM_060355/cb25.fpc0053.0.045.a
ENSANGT00000013307.2**	AmeLG5_WGA171_2.506764.506764.m**	AT1G21690**	cb25.fpc0023.0.115.a**	NM_001028301**	cn02388**	NM_001038985**	NM_001006068**	NM_001003696**	NM_001033599**	YDR358W	prp28	GA16180/NM_142091		NM_060357/cb25.fpc0053.0.048.a
ENSANGT00000013313.2	AmeLG5_WGA171_2.506931.506931.m**	AT1G21700**	cb25.fpc0023.0.116.a	NM_001028302**	cn02389**	NM_001038986**	NM_001006069**	NM_001003697**	NM_001033600**	YDR359C	prp3**	GA16181/NM_143210		NM_060360/cb25.fpc0053.0.053.a
ENSANGT00000013315.2**	AmeLG5_WGA171_2.507265.507265.m**	AT1G21710**	cb25.fpc0023.0.117.a*	NM_001028303**	cn02390**	NM_001038987**	NM_001006070**	NM_001003698**	NM_001033606**	YDR361C	prp31	GA16191/NM_166589		NM_060363/cb25.fpc0053.0.057.a
ENSANGT00000013322.2**	AmeLG5_WGA171_2.507933.507933.m**	AT1G21720**	cb25.fpc0023.0.118.a*	NM_001028305**	cn02391**	NM_001038988*	NM_001006072**	NM_001003699**	NM_001033621**	YDR362C	prp39**	GA16195/NM_142176		NM_060364/cb25.fpc0053.0.066.a
ENSANGT00000013329.2**	AmeLG5_WGA171_2.508100.508100.m**	AT1G21730**	cb25.fpc0023.0.119.a**	NM_001028307**	cn02392*	NM_001038989*	NM_001006073**	NM_001003701**	NM_001033630*	YDR363W-A	prp4**	GA16196/NM_169480		NM_060365/cb25.fpc0053.0.065.a
ENSANGT00000013330.2*	AmeLG5_WGA172_2.508768.508768.m**	AT1G21740**	cb25.fpc0023.1.001.a*	NM_001028309*	cn02393**	NM_001042785**	NM_001006075*	NM_001003702	NM_001033632**	YDR363W	prp40	GA16199/NM_132121		NM_060366/cb25.fpc0053.0.064.a
ENSANGT00000013334.2*	AmeLG5_WGA172_2.509269.509269.m**	AT1G21750**	cb25.fpc0023.1.002.a	NM_001028310**	cn02394**	NM_001042786**	NM_001006076**	NM_001003703**	NM_001033633**	YDR364C	prp43	GA16212/NM_170050		NM_060374/cb25.NA_141.0.001.a
ENSANGT00000013337.2*	AmeLG5_WGA172_2.509770.509770.m**	AT1G21750**	cb25.fpc0023.1.003.a**	NM_001028311*	cn02395**	NM_001042788**	NM_001006077**	NM_001003704**	NM_001033634**	YDR365C	prp45**	GA16213/NM_169138		NM_060377/cb25.fpc2887.3.012.a
ENSANGT00000013338.2**	AmeLG5_WGA173_2.511440.511440.m**	AT1G21760**	cb25.fpc0023.1.004.a*	NM_001028315*	cn02396**	NM_001042789**	NM_001006079*	NM_001003712**	NM_001033636**	YDR366C	prp5	GA16224/NM_078736		NM_060380/cb25.fpc2887.3.009.a
ENSANGT00000013340.2*	AmeLG5_WGA173_2.512108.512108.m**	AT1G21780**	cb25.fpc0023.1.005.a**	NM_001028316*	cn02397**	NM_001042790	NM_001006081**	NM_001003713**	NM_001033638**	YDR367W**	prr1**	GA16227/NM_169648		NM_060382/cb25.fpc2887.3.005.a
ENSANGT00000013342.2*	AmeLG5_WGA173_2.512442.512442.m**	AT1G21790**	cb25.fpc0023.1.006.a**	NM_001028317**	cn02398**	NM_001042791*	NM_001006082**	NM_001003714**	NM_001033654**	YDR368W	prs1*	GA16231/NM_079112		NM_060396/cb25.fpc2888.2.072.a
ENSANGT00000013359.2	AmeLG5_WGA173_2.512609.512609.m**	AT1G21810**	cb25.fpc0023.1.007.a**	NM_001028318**	cn02399**	NM_001042792	NM_001006083**	NM_001003715**	NM_001033669**	YDR369C	prw1**	GA16250/NM_170217		NM_060403/cb25.fpc2374.1.023.a
ENSANGT00000013360.2*	AmeLG5_WGA173_2.512943.512943.m**	AT1G01780**	cb25.fpc0023.1.008.a**	NM_001028319	cn02400**	NM_001042793**	NM_001006085**	NM_001003716**	NM_001033711	YDR370C	prz1	GA16280/NM_132018		NM_060409/cb25.fpc2888.2.090.a
ENSANGT00000013368.2	AmeLG5_WGA173_2.513945.513945.m**	AT1G21850**	cb25.fpc0023.1.009.a*	NM_001028321**	cn02401**	NM_001042794**	NM_001006086**	NM_001003722**	NM_001033713**	YDR371W	psc3**	GA16295/NM_164323		NM_060410/cb25.fpc2888.2.091.a
ENSANGT00000013376.2**	AmeLG5_WGA174_2.514279.514279.m**	AT1G21860**	cb25.fpc0023.1.010.a*	NM_001028322**	cn02402**	NM_001042795*	NM_001006087**	NM_001003760*	NM_001033759**	YDR372C	psf2	GA16296/NM_058091		NM_060420/cb25.fpc2887.0.089.a
ENSANGT00000013377.2**	AmeLG5_WGA174_2.514446.514446.m**	AT1G21870**	cb25.fpc0023.1.011.a**	NM_001028323**	cn02403**	NM_001042796**	NM_001006088**	NM_001003785**	NM_001033764**	YDR373W	psh3*	GA16297/NM_169003		NM_060422/cb25.fpc2887.0.088.a
ENSANGT00000013382.2*	AmeLG5_WGA174_2.515114.515114.m**	AT1G21880**	cb25.fpc0023.1.012.a**	NM_001028325**	cn02404**	NM_001042797**	NM_001006089**	NM_001003786**	NM_001033765	YDR374C	psi1	GA16298/NM_141217		NM_060427/cb25.fpc2032.0.042.a
ENSANGT00000013383.2	AmeLG5_WGA174_2.515615.515615.m**	AT1G21880**	cb25.fpc0023.1.013.a**	NM_001028326**	cn02405**	NM_001042798**	NM_001006090**	NM_001003787**	NM_001033766**	YDR375C	psk1	GA16310/NM_169022		NM_060428/cb25.fpc2032.0.040.a
ENSANGT00000013385.2*	AmeLG5_WGA174_2.516283.516283.m**	AT1G21890**	cb25.fpc0023.1.014.a*	NM_001028327**	cn02406*	NM_001042799**	NM_001006091**	NM_001003788**	NM_001033767	YDR376W	psm1	GA16324/NM_130488		NM_060436/cb25.fpc2032.0.018.a
ENSANGT00000013389.2**	AmeLG5_WGA175_2.517953.517953.m**	AT1G21900**	cb25.fpc0023.1.015.a*	NM_001028328**	cn02407**	NM_001042800**	NM_001006093**	NM_001003789**	NM_001033768	YDR377W	psm3*	GA16328/NM_057456		NM_060440/cb25.fpc2032.0.006.a
ENSANGT00000013390.2*	AmeLG5_WGA175_2.518621.518621.m*	AT1G21920**	cb25.fpc0023.1.016.a**	NM_001028330*	cn02408**	NM_001042801**	NM_001006094**	NM_001003790**	NM_001033770**	YDR378C	pso2	GA16330/NM_058079		NM_060441/cb25.fpc2032.0.004.a
ENSANGT00000013393.2	AmeLG5_WGA175_2.519289.519289.m**	AT1G21980**	cb25.fpc0023.1.017.a**	NM_001028331**	cn02409*	NM_001042802**	NM_001006095**	NM_001003791**	NM_001033772**	YDR379C-A	psp3	GA16334/NM_164793		NM_060448/cb25.fpc4180.0.072.a
ENSANGT00000013397.2**	AmeLG5_WGA175_2.520458.520458.m**	AT1G21990**	cb25.fpc0023.1.018.a*	NM_001028333**	cn02410**	NM_001042803**	NM_001006096**	NM_001003792**	NM_001033773**	YDR379W	pss1	GA16335/NM_057453		NM_060452/cb25.NA_152.0.001.a
ENSANGT00000013399.2**	AmeLG5_WGA175_2.520625.520625.m*	AT1G22000**	cb25.fpc0023.1.019.a**	NM_001028334**	cn02411**	NM_001042804**	NM_001006097*	NM_001003793**	NM_001033774**	YDR380W	pst1*	GA16336/NM_165400		NM_060456/cb25.fpc1402.1.096.a
ENSANGT00000013402.2**	AmeLG5_WGA175_2.520959.520959.m**	AT1G22015**	cb25.fpc0023.1.020.a**	NM_001028336**	cn02412**	NM_001042805*	NM_001006098**	NM_001003794**	NM_001033775**	YDR381C-A**	pst2**	GA16339/NM_165376		NM_060458/cb25.NA_041.0.002.a
ENSANGT00000013410.2**	AmeLG5_WGA175_2.521627.521627.m**	AT1G22020**	cb25.fpc0023.1.021.a**	NM_001028337**	cn02413**	NM_001042806**	NM_001006100**	NM_001003795**	NM_001033776	YDR381W**	pst3*	GA16345/NM_078773		NM_060460/cb25.fpc4122.0.094.a
ENSANGT00000013411.2**	AmeLG5_WGA175_2.522629.522629.m**	AT1G22050**	cb25.fpc0023.1.022.a**	NM_001028340**	cn02414**	NM_001042807*	NM_001006101*	NM_001003796**	NM_001033779	YDR382W	psu1	GA16352/NM_164699		NM_060465/cb25.fpc1402.1.046.a
ENSANGT00000013412.2	AmeLG5_WGA175_2.523297.523297.m**	AT1G22060**	cb25.fpc0023.1.023.a*	NM_001028342**	cn02415**	NM_001042808**	NM_001006102**	NM_001003799	NM_001033780**	YDR383C	psy1	GA16356/NM_164366		NM_060470/cb25.fpc1402.1.045.a
ENSANGT00000013420.2**	AmeLG5_WGA175_2.523798.523798.m**	AT1G22070**	cb25.fpc0023.1.024.a**	NM_001028343**	cn02416**	NM_001042809*	NM_001006105**	NM_001003800**	NM_001033782**	YDR384C	ptb1**	GA16360/NM_164674		NM_060476/cb25.fpc1402.1.038.a
ENSANGT00000013421.2**	AmeLG5_WGA175_2.523965.523965.m**	AT1G22080**	cb25.fpc0023.1.025.a*	NM_001028345**	cn02417**	NM_001042810**	NM_001006594**	NM_001003801**	NM_001033783**	YDR385W	ptc1	GA16367/NM_164619		NM_060498/cb25.fpc4180.0.089.a
ENSANGT00000013422.2**	AmeLG5_WGA175_2.524633.524633.m**	AT1G01790**	cb25.fpc0023.1.026.a**	NM_001028346**	cn02418**	NM_001042811**	NM_001006661**	NM_001003802**	NM_001033784**	YDR386W	ptc2	GA16379/NM_134766		NM_060499/cb25.fpc4180.0.086.a
ENSANGT00000013426.2	AmeLG5_WGA175_2.525468.525468.m**	AT1G22090**	cb25.fpc0023.1.027.a*	NM_001028350**	cn02419**	NM_001042812**	NM_001006662**	NM_001003803**	NM_001033785**	YDR387C	ptc3**	GA16386/NM_165347		NM_060504/cb25.fpc4180.0.083.a
ENSANGT00000013441.2*	AmeLG5_WGA175_2.525635.525635.m**	AT1G22100**	cb25.fpc0023.1.028.a**	NM_001028351**	cn02420**	NM_001042813**	NM_001007030**	NM_001003805**	NM_001033789**	YDR388W	ptc4	GA16389/NM_132117		NM_060532/cb25.fpc2888.2.045.a
ENSANGT00000013444.2*	AmeLG5_WGA175_2.525802.525802.m**	AT1G22120**	cb25.fpc0023.1.029.a*	NM_001028354**	cn02421**	NM_001042814**	NM_001007031*	NM_001003806**	NM_001033790**	YDR389W	ptn1	GA16397/NM_164493		NM_060533/cb25.fpc4347.0.044.a
ENSANGT00000013446.2**	AmeLG5_WGA175_2.525969.525969.m**	AT1G22130**	cb25.fpc0023.1.030.a**	NM_001028357**	cn02422**	NM_001042815**	NM_001007038**	NM_001003808*	NM_001033791**	YDR390C	ptp4**	GA16401/NM_164511		NM_060535/cb25.fpc4022.0.015.a
ENSANGT00000013450.2**	AmeLG6_WGA176_2.500419.500419.m**	AT1G22150**	cb25.fpc0023.1.031.a**	NM_001028361*	cn02423**	NM_001042816**	NM_001007039**	NM_001003809**	NM_001033792*	YDR391C	ptr1	GA16414/NM_135483		NM_060540/cb25.fpc4022.0.025.a
ENSANGT00000013452.2*	AmeLG6_WGA176_2.500920.500920.m**	AT1G22170**	cb25.fpc0023.1.032.a**	NM_001028363**	cn02424**	NM_001042817**	NM_001007048**	NM_001003810**	NM_001033793	YDR392W	ptr3**	GA16421/NM_142081		NM_060552/cb25.fpc4022.0.001.a
ENSANGT00000013457.2*	AmeLG6_WGA176_2.501087.501087.m**	AT1G22180**	cb25.fpc0023.1.033.a**	NM_001028364*	cn02425**	NM_001042818**	NM_001007051*	NM_001003811**	NM_001033794**	YDR393W	ptr6*	GA16425/NM_165031		NM_060559/cb25.fpc4030.2.006.a
ENSANGT00000013459.2**	AmeLG6_WGA180_2.503091.503091.m**	AT1G22180**	cb25.fpc0023.1.034.a**	NM_001028365**	cn02426**	NM_001042819*	NM_001007052**	NM_001003818**	NM_001033795	YDR394W	pts1	GA16431/NM_165115		NM_060598/cb25.fpc4030.2.017.a
ENSANGT00000013461.2**	AmeLG6_WGA180_2.503258.503258.m**	AT1G22180**	cb25.fpc0023.1.035.a**	NM_001028366*	cn02427**	NM_001042821**	NM_001007054**	NM_001003819**	NM_001033799	YDR395W	pub1**	GA16436/NM_165196		NM_060609/cb25.fpc4030.2.055.a
ENSANGT00000013463.2**	AmeLG6_WGA181_2.503425.503425.m*	AT1G22200**	cb25.fpc0023.1.036.a**	NM_001028367**	cn02428**	NM_001042822**	NM_001007055*	NM_001003827**	NM_001033805**	YDR397C**	pub2**	GA16441/NM_135976		NM_060622/cb25.fpc4112.0.017.a
ENSANGT00000013471.2**	AmeLG6_WGA183_2.504093.504093.m**	AT1G22200**	cb25.fpc0023.1.037.a**	NM_001028368*	cn02429**	NM_001042823	NM_001007056**	NM_001003828**	NM_001033807	YDR398W	pub3*	GA16447/NM_165260		NM_060623/cb25.fpc4112.0.016.a
ENSANGT00000013476.2**	AmeLG6_WGA183_2.504260.504260.m**	AT1G22210**	cb25.fpc0023.1.038.a**	NM_001028369**	cn02430**	NM_001042824*	NM_001007058**	NM_001003845*	NM_001033813**	YDR399W	puc1	GA16450/NM_001038795		NM_060624/cb25.fpc4112.0.015.a
ENSANGT00000013477.2**	AmeLG6_WGA184_2.500587.500587.m**	AT1G22240**	cb25.fpc0023.1.039.a**	NM_001028370**	cn02431**	NM_001042825**	NM_001007059**	NM_001003891**	NM_001033819**	YDR400W	pus1**	GA16459/NM_165010		NM_060628/cb25.fpc4112.0.010.a
ENSANGT00000013485.2**	AmeLG6_WGA184_2.500754.500754.m	AT1G22260**	cb25.fpc0023.1.040.a**	NM_001028371**	cn02432**	NM_001042826*	NM_001007060**	NM_001003892**	NM_001033820**	YDR402C	pus2*	GA16473/NM_165237		NM_060629/cb25.fpc4112.0.023.a
ENSANGT00000013489.2**	AmeLG6_WGA184_2.500921.500921.m	AT1G22275**	cb25.fpc0023.1.041.a**	NM_001028375*	cn02433**	NM_001042827*	NM_001007061**	NM_001003894	NM_001033851**	YDR403W	pvg1	GA16478/NM_165257		NM_060634/cb25.fpc3441.0.060.a
ENSANGT00000013494.2**	AmeLG6_WGA184_2.501088.501088.m**	AT1G22280**	cb25.fpc0023.1.042.a**	NM_001028377**	cn02434**	NM_001042828*	NM_001007064*	NM_001003895*	NM_001033865**	YDR404C	pvg2	GA16480/NM_136086		NM_060635/cb25.fpc3441.0.061.a
ENSANGT00000013496.2**	AmeLG6_WGA184_2.501756.501756.m**	AT1G22280**	cb25.fpc0023.1.043.a**	NM_001028378**	cn02436**	NM_001042829*	NM_001007065**	NM_001003897**	NM_001033872**	YDR405W	pvg3	GA16485/NM_057358		NM_060643/cb25.fpc1417.0.050.a
ENSANGT00000013501.2**	AmeLG6_WGA185_2.502257.502257.m**	AT1G01800**	cb25.fpc0023.1.044.a*	NM_001028380**	cn02437**	NM_001042830**	NM_001007105*	NM_001003927**	NM_001033874**	YDR406W	pvg5	GA16486/NM_165272		NM_060645/cb25.fpc4030.2.046.a
ENSANGT00000013504.2**	AmeLG6_WGA186_2.502758.502758.m**	AT1G22290**	cb25.fpc0023.1.045.a**	NM_001028383**	cn02438**	NM_001042831*	NM_001007108**	NM_001003931**	NM_001033877**	YDR407C	pyk1	GA16505/NM_165138		NM_060675/cb25.NA_188.0.007.a
ENSANGT00000013507.2**	AmeLG6_WGA186_2.502925.502925.m**	AT1G22300**	cb25.fpc0023.1.046.a**	NM_001028385**	cn02439**	NM_001042832*	NM_001007118	NM_001003935**	NM_001033878*	YDR408C	pyp1	GA16508/NM_165131		NM_060677/cb25.fpc4180.0.003.a
ENSANGT00000013509.2*	AmeLG6_WGA186_2.503426.503426.m**	AT1G22300**	cb25.fpc0023.1.047.a**	NM_001028386**	cn02440**	NM_001042834*	NM_001007119	NM_001003936**	NM_001033879**	YDR409W	pyp2	GA16518/NM_165065		NM_060679/cb25.fpc0078.0.011.a
ENSANGT00000013513.2**	AmeLG6_WGA186_2.503593.503593.m**	AT1G22300**	cb25.fpc0023.1.048.a**	NM_001028388**	cn02441**	NM_001042835	NM_001007120	NM_001003937	NM_001033904**	YDR410C	pyp3*	GA16529/NM_138034		NM_060738/cb25.fpc4010.1.039.a
ENSANGT00000013515.2**	AmeLG6_WGA189_2.504762.504762.m**	AT1G22310**	cb25.fpc0023.1.049.a**	NM_001028389**	cn02442**	NM_001042836*	NM_001007121*	NM_001003938**	NM_001033908**	YDR411C	pyr1	GA16540/NM_164939		NM_060766/cb25.fpc0078.0.021.a
ENSANGT00000013516.2**	AmeLG6_WGA189_2.505096.505096.m**	AT1G22330**	cb25.fpc0023.1.050.a**	NM_001028390**	cn02443**	NM_001042837	NM_001007132**	NM_001003940*	NM_001033922**	YDR412W	pzh1	GA16541/NM_164906		NM_060769/cb25.fpc4022.0.032.a
ENSANGT00000013522.2**	AmeLG6_WGA189_2.505263.505263.m**	AT1G22360*	cb25.fpc0023.1.051.a**	NM_001028391**	cn02445**	NM_001042838*	NM_001007133**	NM_001003941**	NM_001033929**	YDR414C	qcr1**	GA16546/NM_078802		NM_060770/cb25.fpc4022.0.031.a
ENSANGT00000013525.2**	AmeLG6_WGA189_2.505430.505430.m**	AT1G22410**	cb25.fpc0023.1.052.a**	NM_001028392**	cn02446**	NM_001042839*	NM_001007134*	NM_001003942*	NM_001033954**	YDR415C	qcr10**	GA16565/NM_132110		NM_060791/cb25.fpc2090.0.028.a
ENSANGT00000013527.2**	AmeLG6_WGA189_2.506098.506098.m**	AT1G22430**	cb25.fpc0023.1.053.a**	NM_001028397**	cn02447**	NM_001042840*	NM_001007135**	NM_001003943**	NM_001033960**	YDR416W	qcr2	GA16577/NM_134764		NM_060808/cb25.fpc2090.0.008.a
ENSANGT00000013534.2**	AmeLG6_WGA189_2.506599.506599.m**	AT1G22430**	cb25.fpc0023.1.054.a*	NM_001028402**	cn02448**	NM_001042841*	NM_001007136*	NM_001003945**	NM_001033962**	YDR418W	qcr6**	GA16581/NM_136405		NM_060824/cb25.NA_313.0.001.a
ENSANGT00000013537.2**	AmeLG6_WGA189_2.507100.507100.m**	AT1G22440**	cb25.fpc0023.1.055.a	NM_001028403**	cn02449**	NM_001042842	NM_001007151**	NM_001003954**	NM_001033966**	YDR419W	qcr7	GA16582/NM_166656		NM_060827/cb25.fpc3441.0.006.a
ENSANGT00000013541.2**	AmeLG6_WGA190_2.500922.500922.m**	AT1G22450**	cb25.fpc0023.1.056.a**	NM_001028404**	cn02450**	NM_001042843*	NM_001007152**	NM_001003962**	NM_001033978**	YDR420W	qcr8**	GA16592/NM_164370		NM_060829/cb25.fpc3441.0.008.a
ENSANGT00000013548.2**	AmeLG6_WGA190_2.501089.501089.m**	AT1G22460**	cb25.fpc0023.1.057.a**	NM_001028406**	cn02451**	NM_001042844	NM_001007158*	NM_001004**	NM_001033979**	YDR421W	qcr9**	GA16593/NM_164369		NM_060830/cb25.fpc3441.0.009.a
ENSANGT00000013551.2**	AmeLG6_WGA191_2.501757.501757.m**	AT1G22490**	cb25.fpc0023.1.058.a**	NM_001028412**	cn02452**	NM_001042845*	NM_001007159**	NM_001004023**	NM_001033981**	YDR422C	rad1**	GA16597/NM_135091		NM_060842/cb25.fpc1402.1.062.a
ENSANGT00000013552.2**	AmeLG6_WGA191_2.502926.502926.m**	AT1G22510**	cb25.fpc0023.1.059.a**	NM_001028418	cn02453**	NM_001042846	NM_001007160**	NM_001004051	NM_001033983	YDR423C	rad13	GA16599/NM_135969		NM_060857/cb25.fpc0078.0.013.a
ENSANGT00000013558.2**	AmeLG6_WGA193_2.503427.503427.m*	AT1G22520**	cb25.fpc0023.1.060.a**	NM_001028420**	cn02454**	NM_001042847*	NM_001007161**	NM_001004053**	NM_001033988**	YDR424C**	rad15	GA16604/NM_138199		NM_060862/cb25.fpc1402.1.025.a
ENSANGT00000013559.2**	AmeLG6_WGA195_2.504763.504763.m**	AT1G22530**	cb25.fpc0023.1.061.a**	NM_001028425**	cn02455**	NM_001042848*	NM_001007162*	NM_001004055**	NM_001034013*	YDR425W	rad16**	GA16623/NM_168293		NM_060863/cb25.fpc1402.1.026.a
ENSANGT00000013560.2**	AmeLG6_WGA197_2.502593.502593.m**	AT1G22540**	cb25.fpc0023.1.062.a**	NM_001028426**	cn02456**	NM_001042849	NM_001007163**	NM_001004056**	NM_001034029**	YDR427W	rad17**	GA16624/NM_168311		NM_060867/cb25.fpc1402.1.018.a
ENSANGT00000013568.2**	AmeLG6_WGA197_2.502760.502760.m**	AT1G22550**	cb25.fpc0023.1.063.a**	NM_001028427**	cn02457*	NM_001042850*	NM_001007167**	NM_001004057**	NM_001034030**	YDR428C	rad2**	GA16625/NM_168317		NM_060871/cb25.fpc1402.1.016.a
ENSANGT00000013569.2**	AmeLG6_WGA197_2.502927.502927.m**	AT1G22570**	cb25.fpc0023.1.064.a**	NM_001028428**	cn02458**	NM_001042851*	NM_001007168*	NM_001004058	NM_001034031**	YDR429C	rad22	GA16626/NM_140069		NM_060881/cb25.fpc0078.0.003.a
ENSANGT00000013571.2**	AmeLG6_WGA197_2.503261.503261.m**	AT1G22590**	cb25.fpc0023.1.065.a**	NM_001028430**	cn02459*	NM_001042852*	NM_001007171*	NM_001004059	NM_001034037**	YDR430C	rad24*	GA16641/NM_168394		NM_060882/cb25.fpc1402.1.006.a
ENSANGT00000013573.2	AmeLG6_WGA197_2.503428.503428.m**	AT1G22620**	cb25.fpc0023.1.066.a*	NM_001028431**	cn02460**	NM_001042853*	NM_001007177*	NM_001004060**	NM_001034059	YDR432W	rad25*	GA16660/NM_168449		NM_060884/cb25.fpc1402.1.011.a
ENSANGT00000013577.2*	AmeLG6_WGA198_2.505265.505265.m**	AT1G22630**	cb25.fpc0023.1.067.a**	NM_001028432**	cn02461**	NM_001042854*	NM_001007178	NM_001004063	NM_001034060**	YDR434W	rad26**	GA16662/NM_167040		NM_060936/cb25.fpc4180.0.014.a
ENSANGT00000013579.2**	AmeLG6_WGA199_2.500423.500423.m**	AT1G22640**	cb25.fpc0023.1.068.a**	NM_001028433**	cn02462**	NM_001042855*	NM_001007179**	NM_001004065**	NM_001034085**	YDR435C	rad3**	GA16670/NM_138036		NM_060944/cb25.fpc4180.0.052.a
ENSANGT00000013584.2**	AmeLG6_WGA199_2.500590.500590.m**	AT1G22650**	cb25.fpc0023.1.069.a**	NM_001028436**	cn02463**	NM_001042857	NM_001007180**	NM_001004067*	NM_001034097**	YDR436W	rad31**	GA16671/NM_168468		NM_060948/cb25.fpc4180.0.032.a
ENSANGT00000013586.2**	AmeLG6_WGA199_2.500757.500757.m**	AT1G22660**	cb25.fpc0023.1.070.a**	NM_001028439**	cn02464**	NM_001042858*	NM_001007183*	NM_001004105**	NM_001034098**	YDR437W	rad32**	GA16683/NM_140316		NM_060954/cb25.fpc4180.0.062.a
ENSANGT00000013594.2*	AmeLG6_WGA199_2.500924.500924.m**	AT1G22660**	cb25.fpc0023.1.071.a**	NM_001028449**	cn02465**	NM_001042859*	NM_001007186**	NM_001004106**	NM_001034100	YDR438W	rad4**	GA16687/NM_168509		NM_060957/cb25.fpc2032.0.001.a
ENSANGT00000013595.2*	AmeLG6_WGA199_2.501091.501091.m**	AT1G22670**	cb25.fpc0023.1.072.a*	NM_001028453**	cn02466**	NM_001042861**	NM_001007187**	NM_001004125	NM_001034101**	YDR439W	rad50**	GA16700/NM_168561		NM_060958/cb25.NA_080.0.005.a
ENSANGT00000013604.2**	AmeLG6_WGA199_2.501258.501258.m	AT1G22690**	cb25.fpc0023.1.073.a**	NM_001028454**	cn02467**	NM_001042862**	NM_001007197	NM_001004127**	NM_001034102**	YDR440W	rad60*	GA16706/NM_168575		NM_060960/cb25.fpc1402.2.004.a
ENSANGT00000013605.2**	AmeLG6_WGA199_2.501425.501425.m**	AT1G22700**	cb25.fpc0023.1.074.a**	NM_001028455	cn02468**	NM_001042863**	NM_001007198**	NM_001004128**	NM_001034103*	YDR441C	rad8	GA16708/NM_134848		NM_060962/cb25.fpc1402.2.005.a
ENSANGT00000013611.2**	AmeLG6_WGA199_2.501592.501592.m	AT1G22700**	cb25.fpc0023.1.075.a**	NM_001028456**	cn02469**	NM_001042864**	NM_001007199**	NM_001004134	NM_001034168**	YDR443C	rad9**	GA16720/NM_168655		NM_060965/cb25.fpc1402.2.008.a
ENSANGT00000013642.2**	AmeLG6_WGA199_2.501926.501926.m**	AT1G22710**	cb25.fpc0023.1.076.a**	NM_001028457**	cn02470*	NM_001042865**	NM_001007202**	NM_001004136	NM_001034851**	YDR444W	rae1**	GA16732/NM_168732		NM_060968/cb25.fpc1402.2.013.a
ENSANGT00000013658.2**	AmeLG6_WGA199_2.502093.502093.m**	AT1G22720**	cb25.fpc0023.1.077.a**	NM_001028459**	cn02471**	NM_001042866**	NM_001007203**	NM_001004195	NM_001034856	YDR446W	raf1	GA16735/NM_080281		NM_060970/cb25.fpc1402.2.014.a
ENSANGT00000013659.2**	AmeLG6_WGA200_2.502595.502595.m**	AT1G22730**	cb25.fpc0023.1.078.a**	NM_001028464**	cn02472**	NM_001042867*	NM_001007205**	NM_001004196**	NM_001034857	YDR447C*	raf2	GA16741/NM_168745		NM_060971/cb25.fpc1402.2.016.a
ENSANGT00000013666.2**	AmeLG6_WGA200_2.503430.503430.m**	AT1G22740**	cb25.fpc0023.1.079.a*	NM_001028468**	cn02473**	NM_001042868**	NM_001007206**	NM_001004297	NM_001034858**	YDR448W	ral2	GA16747/NM_168750		NM_060978/cb25.fpc1402.2.035.a
ENSANGT00000013674.2**	AmeLG6_WGA201_2.504098.504098.m**	AT1G22750**	cb25.fpc0023.1.080.a*	NM_001028473**	cn02474**	NM_001042869**	NM_001007207**	NM_001004298**	NM_001034859	YDR449C	ran1	GA16752/NM_168770		NM_060980/cb25.fpc1402.2.033.a
ENSANGT00000013682.2**	AmeLG6_WGA202_2.501260.501260.m	AT1G01820**	cb25.fpc0023.1.081.a**	NM_001028474**	cn02475**	NM_001042870*	NM_001007208**	NM_001004301**	NM_001034860*	YDR450W**	rap1**	GA16758/NM_168811		NM_060987/cb25.fpc4140.0.089.a
ENSANGT00000013694.2**	AmeLG6_WGA202_2.501427.501427.m**	AT1G22750**	cb25.fpc0023.1.082.a**	NM_001028475**	cn02476**	NM_001042871	NM_001007209**	NM_001004302**	NM_001034862**	YDR451C	ras1*	GA16760/NM_168802		NM_060990/cb25.fpc4140.0.084.a
ENSANGT00000013695.2	AmeLG6_WGA202_2.501928.501928.m**	AT1G22750**	cb25.fpc0023.1.083.a**	NM_001028476**	cn02477**	NM_001042872	NM_001007210**	NM_001004303**	NM_001034863**	YDR452W	rav1*	GA16761/NM_079437		NM_060993/cb25.fpc4140.0.082.a
ENSANGT00000013708.2**	AmeLG6_WGA202_2.502095.502095.m**	AT1G22760**	cb25.fpc0023.1.084.a**	NM_001028481*	cn02478**	NM_001042873**	NM_001007211**	NM_001004304**	NM_001034864**	YDR453C	rbp28	GA16770/NM_141501		NM_061002/cb25.fpc3441.0.043.a
ENSANGT00000013718.2**	AmeLG6_WGA203_2.503097.503097.m**	AT1G22770**	cb25.fpc0023.1.085.a**	NM_001028487**	cn02479**	NM_001042874**	NM_001007213	NM_001004306**	NM_001034865**	YDR454C	rbx1**	GA16771/NM_168988		NM_061012/cb25.fpc3441.0.042.a
ENSANGT00000013721.2**	AmeLG6_WGA204_2.501094.501094.m**	AT1G22780**	cb25.fpc0023.1.086.a**	NM_001028488**	cn02480**	NM_001042875*	NM_001007216	NM_001004308	NM_001034867**	YDR456W	rcd1	GA16786/NM_135016		NM_061015/cb25.fpc3441.0.037.a
ENSANGT00000013723.2*	AmeLG6_WGA205_2.502430.502430.m**	AT1G22800**	cb25.fpc0023.1.087.a*	NM_001028491*	cn02482**	NM_001042876**	NM_001007280**	NM_001004309**	NM_001034868*	YDR457W	rdh54**	GA16787/NM_168081		NM_061034/cb25.fpc3441.0.011.a
ENSANGT00000013739.2**	AmeLG6_WGA205_2.502597.502597.m**	AT1G22840**	cb25.fpc0023.1.088.a*	NM_001028493**	cn02483**	NM_001042877**	NM_001007281*	NM_001004310**	NM_001034869	YDR458C	rdl1	GA16794/NM_132104		NM_061043/cb25.fpc4122.0.061.a
ENSANGT00000013747.2*	AmeLG6_WGA207_2.503432.503432.m**	AT1G22850**	cb25.fpc0023.1.089.a*	NM_001028494**	cn02484**	NM_001042878**	NM_001007283*	NM_001004311**	NM_001034870*	YDR459C	rdp1	GA16795/NM_168065		NM_061047/cb25.fpc4122.0.085.a
ENSANGT00000013749.2**	AmeLG6_WGA208_2.503766.503766.m**	AT1G22860**	cb25.fpc0023.1.090.a*	NM_001028497*	cn02485**	NM_001042879**	NM_001007285**	NM_001004312**	NM_001034871**	YDR460W	rds1	GA16796/NM_168048		NM_061050/cb25.fpc4122.0.097.a
ENSANGT00000013753.2**	AmeLG6_WGA209_2.505102.505102.m**	AT1G22870**	cb25.fpc0023.1.091.a*	NM_001028500**	cn02486**	NM_001042880**	NM_001007287*	NM_001004313**	NM_001034872**	YDR461W	reb1**	GA16807/NM_057243		NM_061053/cb25.fpc4122.0.095.a
ENSANGT00000013779.2	AmeLG6_WGA209_2.505269.505269.m**	AT1G22880**	cb25.fpc0023.1.092.a**	NM_001028501*	cn02487**	NM_001042881**	NM_001007288	NM_001004316**	NM_001034873**	YDR462W	rec10	GA16815/NM_139448		NM_061061/cb25.fpc4122.0.037.a
ENSANGT00000013784.2	AmeLG6_WGA209_2.505436.505436.m**	AT1G22880**	cb25.fpc0023.1.093.a**	NM_001028505*	cn02488**	NM_001042882	NM_001007289**	NM_001004317**	NM_001034874*	YDR463W	rec11**	GA16819/NM_167940		NM_061064/cb25.fpc4122.0.044.a
ENSANGT00000013791.2**	AmeLG6_WGA209_2.505770.505770.m**	AT1G22910**	cb25.fpc0023.1.094.a*	NM_001028506*	cn02489**	NM_001042883**	NM_001007290*	NM_001004318**	NM_001034875**	YDR464W	rec12**	GA16847/NM_168261		NM_061065/cb25.fpc4122.0.043.a
ENSANGT00000013797.2**	AmeLG6_WGA209_2.505937.505937.m**	AT1G22910**	cb25.fpc0023.1.095.a*	NM_001028509**	cn02490**	NM_001042884**	NM_001007291**	NM_001004319	NM_001034877**	YDR465C	rec14*	GA16850/NM_168218		NM_061085/cb25.fpc4122.0.009.a
ENSANGT00000013799.2**	AmeLG6_WGA209_2.506605.506605.m**	AT1G22910**	cb25.fpc0023.1.096.a**	NM_001028510**	cn02491**	NM_001042885**	NM_001007292**	NM_001004320**	NM_001034878**	YDR466W	rec15*	GA16857/NM_139857		NM_061090/cb25.fpc4122.0.006.a
ENSANGT00000013806.2**	AmeLG6_WGA209_2.507106.507106.m**	AT1G22920**	cb25.fpc0023.1.097.a*	NM_001028512*	cn02492**	NM_001042886**	NM_001007294	NM_001004323**	NM_001034880**	YDR468C	rec24*	GA16868/NM_139798		NM_061144/cb25.fpc4140.1.007.a
ENSANGT00000013811.2*	AmeLG6_WGA210_2.500594.500594.m**	AT1G22920**	cb25.fpc0023.1.098.a**	NM_001028518**	cn02493**	NM_001042887**	NM_001007295**	NM_001004325	NM_001034881	YDR469W	rec25	GA16893/NM_168860		NM_061145/cb25.fpc4140.1.008.a
ENSANGT00000013812.2*	AmeLG6_WGA211_2.500928.500928.m**	AT1G22930**	cb25.fpc0023.1.099.a*	NM_001028523**	cn02494*	NM_001042888**	NM_001007296**	NM_001004326**	NM_001034882	YDR470C	rec27**	GA16911/NM_168932		NM_061147/cb25.fpc4140.1.010.a
ENSANGT00000013813.2**	AmeLG6_WGA212_2.501429.501429.m**	AT1G22940**	cb25.fpc0023.1.100.a*	NM_001028525**	cn02495**	NM_001042889**	NM_001007297**	NM_001004328**	NM_001034883*	YDR471W**	rec6*	GA16915/NM_168963		NM_061148/cb25.fpc2090.0.047.a
ENSANGT00000013815.2*	AmeLG6_WGA212_2.502097.502097.m**	AT1G22950**	cb25.fpc0023.1.101.a*	NM_001028526*	cn02496**	NM_001042890**	NM_001007298**	NM_001004329**	NM_001034885**	YDR472W	rec7**	GA16920/NM_134937		NM_061152/cb25.fpc4140.0.059.a
ENSANGT00000013816.2**	AmeLG6_WGA213_2.502431.502431.m**	AT1G22970**	cb25.fpc0023.1.102.a*	NM_001028527*	cn02497**	NM_001042891**	NM_001007300**	NM_001004330**	NM_001034887**	YDR473C	rec8**	GA16932/NM_138154		NM_061157/cb25.fpc4140.0.050.a
ENSANGT00000013822.2**	AmeLG6_WGA213_2.502932.502932.m**	AT1G22980**	cb25.fpc0023.1.103.a*	NM_001028531**	cn02498**	NM_001042892**	NM_001007302**	NM_001004333**	NM_001034891**	YDR475C	rem1*	GA16936/NM_134935		NM_061158/cb25.fpc4140.0.051.a
ENSANGT00000013823.2**	AmeLG6_WGA213_2.503600.503600.m**	AT1G22990**	cb25.fpc0023.1.104.a*	NM_001028536**	cn02499**	NM_001042893**	NM_001007305**	NM_001004334**	NM_001034892**	YDR476C	rep1	GA16937/NM_167839		NM_061168/cb25.fpc4140.0.079.a
ENSANGT00000013827.2**	AmeLG6_WGA213_2.503767.503767.m**	AT1G23000**	cb25.fpc0023.1.105.a**	NM_001028540**	cn02500**	NM_001042894**	NM_001007306**	NM_001004340**	NM_001034893**	YDR477W	rep2	GA16943/NM_131993		NM_061170/cb25.fpc4140.0.076.a
ENSANGT00000013845.2*	AmeLG6_WGA213_2.503934.503934.m**	AT1G23010**	cb25.fpc0023.1.106.a*	NM_001028556**	cn02501*	NM_001042895**	NM_001007307**	NM_001004341**	NM_001034894	YDR478W	rer1*	GA16945/NM_163878		NM_061179/cb25.fpc4140.0.013.a
ENSANGT00000013848.2*	AmeLG6_WGA213_2.504268.504268.m**	AT1G23020**	cb25.fpc0023.1.107.a*	NM_001028557**	cn02502**	NM_001042896**	NM_001007308**	NM_001004342**	NM_001034895**	YDR479C	res1*	GA16959/NM_131991		NM_061180/cb25.fpc4140.0.014.a
ENSANGT00000013854.2**	AmeLG6_WGA213_2.504769.504769.m**	AT1G23030**	cb25.fpc0023.1.108.a**	NM_001028559**	cn02504**	NM_001042897**	NM_001007309**	NM_001004343**	NM_001034896*	YDR480W	res2*	GA16971/NM_167644		NM_061195/cb25.fpc4140.0.034.a
ENSANGT00000013855.2**	AmeLG7_WGA214_2.505771.505771.m**	AT1G23060**	cb25.fpc0023.1.109.a*	NM_001028560*	cn02505**	NM_001042898**	NM_001007310**	NM_001004346**	NM_001034898**	YDR481C	ret2**	GA16998/NM_167539		NM_061203/cb25.fpc4140.1.024.a
ENSANGT00000013864.2*	AmeLG7_WGA214_2.505938.505938.m**	AT1G23060**	cb25.fpc0023.1.110.a*	NM_001028561**	cn02506**	NM_001042899**	NM_001007312**	NM_001004349*	NM_001034899**	YDR482C	ret3	GA17016/NM_167398		NM_061207/cb25.fpc4140.1.012.a
ENSANGT00000013865.2**	AmeLG7_WGA214_2.506105.506105.m**	AT1G23070**	cb25.fpc0023.1.111.a*	NM_001028564**	cn02507**	NM_001042900	NM_001007313**	NM_001004351**	NM_001034900**	YDR483W	rev3	GA17017/NM_138046		NM_061214/cb25.fpc4140.0.069.a
ENSANGT00000013866.2**	AmeLG7_WGA214_2.506272.506272.m**	AT1G23080**	cb25.fpc0023.1.112.a**	NM_001028568**	cn02508**	NM_001042901**	NM_001007314*	NM_001004353**	NM_001034902*	YDR484W	rev7**	GA17027/NM_132686		NM_061223/cb25.fpc4140.0.041.a
ENSANGT00000013873.2**	AmeLG7_WGA214_2.507942.507942.m**	AT1G23080**	cb25.fpc0023.1.113.a	NM_001028569**	cn02509**	NM_001042902**	NM_001007315**	NM_001004354	NM_001034903**	YDR485C	rex3	GA17033/NM_167371		NM_061234/cb25.fpc0305.0.058.a
ENSANGT00000013874.2**	AmeLG7_WGA215_2.501263.501263.m**	AT1G23090**	cb25.fpc0023.1.114.a*	NM_001028574**	cn02510**	NM_001042903*	NM_001007316	NM_001004356**	NM_001034904	YDR486C	rfc1**	GA17043/NM_165488		NM_061235/cb25.fpc0305.0.057.a
ENSANGT00000013881.2**	AmeLG7_WGA215_2.502265.502265.m**	AT1G23100**	cb25.fpc0023.1.115.a**	NM_001028576**	cn02511**	NM_001042904**	NM_001007317*	NM_001004358**	NM_001034905*	YDR487C	rfc2*	GA17053/NM_167275		NM_061239/cb25.fpc0305.0.054.a
ENSANGT00000013885.2*	AmeLG7_WGA215_2.502933.502933.m**	AT1G23110**	cb25.fpc0023.1.116.a**	NM_001028578**	cn02512**	NM_001042905**	NM_001007318*	NM_001004360**	NM_001034906**	YDR488C	rfc3**	GA17055/NM_144467		NM_061242/cb25.fpc0305.0.051.a
ENSANGT00000013886.2**	AmeLG7_WGA215_2.503601.503601.m*	AT1G23140**	cb25.fpc0023.1.117.a**	NM_001028579*	cn02513**	NM_001042906**	NM_001007321**	NM_001004416**	NM_001034909*	YDR489W	rfc4**	GA17061/NM_167242		NM_061248/cb25.fpc0305.0.044.a
ENSANGT00000013888.2**	AmeLG7_WGA215_2.503768.503768.m**	AT1G23160**	cb25.fpc0023.1.118.a**	NM_001028580**	cn02514**	NM_001042907*	NM_001007322**	NM_001004419**	NM_001034910*	YDR490C	rfc5**	GA17066/NM_136388		NM_061251/cb25.fpc0305.0.041.a
ENSANGT00000013898.2**	AmeLG7_WGA215_2.504102.504102.m**	AT1G23170**	cb25.fpc0023.1.119.a**	NM_001028581**	cn02515**	NM_001042908**	NM_001007323*	NM_001004426**	NM_001034962**	YDR492W	rft1	GA17074/NM_167233		NM_061254/cb25.fpc0305.0.040.a
ENSANGT00000013900.2**	AmeLG7_WGA216_2.504603.504603.m**	AT1G23180**	cb25.fpc0023.1.120.a**	NM_001028582**	cn02516**	NM_001042909**	NM_001007324	NM_001004431**	NM_001034963**	YDR493W	rga1	GA17075/NM_078549		NM_061257/cb25.fpc0305.0.034.a
ENSANGT00000013901.2**	AmeLG7_WGA216_2.505605.505605.m**	AT1G23190**	cb25.fpc0023.1.121.a**	NM_001028583	cn02517**	NM_001042910**	NM_001007325**	NM_001004432	NM_001034964**	YDR494W	rga3	GA17076/NM_057742		NM_061258/cb25.fpc0305.0.033.a
ENSANGT00000013904.2*	AmeLG7_WGA216_2.506106.506106.m**	AT1G23210**	cb25.fpc0023.1.122.a**	NM_001028585**	cn02518**	NM_001042912	NM_001007327**	NM_001004434**	NM_001035122**	YDR495C	rga4**	GA17095/NM_165482		NM_061259/cb25.fpc0305.0.032.a
ENSANGT00000013923.2**	AmeLG7_WGA217_2.507108.507108.m**	AT1G23230**	cb25.fpc0023.1.123.a**	NM_001028586**	cn02519**	NM_001042913*	NM_001007328**	NM_001004439**	NM_001035123**	YDR496C	rga5	GA17103/NM_132174		NM_061263/cb25.fpc0305.0.029.a
ENSANGT00000013929.2*	AmeLG7_WGA217_2.507275.507275.m**	AT1G23240**	cb25.fpc0023.1.124.a**	NM_001028587**	cn02520**	NM_001042914	NM_001007330**	NM_001004440*	NM_001035226**	YDR497C	rga6	GA17108/NM_167100		NM_061270/cb25.fpc0305.0.022.a
ENSANGT00000013934.2*	AmeLG7_WGA217_2.507442.507442.m**	AT1G23240**	cb25.fpc0023.1.125.a**	NM_001028588**	cn02521**	NM_001042915	NM_001007331**	NM_001004441	NM_001035228**	YDR498C	rga7	GA17111/NM_167080		NM_061274/cb25.fpc0305.0.018.a
ENSANGT00000013944.2**	AmeLG7_WGA220_2.500429.500429.m**	AT1G23250**	cb25.fpc0023.1.126.a**	NM_001028589**	cn02522**	NM_001042916*	NM_001007332*	NM_001004454	NM_001035231**	YDR499W	rga8*	GA17117/NM_132069		NM_061275/cb25.fpc0305.0.017.a
ENSANGT00000013945.2**	AmeLG7_WGA224_2.502266.502266.m**	AT1G23260**	cb25.fpc0023.1.127.a**	NM_001028590**	cn02523**	NM_001042917	NM_001007333**	NM_001004460	NM_001035239**	YDR500C**	rga9**	GA17120/NM_167039		NM_061278/cb25.fpc0305.0.015.a
ENSANGT00000013948.2**	AmeLG7_WGA224_2.502433.502433.m**	AT1G23280**	cb25.fpc0023.1.128.a*	NM_001028594**	cn02524**	NM_001042918*	NM_001007334**	NM_001004463	NM_001035240**	YDR501W	rgf1*	GA17133/NM_176070		NM_061280/cb25.fpc0305.0.014.a
ENSANGT00000013950.2	AmeLG7_WGA224_2.502600.502600.m**	AT1G23300**	cb25.fpc0023.1.129.a**	NM_001028598**	cn02525**	NM_001042919	NM_001007335**	NM_001004464	NM_001035241**	YDR502C	rgf2**	GA17168/NM_167690		NM_061284/cb25.fpc0305.0.067.a
ENSANGT00000013953.2**	AmeLG7_WGA224_2.503101.503101.m**	AT1G23310**	cb25.fpc0023.1.130.a*	NM_001028599**	cn02526**	NM_001042920*	NM_001007336**	NM_001004470**	NM_001035242**	YDR503C	rgf3	GA17170/NM_057753		NM_061296/cb25.fpc0039.0.035.a
ENSANGT00000013957.2	AmeLG7_WGA224_2.503268.503268.m**	AT1G23310**	cb25.fpc0023.1.131.a**	NM_001028613**	cn02527**	NM_001042921**	NM_001007337**	NM_001004474	NM_001035243**	YDR504C	rgs1	GA17181/NM_134922		NM_061300/cb25.fpc0305.0.089.a
ENSANGT00000013964.2*	AmeLG7_WGA224_2.503602.503602.m**	AT1G23320**	cb25.fpc0023.1.132.a*	NM_001028618**	cn02528**	NM_001042922**	NM_001007338**	NM_001004475	NM_001035244**	YDR505C	rhb1**	GA17191/NM_165491		NM_061301/cb25.fpc0305.0.086.a
ENSANGT00000013965.2**	AmeLG7_WGA226_2.504772.504772.m**	AT1G23330**	cb25.fpc0023.1.133.a**	NM_001028619**	cn02529*	NM_001042923**	NM_001007339**	NM_001004476	NM_001035245**	YDR506C	rho1*	GA17202/NM_001032001		NM_061307/cb25.fpc0305.0.084.a
ENSANGT00000013970.2**	AmeLG7_WGA226_2.506442.506442.m**	AT1G23340**	cb25.fpc0023.1.134.a*	NM_001028620**	cn02530**	NM_001042924**	NM_001007340**	NM_001004489	NM_001035246**	YDR507C	rho2**	GA17208/NM_176397		NM_061308/cb25.fpc0305.0.087.a
ENSANGT00000013971.2**	AmeLG7_WGA228_2.508279.508279.m**	AT1G23340**	cb25.fpc0023.1.135.a	NM_001028621**	cn02531**	NM_001042926**	NM_001007341**	NM_001004490	NM_001035509	YDR508C	rho3**	GA17214/NM_001032096		NM_061309/cb25.fpc0305.0.088.a
ENSANGT00000013972.2**	AmeLG7_WGA228_2.508613.508613.m**	AT1G23360**	cb25.fpc0023.1.136.a**	NM_001028633*	cn02532**	NM_001042927**	NM_001007342**	NM_001004686	NM_001035510	YDR510W	rho4**	GA17230/NM_057472		NM_061312/cb25.fpc0305.0.091.a
ENSANGT00000013986.2	AmeLG7_WGA229_2.501266.501266.m**	AT1G23360**	cb25.fpc0023.1.137.a*	NM_001028634	cn02533**	NM_001042928**	NM_001007344**	NM_001004687	NM_001035525**	YDR511W	rho5*	GA17231/NM_175957		NM_061349/cb25.NA_128.0.001.a
ENSANGT00000014002.2*	AmeLG7_WGA229_2.501433.501433.m**	AT1G23360**	cb25.fpc0023.1.138.a**	NM_001028642**	cn02534*	NM_001042929**	NM_001007345**	NM_001004694	NM_001035526**	YDR512C	rhp14	GA17243/NM_142251		NM_061350/cb25.fpc0305.0.070.a
ENSANGT00000014005.2**	AmeLG7_WGA229_2.501767.501767.m**	AT1G01860**	cb25.fpc0023.1.139.a	NM_001028644**	cn02535**	NM_001042931**	NM_001007347**	NM_001004696	NM_001035531**	YDR513W	rhp16	GA17251/NM_176345		NM_061359/cb25.fpc0305.0.132.a
ENSANGT00000014008.2*	AmeLG7_WGA232_2.504773.504773.m**	AT1G23380**	cb25.fpc0023.1.140.a**	NM_001028645	cn02536**	NM_001042933**	NM_001007349*	NM_001004697	NM_001035532**	YDR514C	rhp18	GA17263/NM_142706		NM_061360/cb25.fpc0305.0.129.a
ENSANGT00000014011.2*	AmeLG7_WGA233_2.505274.505274.m**	AT1G23380**	cb25.fpc0023.1.141.a*	NM_001028648**	cn02537**	NM_001042934**	NM_001007350**	NM_001004698	NM_001035533**	YDR515W	rhp23**	GA17278/NM_176480		NM_061369/cb25.fpc0305.0.115.a
ENSANGT00000014025.2**	AmeLG7_WGA234_2.506276.506276.m**	AT1G23400**	cb25.fpc0023.1.142.a*	NM_001028651**	cn02538**	NM_001042935*	NM_001007351**	NM_001004705	NM_001035854**	YDR516C	rhp26	GA17280/NM_176552		NM_061394/cb25.NA_006.0.006.a
ENSANGT00000014027.2**	AmeLG7_WGA234_2.506610.506610.m**	AT1G23420**	cb25.fpc0023.1.143.a	NM_001028652*	cn02539**	NM_001042936**	NM_001007352**	NM_001004706	NM_001036293**	YDR517W	rhp41	GA17295/NM_176060		NM_061395/cb25.NA_115.0.002.a
ENSANGT00000014033.2**	AmeLG7_WGA236_2.500599.500599.m**	AT1G23440**	cb25.fpc0023.1.144.a**	NM_001028654**	cn02540**	NM_001042937*	NM_001007353**	NM_001004715	NM_001036684**	YDR518W	rhp42	GA17296/NM_176031		NM_061429/cb25.fpc0063.0.062.a
ENSANGT00000014038.2	AmeLG7_WGA238_2.500766.500766.m**	AT1G23460**	cb25.fpc0023.1.145.a**	NM_001028655**	cn02541**	NM_001042938	NM_001007354*	NM_001004717	NM_001036740	YDR519W	rhp51	GA17299/NM_175955		NM_061431/cb25.fpc0305.1.026.a
ENSANGT00000014041.2**	AmeLG7_WGA239_2.501935.501935.m**	AT1G23465**	cb25.fpc0023.1.146.a*	NM_001028656**	cn02543**	NM_001042939**	NM_001007356**	NM_001004720**	NM_001037098**	YDR520C	rhp54	GA17305/NM_141888		NM_061442/cb25.fpc0305.1.061.a
ENSANGT00000014046.2*	AmeLG7_WGA240_2.502937.502937.m**	AT1G23480**	cb25.fpc0023.1.147.a**	NM_001028657**	cn02544**	NM_001042940*	NM_001007357**	NM_001004722**	NM_001037099**	YDR522C	rhp55*	GA17307/NM_176097		NM_061459/cb25.fpc4090.0.020.a
ENSANGT00000014048.2**	AmeLG7_WGA240_2.503104.503104.m**	AT1G23480**	cb25.fpc0023.1.148.a**	NM_001028658*	cn02546**	NM_001042941*	NM_001007359**	NM_001004727	NM_001037127**	YDR523C	rhp57*	GA17309/NM_176098		NM_061505/cb25.fpc0305.0.114.a
ENSANGT00000014050.2**	AmeLG7_WGA241_2.503939.503939.m**	AT1G23480**	cb25.fpc0023.1.149.a**	NM_001028659*	cn02547**	NM_001042942**	NM_001007360**	NM_001004728	NM_001037128**	YDR524C	rhp6**	GA17329/NM_176165		NM_061512/cb25.fpc0305.2.006.a
ENSANGT00000014054.2*	AmeLG7_WGA241_2.504106.504106.m**	AT1G23490**	cb25.fpc0023.1.150.a**	NM_001028661**	cn02548**	NM_001042943**	NM_001007362**	NM_001004734	NM_001037129**	YDR524C-B	rhp7*	GA17335/NM_176307		NM_061524/cb25.fpc0305.1.008.a
ENSANGT00000014056.2**	AmeLG7_WGA241_2.504607.504607.m**	AT1G23500**	cb25.fpc0023.1.151.a	NM_001028663**	cn02549*	NM_001042944**	NM_001007363**	NM_001004736	NM_001037130**	YDR524W-A	rid1**	GA17345/NM_176057		NM_061532/cb25.fpc2032.0.014.a
ENSANGT00000014057.2**	AmeLG7_WGA241_2.504774.504774.m**	AT1G23510**	cb25.fpc0023.1.152.a*	NM_001028669**	cn02550**	NM_001042945**	NM_001007365**	NM_001004738	NM_001037134**	YDR525W-A	rif1	GA17350/NM_176123		NM_061543/cb25.fpc0305.1.016.a
ENSANGT00000014058.2*	AmeLG7_WGA241_2.504941.504941.m**	AT1G23510**	cb25.fpc0023.1.153.a**	NM_001028671**	cn02551**	NM_001042946**	NM_001007366**	NM_001004739	NM_001037136**	YDR527W	rik1	GA17352/NM_001031991		NM_061553/cb25.fpc0305.1.076.a
ENSANGT00000014064.2*	AmeLG7_WGA241_2.505108.505108.m**	AT1G23520**	cb25.fpc0023.1.154.a**	NM_001028672*	cn02552**	NM_001042947**	NM_001007367**	NM_001004740	NM_001037143**	YDR528W	rip1	GA17365/NM_176579		NM_061554/cb25.fpc0305.1.077.a
ENSANGT00000014072.2*	AmeLG7_WGA241_2.505442.505442.m**	AT1G23540**	cb25.fpc0023.1.155.a**	NM_001028673**	cn02553*	NM_001042949*	NM_001007368**	NM_001004741	NM_001037167*	YDR529C	rlc1	GA17375/NM_079282		NM_061576/cb25.fpc0305.1.105.a
ENSANGT00000014073.2**	AmeLG7_WGA241_2.505609.505609.m**	AT1G23550**	cb25.fpc0023.1.156.a**	NM_001028677**	cn02554**	NM_001042950**	NM_001007370**	NM_001004745	NM_001037168**	YDR530C	rlp1	GA17377/NM_057865		NM_061584/cb25.fpc0305.0.111.a
ENSANGT00000014080.2	AmeLG7_WGA242_2.507780.507780.m*	AT1G23560**	cb25.fpc0023.1.157.a**	NM_001028678**	cn02555**	NM_001042951**	NM_001007371*	NM_001004760	NM_001037170**	YDR531W	rmi1	GA17378/NM_057392		NM_061691/cb25.NA_225.0.001.a
ENSANGT00000014082.2*	AmeLG7_WGA243_2.500433.500433.m**	AT1G23570**	cb25.fpc0023.1.158.a**	NM_001028679**	cn02556**	NM_001042952**	NM_001007372*	NM_001005**	NM_001037177**	YDR532C	rmt1**	GA17382/NM_079352		NM_061798/cb25.fpc4131.1.032.a
ENSANGT00000014083.2**	AmeLG7_WGA243_2.500600.500600.m**	AT1G23580**	cb25.fpc0023.1.159.a**	NM_001028680**	cn02557**	NM_001042954**	NM_001007373**	NM_001005158**	NM_001037178**	YDR533C	rmt3**	GA17384/NM_079707		NM_061806/cb25.fpc4055.0.020.a
ENSANGT00000014096.2**	AmeLG7_WGA244_2.501602.501602.m**	AT1G23590**	cb25.fpc0023.1.160.a*	NM_001028684*	cn02558**	NM_001042955**	NM_001007374**	NM_001005159**	NM_001037221**	YDR534C	rna1	GA17388/NM_134981		NM_061808/cb25.fpc4248.0.012.a
ENSANGT00000014097.2	AmeLG7_WGA246_2.503439.503439.m**	AT1G01880**	cb25.fpc0023.1.161.a**	NM_001028685**	cn02559*	NM_001042956**	NM_001007375*	NM_001005162	NM_001037246*	YDR536W	rnc1	GA17389/NM_143300		NM_061817/cb25.fpc4248.0.007.a
ENSANGT00000014099.2**	AmeLG8_WGA248_2.504441.504441.m**	AT1G23600**	cb25.fpc0023.1.162.a*	NM_001028686**	cn02560**	NM_001042957**	NM_001007376*	NM_001005171	NM_001037247**	YDR538W	rng2	GA17392/NM_138207		NM_061875/cb25.fpc4181.0.001.a
ENSANGT00000014100.2**	AmeLG8_WGA248_2.504608.504608.m**	AT1G23630**	cb25.fpc0023.1.163.a**	NM_001028688**	cn02561**	NM_001042958	NM_001007378**	NM_001005172	NM_001037248	YDR539W	rng3	GA17393/NM_134665		NM_061877/cb25.fpc4247.0.002.a
ENSANGT00000014101.2*	AmeLG8_WGA248_2.504942.504942.m**	AT1G23660**	cb25.fpc0023.1.164.a*	NM_001028689**	cn02562**	NM_001042959**	NM_001007379	NM_001005176**	NM_001037326**	YDR540C	rnh1*	GA17397/NM_143299		NM_061879/cb25.fpc4181.0.005.a
ENSANGT00000014109.2*	AmeLG8_WGA250_2.501269.501269.m**	AT1G23670**	cb25.fpc0023.2.001.a**	NM_001028702**	cn02563**	NM_001042960**	NM_001007380**	NM_001005180	NM_001037493**	YDR541C	rnp24	GA17398/NM_079627		NM_061908/cb25.fpc4033.1.011.a
ENSANGT00000014115.2**	AmeLG8_WGA250_2.501770.501770.m*	AT1G23670**	cb25.fpc0023.2.002.a**	NM_001028704**	cn02564**	NM_001042961**	NM_001007382**	NM_001005184	NM_001037502**	YDR542W	rox3	GA17400/NM_142698		NM_061938/cb25.fpc0058.7.066.a
ENSANGT00000014117.2	AmeLG8_WGA253_2.502605.502605.m**	AT1G23680**	cb25.fpc0023.2.003.a**	NM_001028705**	cn02565**	NM_001042962**	NM_001007384*	NM_001005186	NM_001037539**	YDR545W	rpa12*	GA17401/NM_135004		NM_061941/cb25.fpc4131.0.087.a
ENSANGT00000014120.2**	AmeLG8_WGA254_2.503440.503440.m**	AT1G23690**	cb25.fpc0023.2.004.a**	NM_001028706*	cn02566**	NM_001042963**	NM_001007385**	NM_001005190	NM_001037634**	YEL001C	rpa2	GA17402/NM_138052		NM_061943/cb25.fpc4131.0.089.a
ENSANGT00000014128.2*	AmeLG8_WGA254_2.503941.503941.m**	AT1G23700**	cb25.fpc0023.2.005.a**	NM_001028707**	cn02567**	NM_001042964**	NM_001007386**	NM_001005192**	NM_001037665**	YEL002C	rpa34	GA17403/NM_165497		NM_061948/cb25.fpc4131.0.096.a
ENSANGT00000014129.2	AmeLG8_WGA255_2.504275.504275.m**	AT1G23730**	cb25.fpc0023.2.006.a*	NM_001028708**	cn02568**	NM_001042965**	NM_001007387**	NM_001005193	NM_001037707*	YEL003W	rpa43**	GA17404/NM_169444		NM_061955/cb25.fpc4131.0.102.a
ENSANGT00000014131.2*	AmeLG8_WGA256_2.504943.504943.m**	AT1G23740**	cb25.fpc0023.2.007.a**	NM_001028709**	cn02569**	NM_001042966**	NM_001007388**	NM_001005195	NM_001037709*	YEL004W	rpa49	GA17409/NM_132093		NM_061983/cb25.fpc4131.0.107.a
ENSANGT00000014136.2*	AmeLG8_WGA256_2.505277.505277.m**	AT1G23790**	cb25.fpc0023.2.008.a*	NM_001028710**	cn02570**	NM_001042967*	NM_001007389*	NM_001005201	NM_001037712**	YEL005C	rpb1**	GA17422/NM_079280		NM_061998/cb25.fpc4131.1.014.a
ENSANGT00000014143.2	AmeLG8_WGA256_2.505611.505611.m**	AT1G23800**	cb25.fpc0023.2.009.a*	NM_001028711**	cn02571**	NM_001042968**	NM_001007391**	NM_001005203*	NM_001037713**	YEL006W	rpb10**	GA17427/NM_079118		NM_062017/cb25.fpc4131.1.009.a
ENSANGT00000014149.2*	AmeLG8_WGA256_2.506279.506279.m**	AT1G23810**	cb25.fpc0023.2.010.a**	NM_001028715**	cn02572**	NM_001042969	NM_001007392**	NM_001005204	NM_001037714**	YEL007W	rpb11**	GA17428/NM_138201		NM_062021/cb25.fpc0058.3.012.a
ENSANGT00000014153.2**	AmeLG8_WGA256_2.506780.506780.m**	AT1G23820**	cb25.fpc0023.2.011.a**	NM_001028723**	cn02573**	NM_001042970	NM_001007396**	NM_001005207**	NM_001037716**	YEL009C	rpb2*	GA17429/NM_136385		NM_062047/cb25.fpc4131.1.027.a
ENSANGT00000014159.2*	AmeLG8_WGA256_2.507615.507615.m**	AT1G23820**	cb25.fpc0023.2.012.a*	NM_001028724**	cn02574**	NM_001042971**	NM_001007397**	NM_001005209**	NM_001037718	YEL011W	rpb3**	GA17432/NM_136386		NM_062066/cb25.fpc4131.0.074.a
ENSANGT00000014162.2**	AmeLG8_WGA256_2.508116.508116.m**	AT1G23860**	cb25.fpc0023.2.013.a**	NM_001028726**	cn03001**	NM_001042972**	NM_001007398**	NM_001005210*	NM_001037719**	YEL012W**	rpb4**	GA17441/NM_080353		NM_062088/cb25.fpc4248.0.030.a
ENSANGT00000014165.2	AmeLG8_WGA256_2.508283.508283.m**	AT1G23860**	cb25.fpc0023.2.014.a*	NM_001028729*	cn03002**	NM_001042973**	NM_001007399**	NM_001005211	NM_001037722**	YEL013W	rpb5**	GA17446/NM_078505		NM_062095/cb25.fpc0039.2.038.a
ENSANGT00000014177.2	AmeLG8_WGA256_2.508450.508450.m**	AT1G23870**	cb25.fpc0023.2.015.a*	NM_001028730**	cn03003**	NM_001042974**	NM_001007404**	NM_001005212	NM_001037723**	YEL015W	rpb6*	GA17447/NM_080707		NM_062137/cb25.fpc4071.0.023.a
ENSANGT00000014183.2	AmeLG8_WGA256_2.508784.508784.m**	AT1G23880**	cb25.fpc0023.2.016.a**	NM_001028732**	cn03004**	NM_001042975*	NM_001007405**	NM_001005214**	NM_001037724**	YEL016C	rpb7*	GA17451/NM_134657		NM_062138/cb25.fpc4030.0.077.a
ENSANGT00000014187.2**	AmeLG8_WGA256_2.509118.509118.m**	AT1G23890**	cb25.fpc0023.2.017.a**	NM_001028733*	cn03005**	NM_001042976*	NM_001007406**	NM_001005217**	NM_001037725**	YEL017C-A	rpb8**	GA17459/NM_136395		NM_062172/cb25.fpc4243.0.008.a
ENSANGT00000014189.2*	AmeLG8_WGA256_2.509786.509786.m**	AT1G23890**	cb25.fpc0023.2.018.a*	NM_001028735**	cn03006**	NM_001042977**	NM_001007407**	NM_001005221	NM_001037726*	YEL017W	rpb9**	GA17460/NM_078955		NM_062173/cb25.fpc4243.0.006.a
ENSANGT00000014192.2**	AmeLG8_WGA257_2.500769.500769.m**	AT1G23900**	cb25.fpc0023.2.019.a*	NM_001028740**	cn03007**	NM_001042978*	NM_001007408**	NM_001005222	NM_001037727**	YEL018W	rpc1**	GA17461/NM_132080		NM_062213/cb25.fpc4243.0.094.a
ENSANGT00000014194.2**	AmeLG8_WGA258_2.501270.501270.m**	AT1G23900**	cb25.fpc0023.2.020.a*	NM_001028743**	cn03008**	NM_001042979*	NM_001007409**	NM_001005235	NM_001037736**	YEL019C	rpc10*	GA17464/NM_078504		NM_062254/cb25.fpc1402.0.066.a
ENSANGT00000014197.2	AmeLG8_WGA258_2.501437.501437.m*	AT1G23930**	cb25.fpc0023.2.021.a*	NM_001028748**	cn03009**	NM_001042980	NM_001007410**	NM_001005240	NM_001037737**	YEL020C	rpc11	GA17468/NM_080361		NM_062279/cb25.fpc0011.1.051.a
ENSANGT00000014211.2	AmeLG8_WGA258_2.501771.501771.m**	AT1G23935**	cb25.fpc0023.2.022.a**	NM_001028751**	cn03010**	NM_001042982	NM_001007411**	NM_001005242**	NM_001037740*	YEL020W-A	rpc17	GA17471/NM_057884		NM_062310/cb25.NA_068.0.003.a
ENSANGT00000014223.2**	AmeLG8_WGA258_2.501938.501938.m**	AT1G23940**	cb25.fpc0023.2.023.a**	NM_001028752**	cn03011**	NM_001042983*	NM_001007412**	NM_001005266*	NM_001037742**	YEL021W	rpc19**	GA17475/NM_134907		NM_062311/cb25.NA_068.0.001.a
ENSANGT00000014227.2*	AmeLG8_WGA259_2.502272.502272.m**	AT1G23950**	cb25.fpc0023.2.024.a**	NM_001028755**	cn03012**	NM_001042984*	NM_001007413**	NM_001005267*	NM_001037743**	YEL022W	rpc2**	GA17480/NM_137890		NM_062320/cb25.fpc4087.0.051.a
ENSANGT00000014228.2	AmeLG8_WGA259_2.503107.503107.m**	AT1G23950**	cb25.fpc0023.2.025.a**	NM_001028756**	cn03013**	NM_001042985*	NM_001007414*	NM_001005268	NM_001037744	YEL023C	rpc25**	GA17481/NM_080161		NM_062326/cb25.fpc4292.0.087.a
ENSANGT00000014230.2**	AmeLG8_WGA260_2.504109.504109.m**	AT1G23950**	cb25.fpc0023.2.026.a**	NM_001028759**	cn03014**	NM_001042986*	NM_001007415**	NM_001005269	NM_001037745**	YEL024W	rpc31	GA17484/NM_137939		NM_062343/cb25.fpc4087.0.034.a
ENSANGT00000014233.2**	AmeLG8_WGA260_2.504777.504777.m**	AT1G23950**	cb25.fpc0023.2.027.a**	NM_001028760**	cn03015**	NM_001042987*	NM_001007416**	NM_001005271**	NM_001037746	YEL025C	rpc34*	GA17488/NM_142123		NM_062354/cb25.fpc0071.0.011.a
ENSANGT00000014235.2**	AmeLG8_WGA260_2.504944.504944.m**	AT1G23960**	cb25.fpc0023.2.028.a**	NM_001028762**	cn03016**	NM_001042988*	NM_001007417*	NM_001005272	NM_001037747*	YEL026W	rpc37	GA17489/NM_165103		NM_062356/cb25.fpc0071.0.016.a
ENSANGT00000014237.2*	AmeLG8_WGA260_2.505111.505111.m**	AT1G23960**	cb25.fpc0023.2.029.a**	NM_001028764**	cn03017**	NM_001042989*	NM_001007418**	NM_001005273**	NM_001037748*	YEL027W	rpc40	GA17495/NM_137948		NM_062361/cb25.fpc0071.0.026.a
ENSANGT00000014248.2**	AmeLG8_WGA261_2.505779.505779.m**	AT1G23970**	cb25.fpc0023.2.030.a**	NM_001028765**	cn03018**	NM_001042991*	NM_001007420**	NM_001005276	NM_001037749**	YEL029C	rpc53	GA17497/NM_134904		NM_062362/cb25.fpc0071.0.025.a
ENSANGT00000014250.2**	AmeLG8_WGA261_2.506113.506113.m**	AT1G23970**	cb25.fpc0023.2.031.a**	NM_001028766**	cn03019**	NM_001042992*	NM_001007421**	NM_001005279	NM_001037751**	YEL030W	rpl1001	GA17498/NM_139356		NM_062370/cb25.fpc0071.0.032.a
ENSANGT00000014259.2**	AmeLG8_WGA261_2.506948.506948.m**	AT1G24030**	cb25.fpc0023.2.032.a**	NM_001028767*	cn03020**	NM_001042993*	NM_001007422**	NM_001005281	NM_001037752**	YEL031W	rpl1002	GA17503/NM_140058		NM_062374/cb25.fpc0071.0.036.a
ENSANGT00000014263.2**	AmeLG8_WGA261_2.507115.507115.m**	AT1G01040**	cb25.fpc0023.2.033.a**	NM_001028771**	cn03021**	NM_001042994*	NM_001007424**	NM_001005282	NM_001037754**	YEL032W	rpl101	GA17504/NM_166603		NM_062376/cb25.fpc0071.0.039.a
ENSANGT00000014266.2**	AmeLG8_WGA261_2.507449.507449.m**	AT1G01910**	cb25.fpc0023.2.034.a**	NM_001028774**	cn03022**	NM_001042995*	NM_001007427**	NM_001005290**	NM_001037755**	YEL034W	rpl102*	GA17505/NM_141887		NM_062390/cb25.fpc3052.1.045.a
ENSANGT00000014271.2*	AmeLG8_WGA261_2.507950.507950.m**	AT1G24050**	cb25.fpc0023.2.035.a**	NM_001028775**	cn03023**	NM_001042996*	NM_001007429**	NM_001005291**	NM_001037756**	YEL035C	rpl1101	GA17507/NM_142325		NM_062392/cb25.fpc3052.1.041.a
ENSANGT00000014274.2**	AmeLG8_WGA261_2.508284.508284.m**	AT1G24070**	cb25.fpc0023.2.036.a**	NM_001028776**	cn03024**	NM_001042997*	NM_001007431**	NM_001005324	NM_001037757**	YEL036C	rpl1102	GA17512/NM_134894		NM_062396/cb25.fpc3052.1.038.a
ENSANGT00000014283.2*	AmeLG8_WGA261_2.508785.508785.m**	AT1G24090**	cb25.fpc0023.2.037.a**	NM_001028777**	cn03025**	NM_001042998*	NM_001007433**	NM_001005332**	NM_001037758**	YEL037C	rpl1201	GA17515/NM_138097		NM_062399/cb25.fpc3052.1.035.a
ENSANGT00000014311.2**	AmeLG8_WGA261_2.508952.508952.m**	AT1G24120**	cb25.fpc0023.2.038.a**	NM_001028786**	cn03026**	NM_001042999*	NM_001007434**	NM_001005333**	NM_001037759**	YEL038W	rpl1202*	GA17519/NM_132882		NM_062400/cb25.fpc3052.1.043.a
ENSANGT00000014314.2*	AmeLG8_WGA263_2.503609.503609.m**	AT1G24150**	cb25.fpc0023.2.039.a**	NM_001028787**	cn03027**	NM_001043000*	NM_001007436**	NM_001005335**	NM_001037761**	YEL039C	rpl13	GA17522/NM_131937		NM_062403/cb25.fpc3052.1.023.a
ENSANGT00000014317.2	AmeLG8_WGA263_2.503776.503776.m**	AT1G24160**	cb25.fpc0023.2.040.a**	NM_001028790**	cn03028**	NM_001043001*	NM_001007437**	NM_001005337**	NM_001037762**	YEL040W	rpl14*	GA17523/NM_138098		NM_062409/cb25.fpc3052.1.007.a
ENSANGT00000014327.2**	AmeLG8_WGA263_2.504444.504444.m**	AT1G24180**	cb25.fpc0023.2.041.a**	NM_001028792**	cn03029**	NM_001043002*	NM_001007438**	NM_001005339**	NM_001037764**	YEL041W	rpl15	GA17524/NM_132076		NM_062412/cb25.fpc3052.1.030.a
ENSANGT00000014339.2*	AmeLG8_WGA263_2.505446.505446.m**	AT1G24190**	cb25.fpc0023.2.042.a**	NM_001028798**	cn03030**	NM_001043003*	NM_001007441**	NM_001005340**	NM_001037800*	YEL042W	rpl1502	GA17527/NM_079098		NM_062422/cb25.fpc3052.0.105.a
ENSANGT00000014344.2**	AmeLG8_WGA263_2.505780.505780.m**	AT1G24200**	cb25.fpc0023.2.043.a**	NM_001028800**	cn03031**	NM_001043004	NM_001007443**	NM_001005353**	NM_001037801**	YEL043W	rpl1601*	GA17529/NM_141886		NM_062438/cb25.fpc0072.0.063.a
ENSANGT00000014352.2**	AmeLG8_WGA263_2.506949.506949.m**	AT1G24210**	cb25.fpc0023.2.044.a**	NM_001028804**	cn03032**	NM_001043005**	NM_001007445**	NM_001005354**	NM_001037809**	YEL044W	rpl1602*	GA17531/NM_130606		NM_062443/cb25.fpc0072.0.049.a
ENSANGT00000014353.2**	AmeLG8_WGA263_2.507283.507283.m**	AT1G24220**	cb25.fpc0023.2.045.a	NM_001028805**	cn03033**	NM_001043006**	NM_001007447*	NM_001005356**	NM_001037810	YEL046C	rpl1603*	GA17532/NM_144269		NM_062445/cb25.fpc0072.0.051.a
ENSANGT00000014354.2**	AmeLG8_WGA263_2.507951.507951.m**	AT1G24230**	cb25.fpc0023.2.046.a	NM_001028809**	cn03034*	NM_001043007**	NM_001007448**	NM_001005360**	NM_001037812**	YEL047C	rpl1701	GA17539/NM_130609		NM_062448/cb25.fpc4206.0.026.a
ENSANGT00000014361.2**	AmeLG8_WGA265_2.509621.509621.m**	AT1G24240**	cb25.fpc0023.2.047.a**	NM_001028810**	cn03035**	NM_001043008	NM_001007449**	NM_001005361**	NM_001037822	YEL048C	rpl1702	GA17541/NM_138124		NM_062450/cb25.fpc4206.0.021.a
ENSANGT00000014362.2*	AmeLG8_WGA265_2.511124.511124.m**	AT1G24250**	cb25.fpc0023.2.048.a**	NM_001028812**	cn03036**	NM_001043009**	NM_001007450**	NM_001005362**	NM_001037841**	YEL049W	rpl1801*	GA17544/NM_079703		NM_062454/cb25.fpc4206.0.016.a
ENSANGT00000014369.2*	AmeLG8_WGA266_2.512627.512627.m**	AT1G24260**	cb25.fpc0023.2.049.a**	NM_001028816**	cn03037**	NM_001043010**	NM_001007451**	NM_001005365**	NM_001037842	YEL050C	rpl1802*	GA17547/NM_134830		NM_062455/cb25.fpc4206.0.013.a
ENSANGT00000014381.2*	AmeLG8_WGA266_2.512794.512794.m**	AT1G24260**	cb25.fpc0023.2.050.a**	NM_001028817*	cn03038**	NM_001043011**	NM_001007453**	NM_001005366**	NM_001037846**	YEL051W	rpl1901	GA17556/NM_134831		NM_062465/cb25.fpc4206.0.001.a
ENSANGT00000014385.2*	AmeLG8_WGA266_2.512961.512961.m**	AT1G24265**	cb25.fpc0023.2.051.a**	NM_001028822**	cn03039**	NM_001043012**	NM_001007454	NM_001005367**	NM_001037847**	YEL052W	rpl1902	GA17558/NM_166554		NM_062473/cb25.NA_192.0.003.a
ENSANGT00000014386.2*	AmeLG8_WGA266_2.513462.513462.m**	AT1G01910**	cb25.fpc0023.2.052.a**	NM_001028823**	cn03040**	NM_001043013**	NM_001007455**	NM_001005368*	NM_001037848**	YEL053C	rpl2001	GA17559/NM_079085		NM_062481/cb25.NA_228.0.004.a
ENSANGT00000014391.2**	AmeLG8_WGA266_2.513796.513796.m**	AT1G24265**	cb25.fpc0023.2.053.a**	NM_001028825**	cn03041**	NM_001043014**	NM_001007458**	NM_001005369**	NM_001037859**	YEL054C	rpl2002	GA17561/NM_079126		NM_062482/cb25.NA_228.0.005.a
ENSANGT00000014394.2*	AmeLG8_WGA266_2.513963.513963.m**	AT1G24267**	cb25.fpc0023.2.054.a**	NM_001028826**	cn03042**	NM_001043015**	NM_001007459*	NM_001005372**	NM_001037863*	YEL055C	rpl2101	GA17564/NM_080330		NM_062485/cb25.fpc0058.0.005.a
ENSANGT00000014400.2**	AmeLG8_WGA266_2.514297.514297.m**	AT1G24267**	cb25.fpc0023.2.055.a	NM_001028828*	cn03043**	NM_001043016**	NM_001007760**	NM_001005373**	NM_001037865**	YEL056W	rpl2102	GA17567/NM_137823		NM_062491/cb25.fpc0058.0.007.a
ENSANGT00000014402.2*	AmeLG8_WGA266_2.514464.514464.m**	AT1G24280**	cb25.fpc0023.2.056.a**	NM_001028831**	cn03044**	NM_001043017**	NM_001007761**	NM_001005374**	NM_001037877**	YEL057C	rpl22**	GA17568/NM_164378		NM_062492/cb25.fpc0058.0.008.a
ENSANGT00000014403.2**	AmeLG8_WGA266_2.514798.514798.m**	AT1G24300**	cb25.fpc0023.2.057.a**	NM_001028833**	cn03045**	NM_001043018**	NM_001007763**	NM_001005375*	NM_001037878**	YEL058W	rpl2301*	GA17569/NM_131934		NM_062496/cb25.fpc2454.3.011.a
ENSANGT00000014406.2**	AmeLG8_WGA267_2.503276.503276.m**	AT1G24310**	cb25.fpc0023.2.058.a**	NM_001028835**	cn03046**	NM_001043019**	NM_001007764**	NM_001005376**	NM_001037905**	YEL059C-A	rpl2302*	GA17577/NM_079702		NM_062501/cb25.fpc0058.0.017.a
ENSANGT00000014411.2**	AmeLG8_WGA267_2.503610.503610.m**	AT1G24320**	cb25.fpc0023.2.059.a**	NM_001028840**	cn03047**	NM_001043020**	NM_001007765**	NM_001005377**	NM_001037906*	YEL060C	rpl24**	GA17589/NM_134984		NM_062509/cb25.fpc0058.0.046.a
ENSANGT00000014413.2**	AmeLG8_WGA267_2.503777.503777.m**	AT1G24330**	cb25.fpc0023.2.060.a**	NM_001028841**	cn03048**	NM_001043021**	NM_001007767**	NM_001005386**	NM_001037907*	YEL061C	rpl2403**	GA17590/NM_166958		NM_062512/cb25.fpc0058.0.029.a
ENSANGT00000014423.2*	AmeLG8_WGA267_2.504111.504111.m**	AT1G24340**	cb25.fpc0023.2.061.a*	NM_001028845**	cn03049**	NM_001043022**	NM_001007768*	NM_001005404**	NM_001037909**	YEL062W	rpl2501*	GA17596/NM_134705		NM_062526/cb25.fpc0058.0.043.a
ENSANGT00000014426.2**	AmeLG8_WGA267_2.504946.504946.m**	AT1G24350**	cb25.fpc0023.2.062.a	NM_001028847**	cn03050**	NM_001043023**	NM_001007769**	NM_001005405	NM_001037913**	YEL063C	rpl2502*	GA17597/NM_138108		NM_062527/cb25.fpc0058.0.044.a
ENSANGT00000014436.2*	AmeLG8_WGA267_2.506115.506115.m**	AT1G24360**	cb25.fpc0023.2.063.a**	NM_001028848**	cn03051**	NM_001043024**	NM_001007770**	NM_001005407**	NM_001037914**	YEL064C	rpl26	GA17598/NM_164475		NM_062528/cb25.fpc0058.0.045.a
ENSANGT00000014438.2*	AmeLG8_WGA267_2.506616.506616.m**	AT1G24370**	cb25.fpc0023.2.064.a**	NM_001028850	cn03052**	NM_001043025**	NM_001007771**	NM_001005408**	NM_001037915*	YEL065W	rpl2701*	GA17600/NM_079035		NM_062530/cb25.fpc0058.1.076.a
ENSANGT00000014441.2**	AmeLG8_WGA267_2.507117.507117.m**	AT1G24390**	cb25.fpc0023.2.065.a*	NM_001028851*	cn03053**	NM_001043026**	NM_001007772**	NM_001005409*	NM_001037916**	YEL066W	rpl2702*	GA17603/NM_079701		NM_062534/cb25.fpc0058.0.052.a
ENSANGT00000014451.2**	AmeLG8_WGA267_2.507284.507284.m**	AT1G24400**	cb25.fpc0023.2.066.a	NM_001028852**	cn03054**	NM_001043027**	NM_001007773**	NM_001005413**	NM_001037917	YEL069C	rpl2801	GA17607/NM_132885		NM_062535/cb25.fpc0058.0.056.a
ENSANGT00000014454.2**	AmeLG8_WGA268_2.507618.507618.m**	AT1G24440**	cb25.fpc0023.2.067.a	NM_001028853	cn03055**	NM_001043028**	NM_001007774**	NM_001005415**	NM_001037918	YEL070W	rpl2802	GA17610/NM_138110		NM_062537/cb25.fpc0058.0.060.a
ENSANGT00000014461.2*	AmeLG8_WGA268_2.507785.507785.m*	AT1G24450**	cb25.fpc0023.2.068.a	NM_001028857**	cn03056**	NM_001043029**	NM_001007775**	NM_001005416**	NM_001037919**	YEL071W	rpl29*	GA17613/NM_140051		NM_062545/cb25.fpc0058.0.069.a
ENSANGT00000014467.2**	AmeLG8_WGA268_2.507952.507952.m**	AT1G24460**	cb25.fpc0023.2.069.a**	NM_001028860**	cn03057**	NM_001043030**	NM_001007777**	NM_001005417*	NM_001037922	YEL072W	rpl3001*	GA17634/NM_080242		NM_062549/cb25.fpc0058.0.071.a
ENSANGT00000014473.2**	AmeLG8_WGA270_2.508620.508620.m**	AT1G24470**	cb25.fpc0023.2.070.a*	NM_001028863**	cn03058**	NM_001043031**	NM_001007780	NM_001005463**	NM_001037923**	YEL073C	rpl3002*	GA17638/NM_057711		NM_062551/cb25.fpc0058.0.074.a
ENSANGT00000014479.2**	AmeLG8_WGA270_2.508787.508787.m**	AT1G24490**	cb25.fpc0023.2.071.a**	NM_001028871**	cn03059**	NM_001043032**	NM_001007783**	NM_001005464	NM_001037924	YEL075C	rpl301	GA17642/NM_057512		NM_062552/cb25.fpc0058.0.075.a
ENSANGT00000014480.2**	AmeLG8_WGA270_2.508954.508954.m**	AT1G24510**	cb25.fpc0023.2.072.a	NM_001028873**	cn03060**	NM_001043033**	NM_001007784**	NM_001005471	NM_001037925	YEL076C-A**	rpl302	GA17644/NM_132051		NM_062553/cb25.fpc0058.0.077.a
ENSANGT00000014481.2**	AmeLG8_WGA270_2.509288.509288.m**	AT1G01910**	cb25.fpc0023.2.073.a*	NM_001028875**	cn03061**	NM_001043034**	NM_001007785**	NM_001005473**	NM_001037926**	YEL076C	rpl31*	GA17646/NM_057836		NM_062555/cb25.fpc0058.0.078.a
ENSANGT00000014485.2**	AmeLG8_WGA270_2.509622.509622.m**	AT1G24510**	cb25.fpc0023.2.074.a*	NM_001028876**	cn03062*	NM_001043035**	NM_001007786**	NM_001005474**	NM_001037927**	YEL077C	rpl3201	GA17647/NM_169607		NM_062560/cb25.fpc0058.0.081.a
ENSANGT00000014486.2**	AmeLG8_WGA270_2.509789.509789.m**	AT1G24560**	cb25.fpc0023.2.075.a**	NM_001028877**	cn03063**	NM_001043036**	NM_001007787**	NM_001005476**	NM_001037928**	YER001W	rpl3202	GA17658/NM_058080		NM_062574/cb25.fpc0058.0.090.a
ENSANGT00000014488.2	AmeLG8_WGA270_2.510457.510457.m**	AT1G24570**	cb25.fpc0023.2.076.a**	NM_001028878**	cn03064**	NM_001043037**	NM_001007788**	NM_001005479	NM_001037929**	YER002W	rpl34	GA17661/NM_135441		NM_062582/cb25.fpc0058.0.095.a
ENSANGT00000014490.2	AmeLG8_WGA271_2.510958.510958.m**	AT1G24610**	cb25.fpc0023.2.077.a**	NM_001028881**	cn03065**	NM_001043038**	NM_001007789**	NM_001005480	NM_001037931**	YER003C**	rpl3402	GA17662/NM_135039		NM_062585/cb25.fpc0058.0.097.a
ENSANGT00000014492.2*	AmeLG8_WGA271_2.512127.512127.m**	AT1G24706**	cb25.fpc0023.2.078.a**	NM_001028882**	cn03066*	NM_001043039**	NM_001007791**	NM_001005482	NM_001037932**	YER004W	rpl35*	GA17668/NM_166700		NM_062586/cb25.fpc0058.0.098.a
ENSANGT00000014499.2*	AmeLG8_WGA274_2.512962.512962.m**	AT1G24735**	cb25.fpc0023.2.079.a*	NM_001028884**	cn03067**	NM_001043040**	NM_001008400**	NM_001005484	NM_001037933**	YER005W	rpl35a*	GA17673/NM_079037		NM_062591/cb25.fpc0058.0.102.a
ENSANGT00000014504.2*	AmeLG8_WGA274_2.513296.513296.m**	AT1G24764**	cb25.fpc0023.2.080.a**	NM_001028886**	cn03068**	NM_001043041**	NM_001008402**	NM_001005487	NM_001037935**	YER006W	rpl3601*	GA17675/NM_138141		NM_062592/cb25.fpc0058.0.104.a
ENSANGT00000014510.2**	AmeLG8_WGA274_2.513630.513630.m**	AT1G24793**	cb25.fpc0023.2.081.a**	NM_001028887**	cn03069**	NM_001043042**	NM_001008403*	NM_001005495	NM_001037936**	YER007C-A**	rpl3602*	GA17677/NM_169852		NM_062597/cb25.fpc0058.0.110.a
ENSANGT00000014512.2**	AmeLG8_WGA274_2.513797.513797.m*	AT1G24807**	cb25.fpc0023.2.082.a**	NM_001028889**	cn03070**	NM_001043043**	NM_001008483*	NM_001005498**	NM_001037937**	YER007W	rpl36a*	GA17681/NM_138145		NM_062602/cb25.fpc0058.0.115.a
ENSANGT00000014516.2	AmeLG8_WGA274_2.513964.513964.m**	AT1G24822**	cb25.fpc0023.2.083.a*	NM_001028891*	cn03071**	NM_001043044**	NM_001008574**	NM_001005501	NM_001037938**	YER008C	rpl3701*	GA17683/NM_078799		NM_062603/cb25.fpc0058.0.114.a
ENSANGT00000014520.2*	AmeLG8_WGA274_2.514298.514298.m**	AT1G24880**	cb25.fpc0023.2.084.a**	NM_001028893**	cn03072**	NM_001043045**	NM_001008575**	NM_001005502**	NM_001037939**	YER009W	rpl3702*	GA17684/NM_078503		NM_062608/cb25.fpc0058.0.120.a
ENSANGT00000014536.2**	AmeLG8_WGA278_2.500605.500605.m	AT1G24909**	cb25.fpc0023.2.085.a*	NM_001028894**	cn03073**	NM_001043046**	NM_001008577**	NM_001005505**	NM_001037940**	YER010C	rpl3703*	GA17687/NM_136979		NM_062609/cb25.fpc0058.0.121.a
ENSANGT00000014539.2**	AmeLG8_WGA278_2.500772.500772.m**	AT1G24938**	cb25.fpc0023.2.086.a**	NM_001028897**	cn03074**	NM_001043047**	NM_001008579*	NM_001005512	NM_001037941**	YER011W	rpl3801**	GA17689/NM_135922		NM_062615/cb25.fpc0058.0.126.a
ENSANGT00000014550.2**	AmeLG8_WGA278_2.500939.500939.m**	AT1G01920**	cb25.fpc0023.2.087.a*	NM_001028901**	cn03075**	NM_001043048**	NM_001008580	NM_001005514	NM_001037955**	YER012W	rpl3802**	GA17694/NM_140685		NM_062616/cb25.fpc0058.0.127.a
ENSANGT00000014557.2*	AmeLG8_WGA278_2.501440.501440.m**	AT1G25054**	cb25.fpc0023.2.088.a**	NM_001028903**	cn03076**	NM_001043049**	NM_001008581**	NM_001005526**	NM_001037957**	YER013W	rpl39	GA17696/NM_138011		NM_062618/cb25.fpc0058.0.129.a
ENSANGT00000014560.2*	AmeLG8_WGA278_2.501941.501941.m**	AT1G25083**	cb25.fpc0023.2.089.a**	NM_001028904**	cn03077**	NM_001043050**	NM_001008583*	NM_001005527**	NM_001037987**	YER014C-A**	rpl401	GA17698/NM_206606		NM_062619/cb25.fpc0058.0.130.a
ENSANGT00000014561.2*	AmeLG8_WGA280_2.502943.502943.m**	AT1G25097**	cb25.fpc0023.2.090.a*	NM_001028905**	cn03078**	NM_001043051**	NM_001008584**	NM_001005609*	NM_001037997**	YER014W	rpl402	GA17699/NM_140826		NM_062620/cb25.fpc0110.0.056.a
ENSANGT00000014563.2**	AmeLG8_WGA280_2.503110.503110.m**	AT1G25141**	cb25.fpc0023.2.091.a*	NM_001028906**	cn03079**	NM_001043052**	NM_001008587**	NM_001005610*	NM_001037999**	YER015W	rpl4101*	GA17701/NM_166914		NM_062624/cb25.fpc0058.0.133.a
ENSANGT00000014569.2**	AmeLG8_WGA282_2.503278.503278.m**	AT1G25155**	cb25.fpc0023.2.092.a*	NM_001028910*	cn03080**	NM_001043053**	NM_001008588**	NM_001005611	NM_001038010**	YER016W	rpl4102*	GA17703/NM_132600		NM_062631/cb25.fpc0058.1.006.a
ENSANGT00000014582.2**	AmeLG8_WGA282_2.503445.503445.m*	AT1G25170**	cb25.fpc0023.2.093.a**	NM_001028914**	cn03081**	NM_001043054**	NM_001008589**	NM_001005612*	NM_001038015**	YER017C	rpl4301*	GA17704/NM_136980		NM_062633/cb25.fpc0058.1.008.a
ENSANGT00000014592.2**	AmeLG9_WGA283_2.504781.504781.m**	AT1G25210**	cb25.fpc0023.2.094.a**	NM_001028918**	cn03082**	NM_001043055**	NM_001008590*	NM_001005615*	NM_001038018**	YER018C	rpl4302*	GA17710/NM_057261		NM_062641/cb25.fpc0058.1.015.a
ENSANGT00000014593.2	AmeLG9_WGA284_2.507119.507119.m**	AT1G25220**	cb25.fpc0023.2.095.a**	NM_001028919**	cn03083**	NM_001043056**	NM_001008591*	NM_001005619**	NM_001038230*	YER019C-A	rpl44	GA17712/NM_132085		NM_062642/cb25.fpc0058.1.016.a
ENSANGT00000014595.2**	AmeLG9_WGA284_2.508121.508121.m**	AT1G25230**	cb25.fpc0023.2.096.a*	NM_001028920**	cn03084**	NM_001043057**	NM_001008595**	NM_001005731**	NM_001038231**	YER019W	rpl501	GA17715/NM_138148		NM_062648/cb25.fpc0058.1.020.a
ENSANGT00000014596.2**	AmeLG9_WGA284_2.508288.508288.m**	AT1G25250**	cb25.fpc0023.2.097.a*	NM_001028922**	cn03085**	NM_001043058**	NM_001008596**	NM_001005732	NM_001038492**	YER020W	rpl502	GA17717/NM_137897		NM_062651/cb25.fpc0058.1.024.a
ENSANGT00000014599.2**	AmeLG9_WGA284_2.508455.508455.m*	AT1G25260**	cb25.fpc0023.2.098.a**	NM_001028923**	cn03086**	NM_001043059**	NM_001008597**	NM_001005733	NM_001038500*	YER021W	rpl6	GA17719/NM_130626		NM_062653/cb25.fpc0058.1.026.a
ENSANGT00000014601.2*	AmeLG9_WGA284_2.508622.508622.m**	AT1G25270**	cb25.fpc0023.2.099.a	NM_001028931*	cn03087**	NM_001043060**	NM_001008598**	NM_001005734**	NM_001038587**	YER022W	rpl701*	GA17733/NM_169913		NM_062670/cb25.fpc0058.1.047.a
ENSANGT00000014602.2**	AmeLG9_WGA284_2.509624.509624.m**	AT1G25275**	cb25.fpc0023.2.100.a*	NM_001028933**	cn03088**	NM_001043061**	NM_001008599**	NM_001005735**	NM_001038589*	YER023W	rpl702*	GA17735/NM_138021		NM_062671/cb25.fpc0058.1.049.a
ENSANGT00000014603.2**	AmeLG9_WGA284_2.511795.511795.m**	AT1G25275**	cb25.fpc0023.2.101.a*	NM_001028935**	cn03089**	NM_001043062**	NM_001008600**	NM_001005738	NM_001038590**	YER024W	rpl703*	GA17740/NM_079974		NM_062678/cb25.fpc0058.1.051.a
ENSANGT00000014604.2*	AmeLG9_WGA285_2.512129.512129.m**	AT1G25275**	cb25.fpc0023.2.102.a**	NM_001028936**	cn03090**	NM_001043063**	NM_001008601**	NM_001005739**	NM_001038592**	YER025W	rpl8*	GA17741/NM_140999		NM_062686/cb25.fpc0058.1.058.a
ENSANGT00000014609.2*	AmeLG9_WGA285_2.512797.512797.m**	AT1G25280**	cb25.fpc0023.2.103.a	NM_001028937	cn03091**	NM_001043064**	NM_001008602**	NM_001005741**	NM_001038593**	YER026C	rpl801	GA17745/NM_001014756		NM_062689/cb25.fpc0058.1.066.a
ENSANGT00000014618.2	AmeLG9_WGA285_2.513131.513131.m	AT1G25290**	cb25.fpc0023.2.104.a**	NM_001028939**	cn03092**	NM_001043065**	NM_001008603**	NM_001005742**	NM_001038594**	YER027C	rpl802	GA17751/NM_140719		NM_062699/cb25.fpc0058.1.070.a
ENSANGT00000014619.2	AmeLG9_WGA285_2.513799.513799.m**	AT1G25310**	cb25.fpc0024.0.001.a**	NM_001028941**	cn03093**	NM_001043066**	NM_001008604	NM_001005743**	NM_001038602**	YER028C	rpl803	GA17761/NM_140812		NM_062700/cb25.fpc0058.1.071.a
ENSANGT00000014620.2*	AmeLG9_WGA285_2.514634.514634.m**	AT1G25330**	cb25.fpc0024.0.002.a**	NM_001028945**	cn03094**	NM_001043067**	NM_001008606**	NM_001005744**	NM_001038604**	YER029C	rpl901	GA17762/NM_057254		NM_062703/cb25.fpc0058.1.074.a
ENSANGT00000014621.2**	AmeLG9_WGA285_2.516137.516137.m**	AT1G25340**	cb25.fpc0024.0.003.a*	NM_001028946**	cn03095**	NM_001043068**	NM_001008607**	NM_001005745**	NM_001038607**	YER030W	rpl902	GA17766/NM_141712		NM_062705/cb25.fpc0058.1.077.a
ENSANGT00000014631.2	AmeLG9_WGA285_2.516972.516972.m**	AT1G01920**	cb25.fpc0024.0.004.a*	NM_001028947**	cn03096**	NM_001043069*	NM_001008608**	NM_001005746**	NM_001038608*	YER031C	rpn10**	GA17767/NM_141714		NM_062710/cb25.fpc0058.1.086.a
ENSANGT00000014637.2**	AmeLG9_WGA285_2.518141.518141.m**	AT1G25340**	cb25.fpc0024.0.005.a*	NM_001028948**	cn03097**	NM_001043070**	NM_001008610**	NM_001005747**	NM_001038609**	YER032W	rpn11	GA17775/NM_134964		NM_062720/cb25.fpc0058.1.096.a
ENSANGT00000014645.2**	AmeLG9_WGA285_2.518308.518308.m**	AT1G25350**	cb25.fpc0024.0.006.a**	NM_001028949**	cn03098**	NM_001043071**	NM_001008611*	NM_001005749**	NM_001038610**	YER033C	rpn12*	GA17780/NM_078507		NM_062724/cb25.fpc0058.1.098.a
ENSANGT00000014651.2**	AmeLG9_WGA285_2.518475.518475.m**	AT1G25375**	cb25.fpc0024.0.007.a**	NM_001028950**	cn03099**	NM_001043073*	NM_001008615*	NM_001005750**	NM_001038612**	YER034W	rpn2*	GA17784/NM_141719		NM_062725/cb25.fpc0058.1.099.a
ENSANGT00000014654.2	AmeLG9_WGA285_2.518642.518642.m**	AT1G25380**	cb25.fpc0024.0.008.a**	NM_001028956**	cn03100**	NM_001043074**	NM_001008617**	NM_001005751**	NM_001038613**	YER035W	rpn3**	GA17785/NM_164382		NM_062726/cb25.fpc0058.1.100.a
ENSANGT00000014656.2*	AmeLG9_WGA285_2.518809.518809.m**	AT1G25390**	cb25.fpc0024.0.009.a**	NM_001028960**	cn03101**	NM_001043076**	NM_001008618**	NM_001005752	NM_001038614**	YER036C	rpn501*	GA17793/NM_057917		NM_062741/cb25.fpc0058.1.112.a
ENSANGT00000014657.2	AmeLG9_WGA285_2.518976.518976.m**	AT1G25420**	cb25.fpc0024.0.010.a	NM_001028964**	cn03102**	NM_001043077**	NM_001008620**	NM_001005753**	NM_001038616**	YER037W	rpn502*	GA17794/NM_079980		NM_062744/cb25.fpc0058.2.011.a
ENSANGT00000014664.2*	AmeLG9_WGA285_2.519143.519143.m**	AT1G25420**	cb25.fpc0024.0.011.a**	NM_001028966**	cn03103**	NM_001043078**	NM_001008622*	NM_001005781**	NM_001038619**	YER038C	rpn6**	GA17800/NM_143815		NM_062749/cb25.fpc0058.2.006.a
ENSANGT00000014669.2**	AmeLG9_WGA285_2.519310.519310.m**	AT1G25420**	cb25.fpc0024.0.012.a**	NM_001028968**	cn03104**	NM_001043079**	NM_001008625**	NM_001005782**	NM_001038621**	YER039C-A	rpn7	GA17804/NM_137960		NM_062756/cb25.fpc0058.1.120.a
ENSANGT00000014672.2*	AmeLG9_WGA285_2.519477.519477.m**	AT1G25460**	cb25.fpc0024.0.013.a**	NM_001028971**	cn03105**	NM_001043080**	NM_001008626**	NM_001005783**	NM_001038624**	YER039C	rpn8*	GA17805/NM_057634		NM_062758/cb25.fpc0058.1.123.a
ENSANGT00000014678.2**	AmeLG9_WGA285_2.519644.519644.m**	AT1G25480**	cb25.fpc0024.0.014.a**	NM_001028972**	cn03106**	NM_001043081**	NM_001008627*	NM_001005785*	NM_001038625	YER040W	rpn9*	GA17806/NM_168781		NM_062760/cb25.fpc0058.1.125.a
ENSANGT00000014684.2*	AmeLG9_WGA285_2.519811.519811.m**	AT1G25490**	cb25.fpc0024.0.015.a**	NM_001028977**	cn03107**	NM_001043082**	NM_001008628**	NM_001005786*	NM_001038627**	YER041W	rpp0*	GA17807/NM_142337		NM_062762/cb25.fpc0058.1.128.a
ENSANGT00000014687.2	AmeLG9_WGA285_2.519978.519978.m**	AT1G25500**	cb25.fpc0024.0.016.a**	NM_001028981**	cn03108*	NM_001043083**	NM_001008629**	NM_001005845**	NM_001038635*	YER042W	rpp101*	GA17820/NM_130625		NM_062766/cb25.fpc0058.1.131.a
ENSANGT00000014693.2	AmeLG9_WGA285_2.520145.520145.m**	AT1G25500**	cb25.fpc0024.0.017.a**	NM_001028984**	cn03109**	NM_001043084**	NM_001008630*	NM_001005849**	NM_001038637**	YER043C	rpp102**	GA17827/NM_132598		NM_062767/cb25.fpc0058.1.132.a
ENSANGT00000014694.2	AmeLG9_WGA285_2.520312.520312.m**	AT1G25520**	cb25.fpc0024.0.018.a*	NM_001028987**	cn03110**	NM_001043085*	NM_001008631**	NM_001005852**	NM_001038641**	YER044C-A**	rpp103*	GA17828/NM_057899		NM_062768/cb25.fpc0058.1.133.a
ENSANGT00000014699.2**	AmeLG9_WGA286_2.500607.500607.m**	AT1G25530**	cb25.fpc0024.0.019.a**	NM_001028988**	cn03111**	NM_001043086**	NM_001008632**	NM_001005855**	NM_001038642**	YER044C	rpp201*	GA17841/NM_144351		NM_062769/cb25.fpc0058.1.135.a
ENSANGT00000014704.2**	AmeLG9_WGA286_2.500941.500941.m**	AT1G25540**	cb25.fpc0024.0.020.a**	NM_001028991*	cn03112**	NM_001043087**	NM_001008633**	NM_001005862**	NM_001038643**	YER045C	rpp202*	GA17846/NM_138035		NM_062770/cb25.fpc0058.1.138.a
ENSANGT00000014705.2**	AmeLG9_WGA286_2.501108.501108.m**	AT1G01930**	cb25.fpc0024.0.021.a**	NM_001028992**	cn03113**	NM_001043088**	NM_001008634	NM_001005909*	NM_001038651**	YER046W	rpp203*	GA17848/NM_169706		NM_062772/cb25.fpc0058.1.139.a
ENSANGT00000014708.2**	AmeLG9_WGA286_2.501275.501275.m**	AT1G25550**	cb25.fpc0024.0.022.a**	NM_001028994**	cn03114**	NM_001043089	NM_001008635**	NM_001005910*	NM_001038653**	YER047C	rps001*	GA17851/NM_058025		NM_062783/cb25.fpc0058.2.002.a
ENSANGT00000014711.2**	AmeLG9_WGA286_2.501442.501442.m**	AT1G25570**	cb25.fpc0024.0.023.a**	NM_001028998**	cn03115**	NM_001043090*	NM_001008636**	NM_001005911*	NM_001038654**	YER048C	rps002	GA17866/NM_136998		NM_062791/cb25.fpc0058.2.015.a
ENSANGT00000014721.2	AmeLG9_WGA286_2.501609.501609.m**	AT1G25580**	cb25.fpc0024.0.024.a*	NM_001028999**	cn03116**	NM_001043091*	NM_001008640**	NM_001005915**	NM_001038655**	YER048W-A	rps1001*	GA17879/NM_140050		NM_062793/cb25.fpc0058.2.019.a
ENSANGT00000014723.2**	AmeLG9_WGA286_2.501943.501943.m**	AT1G25682**	cb25.fpc0024.0.025.a*	NM_001029001**	cn03117**	NM_001043092*	NM_001008641**	NM_001005918**	NM_001038658**	YER049W	rps1002*	GA17883/NM_130623		NM_062794/cb25.fpc0058.2.020.a
ENSANGT00000014726.2	AmeLG9_WGA286_2.502110.502110.m**	AT1G25886**	cb25.fpc0024.0.026.a**	NM_001029002**	cn03118**	NM_001043093	NM_001008642**	NM_001005920**	NM_001038663**	YER050C	rps101	GA17884/NM_135469		NM_062797/cb25.fpc0058.2.022.a
ENSANGT00000014727.2	AmeLG9_WGA286_2.502444.502444.m**	AT1G25988**	cb25.fpc0024.0.027.a**	NM_001029003**	cn03119**	NM_001043094**	NM_001008643**	NM_001005922	NM_001038664*	YER051W	rps102	GA17887/NM_079578		NM_062799/cb25.fpc0058.2.025.a
ENSANGT00000014736.2**	AmeLG9_WGA286_2.502611.502611.m**	AT1G26090**	cb25.fpc0024.0.028.a	NM_001029007**	cn03120**	NM_001043095**	NM_001008644**	NM_001006**	NM_001038676**	YER052C	rps1101	GA17889/NM_137701		NM_062801/cb25.fpc0058.2.026.a
ENSANGT00000014741.2*	AmeLG9_WGA286_2.502778.502778.m**	AT1G26100**	cb25.fpc0024.0.029.a*	NM_001029011**	cn03121**	NM_001043096**	NM_001008645*	NM_001006109**	NM_001038696**	YER053C-A	rps1102	GA17897/NM_168334		NM_062802/cb25.fpc0058.2.027.a
ENSANGT00000014745.2**	AmeLG9_WGA286_2.502945.502945.m**	AT1G26110**	cb25.fpc0024.0.030.a**	NM_001029012**	cn03122**	NM_001043097**	NM_001008647**	NM_001006114**	NM_001038697	YER053C	rps1201*	GA17911/NM_141744		NM_062803/cb25.fpc0058.2.028.a
ENSANGT00000014748.2**	AmeLG9_WGA286_2.503112.503112.m**	AT1G26120**	cb25.fpc0024.0.031.a**	NM_001029013**	cn03123*	NM_001043098**	NM_001008648*	NM_001006115**	NM_001038698**	YER054C	rps1202*	GA17915/NM_137841		NM_062805/cb25.fpc0058.2.030.a
ENSANGT00000014749.2**	AmeLG9_WGA286_2.503279.503279.m**	AT1G26130**	cb25.fpc0024.0.032.a**	NM_001029015**	cn03124**	NM_001043099**	NM_001008649**	NM_001006117*	NM_001038699**	YER055C	rps13**	GA17927/NM_080099		NM_062806/cb25.fpc0058.2.031.a
ENSANGT00000014752.2	AmeLG9_WGA286_2.504114.504114.m**	AT1G26150**	cb25.fpc0024.0.033.a**	NM_001029018*	cn03125**	NM_001043100**	NM_001008650**	NM_001006118*	NM_001038700**	YER056C-A**	rps1401	GA17928/NM_057981		NM_062807/cb25.fpc0058.2.032.a
ENSANGT00000014762.2**	AmeLG9_WGA286_2.504281.504281.m**	AT1G26160**	cb25.fpc0024.0.034.a**	NM_001029019*	cn03126**	NM_001043101**	NM_001008651**	NM_001006120*	NM_001038701**	YER056C	rps1402	GA17934/NM_140333		NM_062824/cb25.fpc0058.2.037.a
ENSANGT00000014768.2	AmeLG9_WGA286_2.504448.504448.m**	AT1G26170**	cb25.fpc0024.0.035.a**	NM_001029022*	cn03127**	NM_001043102	NM_001008652	NM_001006121*	NM_001038703	YER057C	rps1501	GA17939/NM_140801		NM_062825/cb25.fpc0058.2.038.a
ENSANGT00000014769.2	AmeLG9_WGA286_2.504615.504615.m*	AT1G26180**	cb25.fpc0024.0.036.a**	NM_001029023*	cn03128**	NM_001043103**	NM_001008653**	NM_001006600**	NM_001038708**	YER058W	rps1502	GA17940/NM_132026		NM_062826/cb25.fpc0058.2.039.a
ENSANGT00000014772.2**	AmeLG9_WGA286_2.505116.505116.m**	AT1G26190**	cb25.fpc0024.0.037.a**	NM_001029024*	cn03130**	NM_001043104**	NM_001008654**	NM_001006605**	NM_001038710**	YER059W	rps1601*	GA17942/NM_140048		NM_062829/cb25.fpc0058.2.047.a
ENSANGT00000014773.2**	AmeLG9_WGA286_2.505283.505283.m**	AT1G26230**	cb25.fpc0024.0.038.a**	NM_001029029**	cn03131**	NM_001043105**	NM_001008655**	NM_001006607**	NM_001038839**	YER060W-A	rps1602*	GA17946/NM_079392		NM_062830/cb25.fpc0058.2.048.a
ENSANGT00000014774.2**	AmeLG9_WGA286_2.505450.505450.m**	AT1G26260**	cb25.fpc0024.0.039.a**	NM_001029031**	cn03132**	NM_001043106**	NM_001008732**	NM_001006610*	NM_001038845**	YER060W	rps1701*	GA17948/NM_057556		NM_062831/cb25.fpc0058.2.049.a
ENSANGT00000014798.2**	AmeLG9_WGA286_2.505617.505617.m**	AT1G26260**	cb25.fpc0024.0.040.a	NM_001029032**	cn03133**	NM_001043107	NM_001008733**	NM_001006612	NM_001038846**	YER061C	rps1702*	GA17960/NM_134983		NM_062832/cb25.fpc0058.2.051.a
ENSANGT00000014802.2**	AmeLG9_WGA286_2.505784.505784.m**	AT1G26260**	cb25.fpc0024.0.041.a	NM_001029033**	cn03134**	NM_001043108	NM_001008734**	NM_001006613	NM_001038887**	YER062C	rps1801*	GA17962/NM_140329		NM_062834/cb25.fpc0058.2.052.a
ENSANGT00000014805.2**	AmeLG9_WGA286_2.506285.506285.m**	AT1G01940**	cb25.fpc0024.0.042.a	NM_001029036**	cn03135**	NM_001043109**	NM_001008780**	NM_001006614	NM_001038990**	YER063W	rps1802*	GA17966/NM_167043		NM_062835/cb25.fpc0058.2.053.a
ENSANGT00000014808.2*	AmeLG9_WGA286_2.506619.506619.m**	AT1G26300**	cb25.fpc0024.0.043.a**	NM_001029041**	cn03136**	NM_001043110**	NM_001009558**	NM_001006615**	NM_001038991**	YER064C	rps1901*	GA17968/NM_141922		NM_062836/cb25.fpc0058.2.054.a
ENSANGT00000014815.2**	AmeLG9_WGA286_2.506786.506786.m	AT1G26300**	cb25.fpc0024.0.044.a**	NM_001029042**	cn03137**	NM_001043111**	NM_001009559	NM_001006616**	NM_001038993**	YER065C	rps1902*	GA17985/NM_079386		NM_062839/cb25.fpc0058.2.056.a
ENSANGT00000014819.2**	AmeLG9_WGA286_2.506953.506953.m**	AT1G26310**	cb25.fpc0024.0.045.a**	NM_001029045**	cn03138**	NM_001043112**	NM_001009561**	NM_001006617**	NM_001038995	YER066W	rps2**	GA17987/NM_164615		NM_062842/cb25.fpc0058.2.063.a
ENSANGT00000014820.2*	AmeLG9_WGA286_2.507120.507120.m**	AT1G26320**	cb25.fpc0024.0.046.a	NM_001029048**	cn03139**	NM_001043113**	NM_001009564*	NM_001006618**	NM_001038996*	YER067W	rps20	GA17995/NM_142642		NM_062844/cb25.fpc0058.2.065.a
ENSANGT00000014825.2*	AmeLG9_WGA287_2.501443.501443.m**	AT1G26330**	cb25.fpc0024.0.047.a	NM_001029049**	cn03140**	NM_001043114**	NM_001009592*	NM_001006619**	NM_001038997**	YER068W	rps21*	GA17997/NM_057266		NM_062845/cb25.fpc0058.2.066.a
ENSANGT00000014827.2*	AmeLG9_WGA287_2.501610.501610.m**	AT1G26340**	cb25.fpc0024.0.048.a	NM_001029055*	cn03141**	NM_001043115**	NM_001009593*	NM_001006620**	NM_001038998**	YER069W	rps2201	GA18003/NM_135896		NM_062846/cb25.fpc0058.2.067.a
ENSANGT00000014829.2**	AmeLG9_WGA287_2.502612.502612.m**	AT1G26360**	cb25.fpc0024.0.049.a	NM_001029056**	cn03142**	NM_001043116**	NM_001009594*	NM_001006621**	NM_001038999**	YER070W	rps2202	GA18005/NM_078848		NM_062847/cb25.fpc0058.2.068.a
ENSANGT00000014832.2**	AmeLG9_WGA287_2.503113.503113.m**	AT1G26370**	cb25.fpc0024.0.050.a*	NM_001029058**	cn03143**	NM_001043117**	NM_001009596*	NM_001006622**	NM_001039000**	YER071C	rps23	GA18008/NM_080199		NM_062849/cb25.fpc0058.2.070.a
ENSANGT00000014836.2**	AmeLG9_WGA287_2.503280.503280.m**	AT1G26440**	cb25.fpc0024.0.051.a**	NM_001029059**	cn03144*	NM_001043118**	NM_001009597**	NM_001006623**	NM_001039038	YER072W	rps2302	GA18014/NM_144024		NM_062853/cb25.fpc0058.2.074.a
ENSANGT00000014839.2*	AmeLG9_WGA287_2.503447.503447.m*	AT1G26440**	cb25.fpc0024.0.052.a**	NM_001029062**	cn03145**	NM_001043119**	NM_001009885**	NM_001006624**	NM_001039039	YER073W	rps2401*	GA18020/NM_080194		NM_062854/cb25.fpc4013.0.032.a
ENSANGT00000014841.2*	AmeLG9_WGA287_2.503614.503614.m**	AT1G26440**	cb25.fpc0024.0.053.a**	NM_001029063**	cn03146**	NM_001043120**	NM_001009887**	NM_001006625**	NM_001039042**	YER074W-A**	rps2402*	GA18021/NM_170649		NM_062857/cb25.fpc0058.2.078.a
ENSANGT00000014842.2**	AmeLG9_WGA287_2.504449.504449.m*	AT1G26440**	cb25.fpc0024.0.054.a**	NM_001029064**	cn03147**	NM_001043121**	NM_001009888	NM_001006626	NM_001039045	YER074W**	rps2501**	GA18029/NM_079269		NM_062859/cb25.fpc0058.2.080.a
ENSANGT00000014844.2**	AmeLG9_WGA287_2.504616.504616.m**	AT1G26450**	cb25.fpc0024.0.055.a**	NM_001029065**	cn03148**	NM_001043122*	NM_001009890**	NM_001006627	NM_001039047**	YER075C	rps2502**	GA18031/NM_137847		NM_062866/cb25.fpc0058.2.084.a
ENSANGT00000014846.2*	AmeLG9_WGA288_2.505618.505618.m**	AT1G26460**	cb25.fpc0024.0.056.a**	NM_001029067**	cn03149**	NM_001043123**	NM_001009891**	NM_001006628	NM_001039048*	YER076C	rps2601	GA18032/NM_131989		NM_062867/cb25.fpc0058.2.086.a
ENSANGT00000014861.2**	AmeLG9_WGA288_2.506453.506453.m**	AT1G26470**	cb25.fpc0024.0.057.a*	NM_001029069**	cn03150**	NM_001043124*	NM_001009892**	NM_001006629	NM_001039049**	YER077C	rps2602*	GA18034/NM_142173		NM_062868/cb25.fpc0058.2.088.a
ENSANGT00000014863.2**	AmeLG9_WGA288_2.506620.506620.m**	AT1G26480**	cb25.fpc0024.0.058.a	NM_001029071**	cn03151**	NM_001043125**	NM_001009897**	NM_001006630	NM_001039050*	YER078C	rps27**	GA18036/NM_057823		NM_062869/cb25.fpc0058.2.089.a
ENSANGT00000014874.2**	AmeLG9_WGA288_2.506787.506787.m**	AT1G26510**	cb25.fpc0024.0.059.a*	NM_001029072**	cn03152*	NM_001043126**	NM_001009900**	NM_001006631	NM_001039051*	YER078W-A	rps2801*	GA18039/NM_078841		NM_062872/cb25.fpc0058.2.093.a
ENSANGT00000014876.2*	AmeLG9_WGA288_2.506954.506954.m**	AT1G01950**	cb25.fpc0024.0.060.a**	NM_001029076*	cn03153**	NM_001043127	NM_001009901**	NM_001006632	NM_001039052*	YER079W	rps2802*	GA18045/NM_142246		NM_062873/cb25.fpc0058.2.094.a
ENSANGT00000014878.2*	AmeLG9_WGA289_2.507288.507288.m**	AT1G26520**	cb25.fpc0024.0.061.a**	NM_001029081*	cn03154**	NM_001043128*	NM_001009903	NM_001006634**	NM_001039053	YER080W	rps29**	GA18048/NM_135064		NM_062876/cb25.fpc0058.2.096.a
ENSANGT00000014881.2**	AmeLG9_WGA289_2.507622.507622.m**	AT1G26530**	cb25.fpc0024.0.062.a*	NM_001029083**	cn03155**	NM_001043129**	NM_001009904*	NM_001006635**	NM_001039055**	YER081W	rps3**	GA18050/NM_134792		NM_062877/cb25.fpc0058.2.097.a
ENSANGT00000014883.2**	AmeLG9_WGA290_2.508457.508457.m**	AT1G26540**	cb25.fpc0024.0.063.a*	NM_001029085*	cn03156**	NM_001043130*	NM_001009907**	NM_001006636**	NM_001039056	YER082C	rps3001*	GA18051/NM_079630		NM_062880/cb25.fpc0058.2.099.a
ENSANGT00000014884.2**	AmeLG9_WGA290_2.508791.508791.m**	AT1G26550**	cb25.fpc0024.0.064.a**	NM_001029086**	cn03157**	NM_001043131**	NM_001009914**	NM_001006638**	NM_001039057*	YER083C	rps3002**	GA18052/NM_079316		NM_062883/cb25.fpc0058.2.101.a
ENSANGT00000014885.2**	AmeLG9_WGA292_2.502279.502279.m**	AT1G26560**	cb25.fpc0024.0.065.a*	NM_001029088**	cn03158**	NM_001043132**	NM_001009915*	NM_001006639	NM_001039059**	YER085C	rps401	GA18054/NM_167515		NM_062884/cb25.fpc0058.2.102.a
ENSANGT00000014889.2**	AmeLG9_WGA292_2.502947.502947.m**	AT1G26620**	cb25.fpc0024.0.066.a**	NM_001029089**	cn03159**	NM_001043133**	NM_001009918**	NM_001006640	NM_001039060	YER086W	rps402	GA18055/NM_142634		NM_062885/cb25.fpc0058.2.105.a
ENSANGT00000014895.2**	AmeLG9_WGA292_2.503114.503114.m**	AT1G26630**	cb25.fpc0024.0.067.a*	NM_001029090**	cn03160**	NM_001043134**	NM_001009983**	NM_001006641**	NM_001039061*	YER087C-B	rps403	GA18057/NM_169624		NM_062889/cb25.fpc0058.2.110.a
ENSANGT00000014898.2*	AmeLG9_WGA292_2.503281.503281.m*	AT1G26640**	cb25.fpc0024.0.068.a*	NM_001029091**	cn03161**	NM_001043135**	NM_001009985**	NM_001006642**	NM_001039071**	YER087W	rps5*	GA18060/NM_057686		NM_062895/cb25.fpc0058.3.010.a
ENSANGT00000014902.2**	AmeLG9_WGA292_2.503448.503448.m**	AT1G26660**	cb25.fpc0024.0.069.a**	NM_001029093*	cn03162**	NM_001043136**	NM_001009986**	NM_001006643**	NM_001039072**	YER088C	rps502*	GA18067/NM_057592		NM_062898/cb25.fpc0058.3.007.a
ENSANGT00000014906.2**	AmeLG9_WGA292_2.503615.503615.m**	AT1G26665**	cb25.fpc0024.0.070.a**	NM_001029094**	cn03163**	NM_001043137	NM_001009987**	NM_001006655**	NM_001039073**	YER089C	rps601	GA18069/NM_134817		NM_062899/cb25.fpc0058.3.006.a
ENSANGT00000014911.2	AmeLG9_WGA292_2.503782.503782.m**	AT1G26665**	cb25.fpc0024.0.071.a*	NM_001029095**	cn03164**	NM_001043138**	NM_001009988*	NM_001006656**	NM_001039074**	YER090W	rps602	GA18074/NM_058153		NM_062905/cb25.fpc0058.3.014.a
ENSANGT00000014914.2**	AmeLG9_WGA293_2.504116.504116.m**	AT1G26670**	cb25.fpc0024.0.072.a**	NM_001029097**	cn03165**	NM_001043139*	NM_001009989**	NM_001006657*	NM_001039075**	YER091C	rps7	GA18077/NM_137715		NM_062911/cb25.fpc0058.3.016.a
ENSANGT00000014915.2**	AmeLG9_WGA293_2.505285.505285.m**	AT1G26680**	cb25.fpc0024.0.073.a**	NM_001029098**	cn03166**	NM_001043140*	NM_001009990**	NM_001006658**	NM_001039076**	YER092W	rps801	GA18078/NM_175943		NM_062917/cb25.fpc0058.3.026.a
ENSANGT00000014918.2**	AmeLG9_WGA293_2.505452.505452.m**	AT1G26690**	cb25.fpc0024.0.074.a*	NM_001029100**	cn03167**	NM_001043141**	NM_001011712**	NM_001006665**	NM_001039077*	YER093C-A**	rps802	GA18084/NM_169898		NM_062921/cb25.fpc0058.3.030.a
ENSANGT00000014919.2*	AmeLG9_WGA293_2.505619.505619.m*	AT1G26700**	cb25.fpc0024.0.075.a**	NM_001029108**	cn03168**	NM_001043142**	NM_001012242**	NM_001006666**	NM_001039078*	YER093C	rps901*	GA18085/NM_140996		NM_062925/cb25.fpc0058.3.036.a
ENSANGT00000014920.2*	AmeLG9_WGA293_2.506120.506120.m**	AT1G26730**	cb25.fpc0024.0.076.a**	NM_001029109**	cn03169**	NM_001043143*	NM_001012245**	NM_001006667**	NM_001039079**	YER094C	rps902	GA18088/NM_130491		NM_062926/cb25.fpc0058.3.037.a
ENSANGT00000014922.2*	AmeLG9_WGA294_2.507289.507289.m**	AT1G26740**	cb25.fpc0024.0.077.a**	NM_001029111**	cn03170**	NM_001043144**	NM_001012247**	NM_001006681	NM_001039080**	YER095W	rpt1**	GA18092/NM_168496		NM_062930/cb25.fpc0072.0.094.a
ENSANGT00000014925.2**	AmeLG9_WGA294_2.507623.507623.m**	AT1G26750**	cb25.fpc0024.0.078.a**	NM_001029115**	cn03171**	NM_001043145	NM_001012248**	NM_001006682	NM_001039081**	YER096W	rpt2*	GA18095/NM_078588		NM_062933/cb25.fpc0072.0.092.a
ENSANGT00000014926.2	AmeLG9_WGA294_2.508291.508291.m**	AT1G01960**	cb25.fpc0024.0.079.a**	NM_001029116**	cn03172**	NM_001043146	NM_001012250**	NM_001006683	NM_001039084**	YER098W	rpt3	GA18100/NM_130615		NM_062935/cb25.fpc0072.0.090.a
ENSANGT00000014930.2**	AmeLG9_WGA294_2.508625.508625.m*	AT1G26770**	cb25.fpc0039.0.001.a**	NM_001029117**	cn03173**	NM_001043147**	NM_001012251*	NM_001006684	NM_001039086*	YER099C	rpt4*	GA18109/NM_138024		NM_062963/cb25.fpc2454.0.099.a
ENSANGT00000014931.2**	AmeLG9_WGA295_2.509126.509126.m**	AT1G26790**	cb25.fpc0039.0.002.a**	NM_001029123**	cn03174**	NM_001043148**	NM_001012253**	NM_001006932**	NM_001039087*	YER100W	rpt5*	GA18121/NM_134714		NM_062967/cb25.fpc2454.0.106.a
ENSANGT00000014938.2*	AmeLG9_WGA296_2.510128.510128.m**	AT1G26810**	cb25.fpc0039.0.003.a	NM_001029125**	cn03175**	NM_001043149*	NM_001012254**	NM_001006933	NM_001039088**	YER101C	rpt6*	GA18122/NM_169895		NM_062968/cb25.fpc2454.0.107.a
ENSANGT00000014945.2**	AmeLG9_WGA296_2.510462.510462.m**	AT1G26820**	cb25.fpc0039.0.004.a**	NM_001029128**	cn03176**	NM_001043150**	NM_001012255**	NM_001006935	NM_001039089**	YER102W	rqh1	GA18125/NM_140043		NM_062973/cb25.fpc2454.0.096.a
ENSANGT00000014946.2**	AmeLG9_WGA296_2.510629.510629.m**	AT1G26840**	cb25.fpc0039.0.005.a*	NM_001029135**	cn03177**	NM_001043151	NM_001012256**	NM_001006936	NM_001039090**	YER103W	rrg1	GA18133/NM_142619		NM_062975/cb25.fpc2454.0.004.a
ENSANGT00000014951.2*	AmeLG9_WGA296_2.510963.510963.m**	AT1G26850**	cb25.fpc0039.0.006.a**	NM_001029141**	cn03178**	NM_001043152**	NM_001012258**	NM_001006937	NM_001039092**	YER104W	rrn10*	GA18138/NM_142892		NM_062976/cb25.fpc2454.0.005.a
ENSANGT00000014954.2*	AmeLG9_WGA297_2.511464.511464.m**	AT1G26850**	cb25.fpc0039.0.007.a**	NM_001029143**	cn03179*	NM_001043153**	NM_001012259**	NM_001006938	NM_001039093**	YER105C	rrn11*	GA18141/NM_137854		NM_062980/cb25.fpc2454.0.018.a
ENSANGT00000014957.2**	AmeLG9_WGA298_2.500443.500443.m**	AT1G26850**	cb25.fpc0039.0.008.a**	NM_001029144**	cn03181**	NM_001043154**	NM_001012261*	NM_001006939**	NM_001039094**	YER106W	rrn3	GA18143/NM_058136		NM_062984/cb25.fpc2454.0.021.a
ENSANGT00000014958.2**	AmeLG9_WGA298_2.501111.501111.m**	AT1G26870**	cb25.fpc0039.0.009.a**	NM_001029152**	cn03182*	NM_001043156**	NM_001012262**	NM_001006943**	NM_001039095**	YER107C	rrn5	GA18163/NM_130612		NM_062985/cb25.fpc2454.0.023.a
ENSANGT00000014959.2*	AmeLG9_WGA298_2.501612.501612.m**	AT1G26880**	cb25.fpc0039.0.010.a**	NM_001029156**	cn03183**	NM_001043158*	NM_001012263**	NM_001006944**	NM_001039103**	YER110C	rrn7*	GA18168/NM_142604		NM_062990/cb25.fpc2454.0.029.a
ENSANGT00000014982.2**	AmeLG9_WGA298_2.501946.501946.m**	AT1G26890**	cb25.fpc0039.0.011.a**	NM_001029160**	cn03184*	NM_001043159	NM_001012304*	NM_001006945**	NM_001039104**	YER111C	rrp16*	GA18170/NM_132901		NM_062991/cb25.fpc2454.0.032.a
ENSANGT00000014986.2**	AmeLG9_WGA300_2.503449.503449.m*	AT1G26910**	cb25.fpc0039.0.012.a**	NM_001029161**	cn03185**	NM_001043160*	NM_001012312**	NM_001006946**	NM_001039105*	YER112W	rrp46*	GA18172/NM_078800		NM_063001/cb25.fpc2454.0.042.a
ENSANGT00000014993.2**	AmeLG9_WGA300_2.503616.503616.m**	AT1G26940**	cb25.fpc0039.0.013.a*	NM_001029162**	cn03186**	NM_001043161	NM_001012313*	NM_001006947**	NM_001039106**	YER113C	rrp8	GA18177/NM_134719		NM_063002/cb25.fpc2454.0.043.a
ENSANGT00000014994.2	AmeLG9_WGA301_2.500277.500277.m**	AT1G26960**	cb25.fpc0039.0.014.a**	NM_001029164**	cn03187**	NM_001043162*	NM_001012315**	NM_001007**	NM_001039114**	YER114C	rsc1**	GA18178/NM_080220		NM_063003/cb25.fpc2454.0.044.a
ENSANGT00000015001.2**	AmeLG9_WGA301_2.500611.500611.m**	AT1G26970**	cb25.fpc0039.0.015.a*	NM_001029165**	cn03188**	NM_001043163*	NM_001012316**	NM_001007022**	NM_001039115**	YER115C	rsc4**	GA18180/NM_142600		NM_063006/cb25.fpc2454.0.051.a
ENSANGT00000015010.2**	AmeLG9_WGA302_2.501446.501446.m**	AT1G27000**	cb25.fpc0039.0.016.a**	NM_001029166**	cn03189**	NM_001043164*	NM_001012365*	NM_001007024**	NM_001039116**	YER116C	rsc58*	GA18185/NM_079945		NM_063007/cb25.fpc2454.0.052.a
ENSANGT00000015018.2*	AmeLG9_WGA302_2.501947.501947.m**	AT1G27020**	cb25.fpc0039.0.017.a*	NM_001029168**	cn03190**	NM_001043165	NM_001012366**	NM_001007025**	NM_001039121*	YER117W**	rsc7	GA18187/NM_136412		NM_063008/cb25.fpc2454.0.053.a
ENSANGT00000015021.2**	AmeLGUn_WGA1003_2.502782.502782.m**	AT1G27030**	cb25.fpc0039.0.018.a**	NM_001029169**	cn03191**	NM_001043166	NM_001012373**	NM_001007026**	NM_001039122**	YER118C	rsc9*	GA18190/NM_142879		NM_063010/cb25.fpc2454.0.056.a
ENSANGT00000015027.2	AmeLGUn_WGA1003_2.502949.502949.m**	AT1G27040**	cb25.fpc0039.0.019.a**	NM_001029173**	cn03192**	NM_001043167*	NM_001012377	NM_001007027**	NM_001039124**	YER119C	rsd1**	GA18194/NM_140046		NM_063012/cb25.fpc2454.0.057.a
ENSANGT00000015029.2*	AmeLGUn_WGA1003_2.503116.503116.m**	AT1G27040**	cb25.fpc0039.0.020.a**	NM_001029181**	cn03193**	NM_001043168*	NM_001012380**	NM_001007033**	NM_001039125**	YER120W	rsm1	GA18196/NM_135435		NM_063014/cb25.fpc2454.0.059.a
ENSANGT00000015031.2*	AmeLGUn_WGA1003_2.503450.503450.m**	AT1G27050**	cb25.fpc0039.0.021.a**	NM_001029184**	cn03194**	NM_001043169*	NM_001012382**	NM_001007067**	NM_001039126**	YER122C	rsm10*	GA18201/NM_142592		NM_063035/cb25.fpc2454.0.079.a
ENSANGT00000015033.2**	AmeLGUn_WGA1004_2.504285.504285.m**	AT1G27060**	cb25.fpc0039.0.022.a**	NM_001029185**	cn03195**	NM_001043170**	NM_001012383*	NM_001007068**	NM_001039128	YER123W	rsp1	GA18208/NM_078918		NM_063042/cb25.fpc2454.0.085.a
ENSANGT00000015036.2**	AmeLGUn_WGA1013_2.502616.502616.m**	AT1G27070**	cb25.fpc0039.0.023.a**	NM_001029186**	cn03196**	NM_001043171	NM_001012385*	NM_001007069**	NM_001039129**	YER124C	rst2	GA18210/NM_057909		NM_063044/cb25.fpc2454.0.086.a
ENSANGT00000015037.2*	AmeLGUn_WGA1013_2.502783.502783.m**	AT1G27080**	cb25.fpc0039.0.024.a*	NM_001029190**	cn03197**	NM_001043172	NM_001012386**	NM_001007070**	NM_001039137**	YER125W	rsv1	GA18211/NM_140036		NM_063046/cb25.fpc2454.0.092.a
ENSANGT00000015039.2*	AmeLGUn_WGA1036_2.505622.505622.m**	AT1G27090**	cb25.fpc0039.0.025.a**	NM_001029192**	cn03198**	NM_001043173*	NM_001012387**	NM_001007072*	NM_001039138**	YER126C	rtf1**	GA18215/NM_140035		NM_063047/cb25.fpc2454.0.093.a
ENSANGT00000015041.2**	AmeLGUn_WGA1037_2.506290.506290.m**	AT1G27100**	cb25.fpc0039.0.026.a**	NM_001029193**	cn03199**	NM_001043174	NM_001012388**	NM_001007073**	NM_001039139**	YER127W	rti1**	GA18217/NM_078922		NM_063048/cb25.NA_214.0.007.a
ENSANGT00000015042.2**	AmeLGUn_WGA1043_2.508795.508795.m**	AT1G27110**	cb25.fpc0039.0.027.a**	NM_001029194**	cn03200**	NM_001043175**	NM_001012390**	NM_001007074**	NM_001039143**	YER128W	rum1	GA18218/NM_057687		NM_063051/cb25.NA_214.0.006.a
ENSANGT00000015057.2**	AmeLGUn_WGA1045_2.509463.509463.m**	AT1G27120**	cb25.fpc0039.0.028.a**	NM_001029195**	cn03201**	NM_001043176**	NM_001012480**	NM_001007075**	NM_001039146**	YER129W	ryh1**	GA18225/NM_079959		NM_063052/cb25.NA_214.0.004.a
ENSANGT00000015063.2**	AmeLGUn_WGA1052_2.510632.510632.m**	AT1G27150**	cb25.fpc0039.0.029.a**	NM_001029196**	cn03203**	NM_001043177**	NM_001012481*	NM_001007088**	NM_001039147**	YER130C	sad1	GA18230/NM_142226		NM_063055/cb25.NA_214.0.002.a
ENSANGT00000015066.2*	AmeLGUn_WGA1058_2.512302.512302.m**	AT1G27170**	cb25.fpc0039.0.030.a**	NM_001029197**	cn03204**	NM_001043178	NM_001012483*	NM_001007094**	NM_001039149**	YER131W	sak1	GA18232/NM_001031879		NM_063067/cb25.fpc2969.0.003.a
ENSANGT00000015068.2*	AmeLGUn_WGA1058_2.512636.512636.m**	AT1G27180**	cb25.fpc0039.0.031.a**	NM_001029199**	cn03205**	NM_001043181	NM_001012485*	NM_001007097**	NM_001039150**	YER132C	sal3	GA18237/NM_167091		NM_063068/cb25.fpc2969.0.004.a
ENSANGT00000015070.2**	AmeLGUn_WGA1067_2.502283.502283.m**	AT1G27210**	cb25.fpc0039.0.032.a*	NM_001029202**	cn03206**	NM_001043182**	NM_001012487**	NM_001007098**	NM_001039151**	YER133W**	sam1	GA18240/NM_132125		NM_063070/cb25.fpc2969.0.007.a
ENSANGT00000015076.2*	AmeLGUn_WGA1071_2.503619.503619.m**	AT1G27220**	cb25.fpc0039.0.033.a**	NM_001029205**	cn03207*	NM_001043183*	NM_001012488**	NM_001007099**	NM_001039153**	YER134C	sam50*	GA18242/NM_142586		NM_063071/cb25.fpc2969.0.008.a
ENSANGT00000015080.2**	AmeLGUn_WGA1076_2.505623.505623.m**	AT1G27240**	cb25.fpc0039.0.034.a**	NM_001029207**	cn03208**	NM_001043184*	NM_001012489	NM_001007100**	NM_001039154**	YER136W	sap1**	GA18246/NM_142244		NM_063072/cb25.fpc2969.0.009.a
ENSANGT00000015094.2**	AmeLGUn_WGA1076_2.505790.505790.m**	AT1G27250**	cb25.fpc0039.0.035.a**	NM_001029208**	cn03209**	NM_001043186*	NM_001012490**	NM_001007101**	NM_001039155**	YER137C	sap114**	GA18249/NM_079683		NM_063086/cb25.fpc2969.0.016.a
ENSANGT00000015097.2*	AmeLGUn_WGA1077_2.506124.506124.m**	AT1G27260**	cb25.fpc0039.0.036.a*	NM_001029209**	cn03210**	NM_001043187**	NM_001012493*	NM_001007102**	NM_001039156**	YER138W-A	sap145	GA18251/NM_134725		NM_063089/cb25.fpc2969.0.022.a
ENSANGT00000015105.2**	AmeLGUn_WGA1078_2.507126.507126.m**	AT1G27270**	cb25.fpc0039.0.037.a**	NM_001029213**	cn03211**	NM_001043188**	NM_001012495*	NM_001007122**	NM_001039157**	YER139C	sap49*	GA18253/NM_137832		NM_063093/cb25.fpc2969.0.025.a
ENSANGT00000015110.2**	AmeLGUn_WGA1078_2.508462.508462.m**	AT1G27280**	cb25.fpc0039.0.038.a**	NM_001029215**	cn03212**	NM_001043190	NM_001012496**	NM_001007125**	NM_001039158**	YER140W	sap61**	GA18257/NM_057908		NM_063098/cb25.fpc2969.0.028.a
ENSANGT00000015111.2**	AmeLGUn_WGA1079_2.508963.508963.m**	AT1G27320**	cb25.fpc0039.0.039.a**	NM_001029217**	cn03213**	NM_001043191	NM_001012497**	NM_001007139**	NM_001039159**	YER141W	sap62**	GA18259/NM_140638		NM_063099/cb25.fpc2969.0.032.a
ENSANGT00000015116.2	AmeLGUn_WGA1081_2.509631.509631.m**	AT1G27330**	cb25.fpc0039.0.040.a**	NM_001029218**	cn03214**	NM_001043192	NM_001012498**	NM_001007156**	NM_001039160	YER142C	sar1**	GA18260/NM_142581		NM_063100/cb25.fpc2969.0.033.a
ENSANGT00000015118.2*	AmeLGUn_WGA1087_2.510299.510299.m**	AT1G27350**	cb25.fpc0039.0.041.a**	NM_001029220**	cn03215**	NM_001043193	NM_001012499**	NM_001007157**	NM_001039162**	YER143W	sat1*	GA18261/NM_138069		NM_063101/cb25.fpc2969.0.034.a
ENSANGT00000015124.2	AmeLGUn_WGA1087_2.510633.510633.m**	AT1G27360**	cb25.fpc0039.0.042.a**	NM_001029221**	cn03216**	NM_001043194**	NM_001012501**	NM_001007169**	NM_001039167**	YER144C	sbh1**	GA18268/NM_140637		NM_063102/cb25.fpc2969.0.036.a
ENSANGT00000015136.2	AmeLGUn_WGA1090_2.511635.511635.m**	AT1G27360**	cb25.fpc0039.0.043.a*	NM_001029222**	cn03217**	NM_001043195**	NM_001012616**	NM_001007176**	NM_001039168**	YER145C	sbp1**	GA18269/NM_057504		NM_063108/cb25.fpc2969.0.046.a
ENSANGT00000015137.2**	AmeLGUn_WGA1096_2.512804.512804.m**	AT1G27370**	cb25.fpc0039.0.044.a*	NM_001029223**	cn03218**	NM_001043196*	NM_001012618**	NM_001007188**	NM_001039169**	YER146W	scd1*	GA18270/NM_142238		NM_063110/cb25.fpc2969.0.049.a
ENSANGT00000015140.2**	AmeLGUn_WGA1096_2.512971.512971.m**	AT1G27370**	cb25.fpc0039.0.045.a*	NM_001029225*	cn03219*	NM_001043197**	NM_001012620**	NM_001007189	NM_001039170**	YER147C	scd2*	GA18273/NM_058030		NM_063112/cb25.fpc2969.0.050.a
ENSANGT00000015145.2**	AmeLGUn_WGA1096_2.513138.513138.m**	AT1G27370**	cb25.fpc0039.0.046.a**	NM_001029230**	cn03220**	NM_001043199**	NM_001013027*	NM_001007214**	NM_001039175**	YER148W	sce3**	GA18280/NM_166674		NM_063113/cb25.fpc2969.0.051.a
ENSANGT00000015146.2**	AmeLGUn_WGA1096_2.513305.513305.m**	AT1G27380**	cb25.fpc0039.0.047.a**	NM_001029231**	cn03221**	NM_001043200**	NM_001013259**	NM_001007224*	NM_001039176**	YER149C	sck1**	GA18288/NM_135478		NM_063119/cb25.fpc2969.0.064.a
ENSANGT00000015152.2*	AmeLGUn_WGA1096_2.513472.513472.m**	AT1G27380**	cb25.fpc0039.0.048.a**	NM_001029232**	cn03222**	NM_001043201*	NM_001013261**	NM_001007225**	NM_001039179**	YER150W	sck2	GA18289/NM_078860		NM_063122/cb25.fpc2969.0.066.a
ENSANGT00000015153.2*	AmeLGUn_WGA1099_2.514474.514474.m**	AT1G27385**	cb25.fpc0039.0.049.a**	NM_001029236**	cn03223**	NM_001043204*	NM_001013263*	NM_001007226**	NM_001039180**	YER151C	scn1	GA18293/NM_079003		NM_063124/cb25.fpc2969.0.069.a
ENSANGT00000015154.2**	AmeLGUn_WGA1107_2.515810.515810.m**	AT1G27390**	cb25.fpc0039.0.050.a**	NM_001029238**	cn03224**	NM_001043205*	NM_001013265**	NM_001007227**	NM_001039181**	YER152C	sco1	GA18295/NM_142237		NM_063127/cb25.fpc2969.0.072.a
ENSANGT00000015156.2	AmeLGUn_WGA1107_2.516144.516144.m**	AT1G27400**	cb25.fpc0039.0.051.a**	NM_001029240*	cn03225**	NM_001043206*	NM_001013267*	NM_001007228**	NM_001039185**	YER153C	scp1*	GA18296/NM_132152		NM_063128/cb25.fpc2969.0.073.a
ENSANGT00000015166.2*	AmeLGUn_WGA1107_2.516311.516311.m**	AT1G27410**	cb25.fpc0039.0.052.a*	NM_001029241**	cn03226**	NM_001043209	NM_001013269**	NM_001007229**	NM_001039186**	YER154W	scr1	GA18298/NM_079382		NM_063129/cb25.fpc2969.0.074.a
ENSANGT00000015167.2**	AmeLGUn_WGA1107_2.516478.516478.m**	AT1G27420**	cb25.fpc0039.0.053.a**	NM_001029243**	cn03227**	NM_001043210*	NM_001013270**	NM_001007230**	NM_001039187**	YER155C	scw1	GA18305/NM_132155		NM_063136/cb25.fpc2969.0.081.a
ENSANGT00000015171.2**	AmeLGUn_WGA1108_2.502117.502117.m**	AT1G27430**	cb25.fpc0039.0.054.a**	NM_001029244**	cn03228**	NM_001043211**	NM_001013271**	NM_001007231**	NM_001039188**	YER156C	sda1	GA18310/NM_139688		NM_063139/cb25.fpc2969.0.083.a
ENSANGT00000015181.2	AmeLGUn_WGA1108_2.502284.502284.m**	AT1G27440**	cb25.fpc0039.0.055.a**	NM_001029245**	cn03229**	NM_001043212**	NM_001013273**	NM_001007232**	NM_001039189**	YER157W	sdc1*	GA18320/NM_135633		NM_063149/cb25.fpc2969.0.090.a
ENSANGT00000015184.2	AmeLGUn_WGA1108_2.502451.502451.m**	AT1G27450**	cb25.fpc0039.0.056.a	NM_001029246**	cn03230**	NM_001043213**	NM_001013274**	NM_001007233**	NM_001039192**	YER158C	sdh1*	GA18323/NM_137005		NM_063150/cb25.fpc2969.0.091.a
ENSANGT00000015187.2**	AmeLGUn_WGA1108_2.502952.502952.m**	AT1G27450**	cb25.fpc0039.0.057.a**	NM_001029249**	cn03231**	NM_001043214**	NM_001013275**	NM_001007234**	NM_001039194*	YER159C	sdh2	GA18325/NM_132613		NM_063153/cb25.fpc2969.0.094.a
ENSANGT00000015190.2**	AmeLGUn_WGA1109_2.503787.503787.m**	AT1G27460**	cb25.fpc0039.0.058.a*	NM_001029250**	cn03232**	NM_001043215*	NM_001013276**	NM_001007237*	NM_001039195**	YER161C	sdh3	GA18330/NM_078806		NM_063161/cb25.fpc2888.4.100.a
ENSANGT00000015192.2**	AmeLGUn_WGA1111_2.504789.504789.m**	AT1G27470**	cb25.fpc0039.0.059.a**	NM_001029256*	cn03233**	NM_001043216**	NM_001013278**	NM_001007239**	NM_001039198**	YER162C	sds21**	GA18335/NM_176006		NM_063162/cb25.fpc2888.4.099.a
ENSANGT00000015197.2	AmeLGUn_WGA1112_2.505457.505457.m**	AT1G27490**	cb25.fpc0039.0.060.a**	NM_001029258**	cn03234*	NM_001043217**	NM_001013279*	NM_001007240**	NM_001039200**	YER163C	sds22*	GA18337/NM_132065		NM_063163/cb25.fpc2888.4.098.a
ENSANGT00000015199.2**	AmeLGUn_WGA1117_2.506626.506626.m**	AT1G27510**	cb25.fpc0039.0.061.a**	NM_001029260*	cn03236*	NM_001043218**	NM_001013280**	NM_001007241**	NM_001039201**	YER164W	sds23	GA18338/NM_142576		NM_063164/cb25.fpc2888.4.097.a
ENSANGT00000015203.2*	AmeLGUn_WGA1121_2.506960.506960.m**	AT1G27520**	cb25.fpc0039.0.062.a**	NM_001029262**	cn03237**	NM_001043219**	NM_001013281*	NM_001007242**	NM_001039202**	YER165W	seb1*	GA18339/NM_137006		NM_063165/cb25.fpc2888.4.096.a
ENSANGT00000015207.2**	AmeLGUn_WGA1122_2.507795.507795.m**	AT1G27530**	cb25.fpc0039.0.063.a**	NM_001029265**	cn03238**	NM_001043220**	NM_001013282**	NM_001007243**	NM_001039209**	YER166W	sec1**	GA18346/NM_141780		NM_063177/cb25.fpc2888.4.032.a
ENSANGT00000015211.2*	AmeLGUn_WGA1122_2.507962.507962.m**	AT1G27560**	cb25.fpc0039.0.064.a**	NM_001029266*	cn03239**	NM_001043222*	NM_001013283*	NM_001007245**	NM_001039214**	YER167W	sec10**	GA18347/NM_078777		NM_063178/cb25.fpc2888.4.033.a
ENSANGT00000015213.2	AmeLGUn_WGA1122_2.508129.508129.m**	AT1G27570**	cb25.fpc0039.0.065.a**	NM_001029268**	cn03240*	NM_001043223**	NM_001013284**	NM_001007246**	NM_001039218**	YER168C	sec11**	GA18356/NM_142580		NM_063181/cb25.fpc2888.4.037.a
ENSANGT00000015224.2*	AmeLGUn_WGA1122_2.508463.508463.m**	AT1G27590**	cb25.fpc0039.0.066.a**	NM_001029270*	cn03241**	NM_001043224**	NM_001013285**	NM_001007248**	NM_001039219**	YER169W	sec15**	GA18357/NM_137011		NM_063183/cb25.fpc2888.4.038.a
ENSANGT00000015227.2**	AmeLGUn_WGA1122_2.508630.508630.m**	AT1G27595**	cb25.fpc0039.0.067.a	NM_001029272**	cn03242**	NM_001043225	NM_001013286**	NM_001007250**	NM_001039220	YER170W	sec16	GA18362/NM_057295		NM_063184/cb25.fpc2888.4.039.a
ENSANGT00000015237.2**	AmeLGUn_WGA1123_2.508964.508964.m**	AT1G27600**	cb25.fpc0039.0.068.a**	NM_001029274**	cn03243**	NM_001043234**	NM_001013287*	NM_001007255**	NM_001039222**	YER171W	sec17**	GA18368/NM_141899		NM_063187/cb25.fpc2888.4.045.a
ENSANGT00000015238.2*	AmeLGUn_WGA1123_2.509131.509131.m**	AT1G27600**	cb25.fpc0039.0.069.a*	NM_001029282*	cn03244**	NM_001043235**	NM_001013289**	NM_001007256**	NM_001039223	YER172C	sec18	GA18373/NM_138100		NM_063194/cb25.fpc2888.4.051.a
ENSANGT00000015241.2**	AmeLGUn_WGA1126_2.509799.509799.m**	AT1G27630**	cb25.fpc0039.0.070.a**	NM_001029283**	cn03245**	NM_001043236*	NM_001013290**	NM_001007257**	NM_001039228	YER173W	sec2**	GA18374/NM_135487		NM_063196/cb25.fpc2888.4.056.a
ENSANGT00000015243.2**	AmeLGUn_WGA1127_2.510467.510467.m**	AT1G27660**	cb25.fpc0039.0.071.a**	NM_001029285**	cn03246**	NM_001043237**	NM_001013291**	NM_001007259**	NM_001039231**	YER174C	sec21**	GA18377/NM_135644		NM_063197/cb25.fpc2888.4.058.a
ENSANGT00000015244.2**	AmeLGUn_WGA1127_2.510634.510634.m**	AT1G27680**	cb25.fpc0039.0.072.a**	NM_001029287**	cn03247**	NM_001043238**	NM_001013292**	NM_001007267**	NM_001039233	YER175C	sec22**	GA18382/NM_143153		NM_063198/cb25.fpc2888.4.059.a
ENSANGT00000015255.2	AmeLGUn_WGA1132_2.511469.511469.m**	AT1G27690**	cb25.fpc0039.0.073.a**	NM_001029288*	cn03248*	NM_001043240**	NM_001013293**	NM_001007269	NM_001039234**	YER175W-A	sec2302**	GA18388/NM_134728		NM_063204/cb25.fpc2888.4.069.a
ENSANGT00000015256.2**	AmeLGUn_WGA1132_2.511970.511970.m**	AT1G27695**	cb25.fpc0039.0.074.a**	NM_001029289**	cn03249*	NM_001043241	NM_001013295**	NM_001007270	NM_001039235	YER176W	sec231**	GA18389/NM_140631		NM_063212/cb25.fpc2888.4.076.a
ENSANGT00000015257.2*	AmeLGUn_WGA1137_2.513139.513139.m**	AT1G27695**	cb25.fpc0039.0.075.a**	NM_001029294*	cn03250**	NM_001043242*	NM_001013296**	NM_001007271**	NM_001039238**	YER177W	sec26	GA18392/NM_137020		NM_063213/cb25.fpc2888.4.077.a
ENSANGT00000015258.2	AmeLGUn_WGA1140_2.503955.503955.m*	AT1G27700**	cb25.fpc0039.0.076.a**	NM_001029295**	cn03251**	NM_001043243**	NM_001013297	NM_001007272**	NM_001039239**	YER178W	sec27*	GA18393/NM_137993		NM_063217/cb25.fpc2888.4.030.a
ENSANGT00000015259.2**	AmeLGUn_WGA1149_2.504623.504623.m**	AT1G27720**	cb25.fpc0039.0.077.a*	NM_001029299**	cn03252**	NM_001043244**	NM_001013298*	NM_001007273**	NM_001039242**	YER179W**	sec28*	GA18398/NM_143158		NM_063219/cb25.fpc2888.4.028.a
ENSANGT00000015261.2*	AmeLGUn_WGA1156_2.505291.505291.m**	AT1G27740**	cb25.fpc0039.0.078.a*	NM_001029300**	cn03253*	NM_001043245**	NM_001013299**	NM_001007278**	NM_001039243*	YER180C-A	sec31	GA18401/NM_135492		NM_063226/cb25.fpc2888.4.020.a
ENSANGT00000015269.2*	AmeLGUn_WGA1156_2.505625.505625.m**	AT1G27750**	cb25.fpc0039.0.079.a	NM_001029301**	cn03254**	NM_001043246**	NM_001013301**	NM_001007279**	NM_001039244*	YER180C	sec39	GA18410/NM_057660		NM_063227/cb25.fpc2888.4.019.a
ENSANGT00000015270.2**	AmeLGUn_WGA1156_2.506126.506126.m**	AT1G27760**	cb25.fpc0039.0.080.a*	NM_001029304**	cn03255**	NM_001043247**	NM_001013302*	NM_001007464**	NM_001039250**	YER182W	sec6**	GA18415/NM_132059		NM_063229/cb25.fpc2888.4.016.a
ENSANGT00000015273.2**	AmeLGUn_WGA1156_2.506460.506460.m**	AT1G27760**	cb25.fpc0039.0.081.a	NM_001029306*	cn03256**	NM_001043248*	NM_001013304	NM_001007466**	NM_001039251	YER183C	sec61**	GA18416/NM_078853		NM_063233/cb25.fpc2888.4.013.a
ENSANGT00000015280.2*	AmeLGUn_WGA1157_2.506961.506961.m**	AT1G27760**	cb25.fpc0039.0.082.a*	NM_001029307*	cn03257**	NM_001043249	NM_001013306**	NM_001007467**	NM_001039252	YER184C	sec62	GA18417/NM_132936		NM_063237/cb25.fpc2888.4.007.a
ENSANGT00000015282.2**	AmeLGUn_WGA1167_2.507963.507963.m**	AT1G27770**	cb25.fpc0039.0.083.a*	NM_001029309**	cn03258**	NM_001043250**	NM_001013307**	NM_001007468**	NM_001039347*	YER185W	sec63**	GA18418/NM_139701		NM_063239/cb25.fpc2888.4.004.a
ENSANGT00000015283.2**	AmeLGUn_WGA1167_2.508130.508130.m**	AT1G27770**	cb25.fpc0039.0.084.a**	NM_001029312**	cn03259**	NM_001043251**	NM_001013308**	NM_001007469**	NM_001039351**	YER186C	sec65*	GA18419/NM_142591		NM_063241/cb25.fpc2888.4.001.a
ENSANGT00000015285.2*	AmeLGUn_WGA1167_2.508297.508297.m**	AT1G27780**	cb25.fpc0039.0.085.a*	NM_001029318**	cn03260**	NM_001043252*	NM_001013309**	NM_001007470**	NM_001039352**	YER187W	sec66	GA18422/NM_143161		NM_063248/cb25.fpc0058.8.042.a
ENSANGT00000015287.2**	AmeLGUn_WGA1167_2.508631.508631.m**	AT1G27810**	cb25.fpc0039.0.086.a**	NM_001029319**	cn03261**	NM_001043253	NM_001013311**	NM_001007471**	NM_001039353**	YER188C-A	sec71*	GA18425/NM_078820		NM_063249/cb25.fpc0058.8.041.a
ENSANGT00000015297.2**	AmeLGUn_WGA1167_2.509132.509132.m**	AT1G27840**	cb25.fpc0039.0.087.a**	NM_001029325**	cn03262**	NM_001043254	NM_001013312**	NM_001007525*	NM_001039354**	YER189W	sec72	GA18440/NM_057693		NM_063250/cb25.fpc0058.8.040.a
ENSANGT00000015300.2**	AmeLGUn_WGA1168_2.509466.509466.m**	AT1G27840**	cb25.fpc0039.0.088.a*	NM_001029326**	cn03263**	NM_001043255**	NM_001013313*	NM_001007526*	NM_001039356**	YER190W	sec73	GA18442/NM_137364		NM_063251/cb25.fpc0058.8.039.a
ENSANGT00000015303.2*	AmeLGUn_WGA1168_2.509800.509800.m**	AT1G27840**	cb25.fpc0039.0.089.a*	NM_001029327**	cn03264*	NM_001043256**	NM_001013314*	NM_001007527**	NM_001039363**	YFL001W	sec74	GA18444/NM_135497		NM_063252/cb25.fpc0058.8.037.a
ENSANGT00000015306.2**	AmeLGUn_WGA1168_2.510134.510134.m**	AT1G27850**	cb25.fpc0039.0.090.a*	NM_001029329**	cn03265**	NM_001043257**	NM_001013315**	NM_001007531	NM_001039364*	YFL002C	sec8**	GA18454/NM_079106		NM_063254/cb25.fpc0058.8.035.a
ENSANGT00000015318.2**	AmeLGUn_WGA1168_2.510635.510635.m**	AT1G02010**	cb25.fpc0039.0.091.a*	NM_001029330**	cn03266**	NM_001043258**	NM_001013317**	NM_001007532	NM_001039365**	YFL003C	sec9	GA18458/NM_164363		NM_063258/cb25.fpc0058.8.032.a
ENSANGT00000015320.2**	AmeLGUn_WGA1168_2.511136.511136.m**	AT1G27860**	cb25.fpc0039.0.092.a**	NM_001029332**	cn03267**	NM_001043259**	NM_001013318*	NM_001007533**	NM_001039368**	YFL004W	sed5*	GA18459/NM_057517		NM_063261/cb25.fpc0058.8.029.a
ENSANGT00000015324.2*	AmeLGUn_WGA1187_2.503121.503121.m**	AT1G27880**	cb25.fpc0039.0.093.a**	NM_001029335*	cn03268**	NM_001043260**	NM_001013319**	NM_001007534	NM_001039373**	YFL005W	seh1**	GA18461/NM_137373		NM_063264/cb25.fpc0058.8.020.a
ENSANGT00000015327.2**	AmeLGUn_WGA1187_2.503288.503288.m**	AT1G27900**	cb25.fpc0039.0.094.a**	NM_001029338**	cn03269**	NM_001043261**	NM_001013320**	NM_001007536**	NM_001039376**	YFL007W	sen1	GA18463/NM_141903		NM_063269/cb25.fpc0058.8.014.a
ENSANGT00000015329.2**	AmeLGUn_WGA1187_2.503455.503455.m**	AT1G27910**	cb25.fpc0039.0.095.a**	NM_001029339**	cn03270*	NM_001043262**	NM_001013321**	NM_001007538**	NM_001039385	YFL008W	sen54**	GA18464/NM_057736		NM_063270/cb25.fpc0058.8.013.a
ENSANGT00000015332.2*	AmeLGUn_WGA1198_2.505125.505125.m**	AT1G27920**	cb25.fpc0039.0.096.a**	NM_001029340**	cn03271**	NM_001043263**	NM_001013322**	NM_001007540**	NM_001039386**	YFL009W	sep1**	GA18468/NM_164890		NM_063277/cb25.fpc3052.0.022.a
ENSANGT00000015336.2**	AmeLGUn_WGA1198_2.505292.505292.m**	AT1G27940**	cb25.fpc0039.0.097.a**	NM_001029341**	cn03272**	NM_001043264*	NM_001013323**	NM_001007544*	NM_001039387**	YFL010C	sep11**	GA18469/NM_137031		NM_063283/cb25.fpc3052.0.015.a
ENSANGT00000015363.2**	AmeLGUn_WGA1209_2.506962.506962.m**	AT1G27960**	cb25.fpc0039.0.098.a**	NM_001029343**	cn03273**	NM_001043265**	NM_001013324	NM_001007546*	NM_001039388**	YFL010W-A	set1	GA18471/NM_140628		NM_063286/cb25.fpc3052.0.094.a
[truncated: 23,129 more rows]
